# Supplementary material for: The Paramecium histone chaperone Spt16-1 is required for Pgm endonuclease function in programmed genome rearrangements
Source: PLoS Genet. 2020 Jul 23;16(7):e1008949. doi: 10.1371/journal.pgen.1008949 (PMC7402521; doi:10.1371/journal.pgen.1008949)
Supplement: S2 File — (XLSX) [file pgen.1008949.s011.xlsx]

## Sheet: Fig 2A
Experiment n°	Progeny	no RNAi (K. pneumoniae)	ND7 RNAi	ICL7 RNAi	PGM RNAi	SPT6-1 #1 RNAi	SPT16-1 #2 RNAi	clone
#1	Survival	59	30		0	0		mt7 wt
	Death	1	0		30	30
#2	Survival	55	56		0	4		mt7 wt
	Death	5	4		90	146
#4	Survival	24	24		0	0		mt7 wt
	Death	0	0		24	24
#5	Survival	23	24		0	0		mt7 wt
	Death	1	0		24	24
#7	Survival	26	28		0	0	4	mt7 wt
	Death	4	2		30	30	56
#8	Survival	28	27		0	0	1	∆A∆ND7
	Death	2	3		30	30	29
#9	Survival	22	26		0	0	1	∆A∆ND7
	Death	8	4		30	30	29
#10	Survival	25	29		0	0	2	∆A∆ND7
	Death	5	1		30	30	28
#17	Survival			60			0	mt7 nd7-1
	Death			0			60
#18	Survival			26			8	mt7 nd7-1
	Death			4			52
Total	Survival	262	244	86	0	4	16
	Death	26	14	4	288	344	254
Total		288	348		288	348	270
(%) production sexual progeny		90.9722	94.8276		0	1.14943	5.92593
	Nb of expts	8	10		8	8	6

## Sheet: Fig 2C
Experiment n°	Progeny	no RNAi (K. pneumoniae)	control (ND7) RNAi	PGM RNAi	SPT16-1 #1 RNAi
#1	Survival	27	28	6	1
	Death	1	0	22	57
#2	Survival	20	9	1	9
	Death	0	1	9	18
#3.1	Survival		21		1	same RNAi medium
	Death		0		20
#3.2	Survival		21		1
	Death		0		20
#3.3	Survival		21		4
	Death		0		17
Total	Survival	47	58	7	14
	Death	1	1	31	92
	Total	48	59	38	106
production sexual progeny (%)		97.9167	98.3051	18.4211	13.2075

## Sheet: Fig 3B
Experiment n°	Progeny	control (ICL7) RNAi		SPT16-1 #2 RNAi
		non injected	GFP_SPT16-1_RNAi resistant	non injected	GFP_SPT16-1_RNAi resistant
#1	Survival	26	29	8	56
	Death	4	1	52	4
#2	Survival	30	30	11	43
	Death	0	0	49	17
Total	Survival	56	59	19	99
	Death	4	1	101	21
	TOTAL	60	60	120	120
production sexual progeny (%)		93.3333	98.3333	15.8333	82.5

## Sheet: Fig 4D
ID	RETENTION_SCORE_LEFT_KLEB	RETENTION_SCORE_RIGHT_KLEB	RETENTION_SCORE_KLEB	RETENTION_SCORE_LEFT_PGM	RETENTION_SCORE_RIGHT_PGM	RETENTION_SCORE_PGM	PADJ_LEFT_PGM	SIGNIFICANT_LEFT_PGM	PADJ_RIGHT_PGM	SIGNIFICANT_RIGHT_PGM	SIGNIFICANT_PGM	RETENTION_SCORE_LEFT_SPT16	RETENTION_SCORE_RIGHT_SPT16	RETENTION_SCORE_SPT16	PADJ_LEFT_SPT16	SIGNIFICANT_LEFT_SPT16	PADJ_RIGHT_SPT16	SIGNIFICANT_RIGHT_SPT16	SIGNIFICANT_SPT16	WILD_TYPE_NOT_RETAINED
IESPGM.PTET51.1.1.10090	0	0	0	0.6645	0.6194	0.64195	3.84106334794507e-93	TRUE	4.1794539341804e-73	TRUE	TRUE	0.3388	0.2793	0.30905	1.42671708330015e-23	TRUE	1.477551964563e-15	TRUE	TRUE	TRUE
IESPGM.PTET51.1.1.101676	0	0	0	0.6627	0.6587	0.6607	1.60156430121206e-125	TRUE	7.16081611246468e-123	TRUE	TRUE	0.2991	0.2647	0.2819	5.45077146580399e-23	TRUE	3.81745320977277e-18	TRUE	TRUE	TRUE
IESPGM.PTET51.1.1.108826	0	0	0	0.6851	0.6935	0.6893	4.64087273226314e-137	TRUE	1.44386210397378e-143	TRUE	TRUE	0.1398	0.1209	0.13035	1.14040634942108e-05	TRUE	0.000200046577216103	TRUE	TRUE	TRUE
IESPGM.PTET51.1.1.109884	0	0	0	0.6879	0.6707	0.6793	1.85367184780291e-119	TRUE	1.04539045643209e-108	TRUE	TRUE	0.2348	0.2212	0.228	2.92341540306599e-13	TRUE	8.80696632990892e-12	TRUE	TRUE	TRUE
IESPGM.PTET51.1.1.111554	0	0	0	0.5115	0.5396	0.52555	5.36962452840414e-68	TRUE	3.09538621919909e-78	TRUE	TRUE	0.232	0.2993	0.26565	8.04882948742498e-19	TRUE	1.25251711306784e-30	TRUE	TRUE	TRUE
IESPGM.PTET51.1.1.115080	0	0	0	0.7477	0.7568	0.75225	2.05443055163644e-67	TRUE	1.86811497619331e-71	TRUE	TRUE	0.3585	0.4188	0.38865	3.70658460912715e-17	TRUE	3.78073256701297e-25	TRUE	TRUE	TRUE
IESPGM.PTET51.1.1.11576	0	0	0	0.6018	0.6429	0.62235	7.77157190800502e-56	TRUE	1.50275282555585e-69	TRUE	TRUE	0.5	0.4757	0.48785	1.68589953860471e-38	TRUE	8.01112333021657e-34	TRUE	TRUE	TRUE
IESPGM.PTET51.1.1.118599	0	0	0	0.6283	0.65	0.63915	6.35873186002622e-57	TRUE	4.65680835893294e-64	TRUE	TRUE	0.3269	0.3694	0.34815	2.03526394226285e-16	TRUE	1.01287923214975e-21	TRUE	TRUE	TRUE
IESPGM.PTET51.1.1.119174	0	0	0	0.6732	0.6835	0.67835	4.86183271631439e-116	TRUE	1.10289339816087e-122	TRUE	TRUE	0.25	0.2577	0.25385	1.55632245307663e-15	TRUE	1.86560933410158e-16	TRUE	TRUE	TRUE
IESPGM.PTET51.1.1.119417	0	0	0	0.7405	0.728	0.73425	1.6832686109827e-97	TRUE	1.85108678948786e-90	TRUE	TRUE	0.5145	0.437	0.47575	1.6129468084807e-54	TRUE	4.49391952760104e-36	TRUE	TRUE	TRUE
IESPGM.PTET51.1.1.119626	0	0	0	0.6991	0.7119	0.7055	8.38199997716594e-70	TRUE	3.58281189303324e-75	TRUE	TRUE	0.575	0.5446	0.5598	8.18045314770048e-52	TRUE	3.30761047726435e-44	TRUE	TRUE	TRUE
IESPGM.PTET51.1.1.121390	0	0	0	0.5952	0.5904	0.5928	5.87260327936916e-109	TRUE	2.54535331088202e-106	TRUE	TRUE	0.4505	0.4554	0.45295	9.57169990414654e-47	TRUE	6.30642904268666e-48	TRUE	TRUE	TRUE
IESPGM.PTET51.1.1.122763	0	0	0	0.5741	0.4773	0.5257	2.02155619276103e-42	TRUE	5.54352689981349e-25	TRUE	TRUE	0.2991	0.2647	0.2819	1.85525209829653e-12	TRUE	1.93191779395772e-09	TRUE	TRUE	TRUE
IESPGM.PTET51.1.1.12301	0	0	0	0.6875	0.7122	0.69985	1.77273103476453e-82	TRUE	5.47907503316236e-95	TRUE	TRUE	0.2955	0.2901	0.2928	1.02876636550441e-19	TRUE	5.99590376610563e-19	TRUE	TRUE	TRUE
IESPGM.PTET51.1.1.123346	0	0	0	0.4828	0.625	0.5539	1.13463845468637e-19	TRUE	2.06087754928423e-41	TRUE	TRUE	0.3736	0.4	0.3868	4.2117423685355e-19	TRUE	2.16214506613613e-22	TRUE	TRUE	TRUE
IESPGM.PTET51.1.1.124307	0	0	0	0.6727	0.6604	0.66655	3.82893325909577e-22	TRUE	1.28316849599517e-20	TRUE	TRUE	0.4337	0.3188	0.37625	3.29416026239132e-13	TRUE	6.39094395181557e-06	TRUE	TRUE	TRUE
IESPGM.PTET51.1.1.124760	0	0	0	0.7264	0.7364	0.7314	2.32991155763681e-66	TRUE	1.62936283566203e-70	TRUE	TRUE	0.5581	0.5581	0.5581	2.38537800578743e-49	TRUE	2.37516700910411e-49	TRUE	TRUE	TRUE
IESPGM.PTET51.1.1.125316	0	0.0092	0.0046	0.6944	0.7124	0.7034	7.18758415862814e-111	TRUE	2.85018688578728e-104	TRUE	TRUE	0.26	0.3084	0.2842	3.51392028088762e-16	TRUE	1.59811500218674e-17	TRUE	TRUE	TRUE
IESPGM.PTET51.1.1.126537	0	0	0	0.6545	0.6545	0.6545	1.74560407419661e-119	TRUE	1.75558253664065e-119	TRUE	TRUE	0.2299	0.2118	0.22085	1.83412968222253e-12	TRUE	9.88809900424764e-11	TRUE	TRUE	TRUE
IESPGM.PTET51.1.1.127572	0	0	0	0.6746	0.6927	0.68365	9.40064622007929e-132	TRUE	2.41253844226765e-145	TRUE	TRUE	0.5258	0.5258	0.5258	2.51035555385832e-51	TRUE	2.51486433998984e-51	TRUE	TRUE	TRUE
IESPGM.PTET51.1.1.128934	0	0	0	0.6496	0.622	0.6358	1.29343589912201e-85	TRUE	5.49010202060688e-74	TRUE	TRUE	0.3661	0.4274	0.39675	4.74215517198163e-27	TRUE	1.78734720077273e-38	TRUE	TRUE	TRUE
IESPGM.PTET51.1.1.129746	0	0	0	0.7471	0.75	0.74855	1.82016278584271e-69	TRUE	1.06071887132756e-70	TRUE	TRUE	0.2308	0.2079	0.21935	1.40381139418525e-11	TRUE	1.9617158232175e-09	TRUE	TRUE	TRUE
IESPGM.PTET51.1.1.129963	0	0	0	0.7436	0.7419	0.74275	7.62435831481345e-112	TRUE	1.04816566107518e-110	TRUE	TRUE	0.3063	0.3475	0.3269	3.25771225952844e-17	TRUE	9.69976189910175e-23	TRUE	TRUE	TRUE
IESPGM.PTET51.1.1.130250	0	0	0	0.745	0.75	0.7475	5.22767854170615e-124	TRUE	7.21857936286031e-128	TRUE	TRUE	0.2185	0.2119	0.2152	2.69321255237572e-13	TRUE	1.58491182527349e-12	TRUE	TRUE	TRUE
IESPGM.PTET51.1.1.130951	0	0	0	0.6327	0.6058	0.61925	3.80956920387484e-100	TRUE	2.69209851106911e-87	TRUE	TRUE	0.5696	0.5278	0.5487	7.13080352094227e-46	TRUE	2.26649759745234e-37	TRUE	TRUE	TRUE
IESPGM.PTET51.1.1.131682	0	0	0	0.5385	0.493	0.51575	7.71198233764606e-33	TRUE	6.79498002221419e-26	TRUE	TRUE	0.5038	0.4634	0.4836	2.79693489961799e-48	TRUE	6.67497041844132e-39	TRUE	TRUE	TRUE
IESPGM.PTET51.1.1.132477	0	0	0	0.6552	0.6694	0.6623	1.91601224897363e-69	TRUE	4.69870433076946e-75	TRUE	TRUE	0.4537	0.4825	0.4681	1.55657604248517e-34	TRUE	2.74248002116502e-40	TRUE	TRUE	TRUE
IESPGM.PTET51.1.1.136088	0	0	0	0.596	0.5547	0.57535	1.97848854673255e-75	TRUE	1.02261124067253e-60	TRUE	TRUE	0.2745	0.2673	0.2709	1.42639946247532e-13	TRUE	7.69841241151269e-13	TRUE	TRUE	TRUE
IESPGM.PTET51.1.1.137135	0.0135	0	0.00675	0.7192	0.7285	0.72385	1.26321620841015e-84	TRUE	1.03973424235229e-107	TRUE	TRUE	0.5294	0.5044	0.5169	4.00837497078901e-39	TRUE	4.86928090732054e-43	TRUE	TRUE	TRUE
IESPGM.PTET51.1.1.137853	0	0	0	0.6703	0.6591	0.6647	2.00542086281857e-50	TRUE	2.23948860044514e-47	TRUE	TRUE	0.3889	0.3774	0.38315	2.10630662438559e-22	TRUE	7.46858367225542e-21	TRUE	TRUE	TRUE
IESPGM.PTET51.1.1.141229	0.012	0.012	0.012	0.64	0.7209	0.68045	3.05788673515999e-50	TRUE	1.10866856667913e-79	TRUE	TRUE	0.5446	0.54	0.5423	1.05445767017649e-37	TRUE	8.36638502322446e-37	TRUE	TRUE	TRUE
IESPGM.PTET51.1.1.141311	0	0	0	0.6566	0.6881	0.67235	8.04348327557464e-61	TRUE	2.74323943519609e-72	TRUE	TRUE	0.3636	0.3583	0.36095	4.56897949737695e-27	TRUE	3.40464045801176e-26	TRUE	TRUE	TRUE
IESPGM.PTET51.1.1.142964	0	0	0	0.6667	0.7395	0.7031	5.35799060818769e-51	TRUE	5.04540996759644e-78	TRUE	TRUE	0.4182	0.3663	0.39225	5.69983977478229e-26	TRUE	6.60692474833159e-19	TRUE	TRUE	TRUE
IESPGM.PTET51.1.1.145486	0	0	0	0.6909	0.6458	0.66835	1.02849635602165e-53	TRUE	2.09110401326689e-41	TRUE	TRUE	0.5455	0.5217	0.5336	4.4527453151189e-37	TRUE	1.82204283897134e-32	TRUE	TRUE	TRUE
IESPGM.PTET51.1.1.14597	0	0	0	0.6525	0.6525	0.6525	1.97094586667271e-67	TRUE	1.9734768732795e-67	TRUE	TRUE	0.4043	0.4343	0.4193	1.03589746578689e-23	TRUE	3.84606232693113e-28	TRUE	TRUE	TRUE
IESPGM.PTET51.1.1.146143	0	0	0	0.7377	0.744	0.74085	1.65727257938466e-81	TRUE	9.58235597342473e-85	TRUE	TRUE	0.4574	0.5189	0.48815	3.63934145560652e-27	TRUE	6.91849268143339e-38	TRUE	TRUE	TRUE
IESPGM.PTET51.1.1.146252	0	0	0	0.6667	0.6446	0.65565	5.60145703360644e-61	TRUE	8.70668545578694e-54	TRUE	TRUE	0.4	0.3714	0.3857	1.01858203993135e-19	TRUE	2.2879909127974e-16	TRUE	TRUE	TRUE
IESPGM.PTET51.1.1.146491	0	0	0	0.6636	0.6842	0.6739	2.18872278433509e-66	TRUE	2.24844871465768e-74	TRUE	TRUE	0.4688	0.5	0.4844	4.11383289477706e-33	TRUE	4.97762039554445e-39	TRUE	TRUE	TRUE
IESPGM.PTET51.1.1.146818	0	0	0	0.5917	0.626	0.60885	1.74663591836353e-57	TRUE	5.5625802394566e-69	TRUE	TRUE	0.4685	0.4685	0.4685	2.34615660855648e-35	TRUE	2.34093774168731e-35	TRUE	TRUE	TRUE
IESPGM.PTET51.1.1.147374	0	0	0	0.6891	0.6917	0.6904	1.39174671164529e-77	TRUE	1.01144291252352e-78	TRUE	TRUE	0.5478	0.5772	0.5625	3.34191122057524e-50	TRUE	2.26788952809971e-58	TRUE	TRUE	TRUE
IESPGM.PTET51.1.1.147642	0	0	0	0.678	0.696	0.687	8.28231515131654e-64	TRUE	8.77004747585241e-71	TRUE	TRUE	0.5088	0.5372	0.523	2.07343691713127e-36	TRUE	1.83521187953535e-42	TRUE	TRUE	TRUE
IESPGM.PTET51.1.1.147982	0	0	0	0.6821	0.6735	0.6778	1.07749731343086e-129	TRUE	6.95070826658777e-124	TRUE	TRUE	0.5	0.5159	0.50795	1.34874512548653e-64	TRUE	9.45804122453738e-70	TRUE	TRUE	TRUE
IESPGM.PTET51.1.1.148173	0	0	0	0.6667	0.6846	0.67565	2.26358407445265e-96	TRUE	4.80836626894557e-106	TRUE	TRUE	0.4095	0.3922	0.40085	1.26109487266198e-38	TRUE	3.48291867801624e-35	TRUE	TRUE	TRUE
IESPGM.PTET51.1.1.148232	0	0	0	0.6897	0.6642	0.67695	5.43252513263698e-113	TRUE	1.6670703658497e-98	TRUE	TRUE	0.4842	0.4731	0.47865	1.98012346888781e-42	TRUE	4.01754795536661e-40	TRUE	TRUE	TRUE
IESPGM.PTET51.1.1.148343	0	0	0	0.5923	0.6015	0.5969	7.46258883282222e-81	TRUE	1.06206539983352e-84	TRUE	TRUE	0.4554	0.466	0.4607	1.53038578820064e-41	TRUE	7.65800418707538e-44	TRUE	TRUE	TRUE
IESPGM.PTET51.1.1.14846	0	0	0	0.75	0.7483	0.74915	1.83238009291879e-137	TRUE	4.38578901999464e-136	TRUE	TRUE	0.55	0.5673	0.55865	3.86041649139248e-55	TRUE	5.11448852833971e-60	TRUE	TRUE	TRUE
IESPGM.PTET51.1.1.148878	0	0	0	0.7222	0.7317	0.72695	8.30477794865434e-176	TRUE	1.18343685796364e-185	TRUE	TRUE	0.4	0.405	0.4025	7.35560734678363e-43	TRUE	5.14585225009108e-44	TRUE	TRUE	TRUE
IESPGM.PTET51.1.1.149209	0.0109	0	0.00545	0.7035	0.6458	0.67465	5.27200421987754e-106	TRUE	4.52734249782228e-92	TRUE	TRUE	0.4161	0.4203	0.4182	2.71278525791804e-33	TRUE	3.21170218152142e-43	TRUE	TRUE	TRUE
IESPGM.PTET51.1.1.150440	0	0	0	0.5714	0.5676	0.5695	9.11613902596759e-67	TRUE	1.72128272048685e-65	TRUE	TRUE	0.5596	0.4783	0.51895	7.13031580639633e-62	TRUE	1.98228853347851e-41	TRUE	TRUE	TRUE
IESPGM.PTET51.1.1.150580	0	0	0	0.4775	0.536	0.50675	5.58991855045164e-48	TRUE	1.30469819091985e-64	TRUE	TRUE	0.875	0.8947	0.88485	3.96292826101042e-108	TRUE	1.88130705699127e-133	TRUE	TRUE	TRUE
IESPGM.PTET51.1.1.150658	0	0	0	0.582	0.6136	0.5978	4.50396084640601e-71	TRUE	1.67492423901859e-83	TRUE	TRUE	0.63	0.5889	0.60945	3.11450983301305e-65	TRUE	3.96427078597688e-53	TRUE	TRUE	TRUE
IESPGM.PTET51.1.1.150865	0	0	0	0.6392	0.62	0.6296	1.27068342053804e-102	TRUE	7.88561831852522e-93	TRUE	TRUE	0.2734	0.2734	0.2734	7.59320696283593e-21	TRUE	7.58958721009311e-21	TRUE	TRUE	TRUE
IESPGM.PTET51.1.1.151561	0	0.0092	0.0046	0.6667	0.7642	0.71545	5.61061257909004e-55	TRUE	2.91708641906079e-82	TRUE	TRUE	0.5172	0.5625	0.53985	4.5922146960752e-42	TRUE	7.68787337330049e-44	TRUE	TRUE	TRUE
IESPGM.PTET51.1.1.152041	0	0	0	0.6621	0.6839	0.673	2.25692844989129e-111	TRUE	4.55327027953503e-125	TRUE	TRUE	0.3113	0.3241	0.3177	2.06267589586438e-25	TRUE	1.61728735084498e-27	TRUE	TRUE	TRUE
IESPGM.PTET51.1.1.152370	0	0	0	0.5809	0.544	0.56245	3.23242941934597e-82	TRUE	2.46315180729426e-68	TRUE	TRUE	0.46	0.4194	0.4397	6.09759081564355e-42	TRUE	5.78239304061777e-34	TRUE	TRUE	TRUE
IESPGM.PTET51.1.1.152427	0	0	0	0.521	0.521	0.521	1.13039757332385e-64	TRUE	1.13172878930397e-64	TRUE	TRUE	0.3627	0.3011	0.3319	8.76564018905051e-32	TRUE	6.02984016075008e-22	TRUE	TRUE	TRUE
IESPGM.PTET51.1.1.152656	0	0	0	0.605	0.6357	0.62035	5.86998935534595e-73	TRUE	2.0051800533396e-85	TRUE	TRUE	0.3299	0.3229	0.3264	1.1115826805205e-22	TRUE	1.0387592216534e-21	TRUE	TRUE	TRUE
IESPGM.PTET51.1.1.156572	0	0	0	0.6814	0.6667	0.67405	3.9103377692724e-70	TRUE	1.24509154797528e-64	TRUE	TRUE	0.3204	0.4017	0.36105	2.07753860403646e-17	TRUE	4.84356005360697e-29	TRUE	TRUE	TRUE
IESPGM.PTET51.1.1.15769	0	0	0	0.713	0.736	0.7245	3.31447148379212e-89	TRUE	5.7306131645192e-102	TRUE	TRUE	0.4275	0.4275	0.4275	1.086139743163e-43	TRUE	1.08421905705027e-43	TRUE	TRUE	TRUE
IESPGM.PTET51.1.1.158730	0.0128	0	0.0064	0.6917	0.7218	0.70675	8.2345225325613e-67	TRUE	9.44745428065976e-96	TRUE	TRUE	0.53	0.5204	0.5252	2.46102296919177e-34	TRUE	1.11728552116621e-40	TRUE	TRUE	TRUE
IESPGM.PTET51.1.1.160338	0	0	0	0.6429	0.6392	0.64105	3.98258128350747e-58	TRUE	5.34229139947782e-57	TRUE	TRUE	0.4696	0.4455	0.45755	1.1394140522197e-39	TRUE	7.71291209729866e-35	TRUE	TRUE	TRUE
IESPGM.PTET51.1.1.161849	0	0	0	0.6522	0.6639	0.65805	8.94644577313156e-65	TRUE	4.64104866960269e-69	TRUE	TRUE	0.3708	0.3708	0.3708	4.67309681081617e-19	TRUE	4.66623218630561e-19	TRUE	TRUE	TRUE
IESPGM.PTET51.1.1.16535	0	0	0	0.6818	0.6903	0.68605	9.81908909133882e-78	TRUE	1.95573657466624e-81	TRUE	TRUE	0.4211	0.3465	0.3838	2.22616288275105e-36	TRUE	1.16068051719921e-23	TRUE	TRUE	TRUE
IESPGM.PTET51.1.1.165744	0	0	0	0.5983	0.627	0.61265	4.77888556298687e-53	TRUE	6.22191188462491e-62	TRUE	TRUE	0.39	0.4959	0.44295	3.13323251679846e-21	TRUE	6.90089022038376e-39	TRUE	TRUE	TRUE
IESPGM.PTET51.1.1.168891	0	0	0	0.6923	0.7143	0.7033	9.7017181050938e-87	TRUE	2.36685900437605e-98	TRUE	TRUE	0.4583	0.4747	0.4665	3.97712468310534e-32	TRUE	4.63917699656941e-35	TRUE	TRUE	TRUE
IESPGM.PTET51.1.1.169642	0	0	0	0.6779	0.6596	0.66875	2.21129807456563e-117	TRUE	1.55035226986509e-106	TRUE	TRUE	0.4434	0.4685	0.45595	4.19368411086765e-43	TRUE	5.72115757263629e-49	TRUE	TRUE	TRUE
IESPGM.PTET51.1.1.170454	0	0.0069	0.00345	0.6434	0.6194	0.6314	2.12741870623887e-108	TRUE	7.49950527192061e-82	TRUE	TRUE	0.5278	0.5143	0.52105	7.0514359152958e-60	TRUE	3.1086860748019e-47	TRUE	TRUE	TRUE
IESPGM.PTET51.1.1.171905	0	0	0	0.7218	0.6476	0.6847	2.08599704216635e-114	TRUE	1.70160364059015e-76	TRUE	TRUE	0.4274	0.4071	0.41725	5.95063960343191e-44	TRUE	1.85228982883792e-39	TRUE	TRUE	TRUE
IESPGM.PTET51.1.1.173557	0	0	0	0.6116	0.605	0.6083	1.68155471853374e-58	TRUE	1.72492397406618e-56	TRUE	TRUE	0.1957	0.1957	0.1957	7.79552816961716e-06	TRUE	7.79061631939891e-06	TRUE	TRUE	TRUE
IESPGM.PTET51.1.1.174130	0	0	0	0.6306	0.6466	0.6386	2.68388743967078e-40	TRUE	3.34669051254588e-44	TRUE	TRUE	0.3853	0.2947	0.34	2.34958412635147e-14	TRUE	3.61191921849101e-07	TRUE	TRUE	TRUE
IESPGM.PTET51.1.1.174469	0	0	0	0.5691	0.5954	0.58225	1.44933606851299e-63	TRUE	8.95749233973952e-73	TRUE	TRUE	0.4407	0.4359	0.4383	8.90231948558255e-40	TRUE	9.09161918232947e-39	TRUE	TRUE	TRUE
IESPGM.PTET51.1.1.175345	0	0	0	0.6423	0.608	0.62515	3.74399908213449e-93	TRUE	5.03438885010563e-78	TRUE	TRUE	0.4587	0.4825	0.4706	3.25832942949754e-43	TRUE	8.61498006101033e-49	TRUE	TRUE	TRUE
IESPGM.PTET51.1.1.176400	0	0	0	0.5909	0.6457	0.6183	1.79026541640973e-57	TRUE	1.22183699608072e-76	TRUE	TRUE	0.2812	0.2812	0.2812	1.751216919433e-14	TRUE	1.7511200993108e-14	TRUE	TRUE	TRUE
IESPGM.PTET51.1.1.176766	0	0	0	0.7043	0.7018	0.70305	1.5154011819725e-75	TRUE	1.99223583731602e-74	TRUE	TRUE	0.4615	0.5172	0.48935	3.64068478836156e-25	TRUE	9.12032286771619e-34	TRUE	TRUE	TRUE
IESPGM.PTET51.1.1.17767	0	0	0	0.7013	0.6993	0.7003	1.26262324768496e-104	TRUE	1.81004588030015e-103	TRUE	TRUE	0.2234	0.1889	0.20615	2.74202114281429e-09	TRUE	1.08606144407865e-06	TRUE	TRUE	TRUE
IESPGM.PTET51.1.1.177869	0	0	0	0.6864	0.681	0.6837	1.90813507472919e-76	TRUE	3.57123578867242e-74	TRUE	TRUE	0.3761	0.438	0.40705	2.28183198680659e-25	TRUE	3.07935300656312e-36	TRUE	TRUE	TRUE
IESPGM.PTET51.1.1.178285	0	0	0	0.7177	0.7177	0.7177	3.42975317710313e-98	TRUE	3.43059820155445e-98	TRUE	TRUE	0.5591	0.5543	0.5567	5.74415422523508e-49	TRUE	8.11402657692554e-48	TRUE	TRUE	TRUE
IESPGM.PTET51.1.1.182206	0	0	0	0.5364	0.4848	0.5106	1.49707999476663e-55	TRUE	9.70738246062876e-43	TRUE	TRUE	0.4194	0.413	0.4162	9.93420857518145e-32	TRUE	1.14190162392283e-30	TRUE	TRUE	TRUE
IESPGM.PTET51.1.1.182353	0	0	0	0.5811	0.5441	0.5626	1.4677216271074e-86	TRUE	8.05294909864031e-72	TRUE	TRUE	0.3667	0.3871	0.3769	9.57477340479752e-26	TRUE	6.69401154353076e-29	TRUE	TRUE	TRUE
IESPGM.PTET51.1.1.184226	0	0	0	0.6691	0.6618	0.66545	1.17372338015175e-91	TRUE	4.20230393006942e-88	TRUE	TRUE	0.1712	0.156	0.1636	2.45338391498107e-07	TRUE	3.86866655851674e-06	TRUE	TRUE	TRUE
IESPGM.PTET51.1.1.184551	0	0	0	0.6748	0.6667	0.67075	4.24065747322786e-90	TRUE	2.97080602711332e-86	TRUE	TRUE	0.459	0.4159	0.43745	1.00283841717518e-47	TRUE	5.26828145410021e-38	TRUE	TRUE	TRUE
IESPGM.PTET51.1.1.184795	0	0	0	0.6351	0.6143	0.6247	1.97518742422635e-96	TRUE	1.48661914761863e-86	TRUE	TRUE	0.42	0.4141	0.41705	9.79635091211661e-34	TRUE	1.10388732012794e-32	TRUE	TRUE	TRUE
IESPGM.PTET51.1.1.185140	0	0	0	0.6739	0.6897	0.6818	1.68920883140575e-99	TRUE	2.04936326295162e-108	TRUE	TRUE	0.53	0.5392	0.5346	7.37656852414562e-49	TRUE	3.78061166807502e-51	TRUE	TRUE	TRUE
IESPGM.PTET51.1.1.185409	0	0	0	0.7071	0.6772	0.69215	2.44319979893305e-90	TRUE	3.70256174589562e-76	TRUE	TRUE	0.3958	0.4141	0.40495	6.98671524803452e-23	TRUE	1.84299969593061e-25	TRUE	TRUE	TRUE
IESPGM.PTET51.1.1.185855	0	0	0	0.5714	0.6121	0.59175	5.11392077440647e-61	TRUE	6.48143235764879e-75	TRUE	TRUE	0.5051	0.5545	0.5298	6.57440668833336e-47	TRUE	6.85518307960367e-60	TRUE	TRUE	TRUE
IESPGM.PTET51.1.1.186638	0	0	0	0.6514	0.5778	0.6146	3.63912330701121e-71	TRUE	1.27902876471963e-48	TRUE	TRUE	0.3895	0.383	0.38625	7.43306317970324e-27	TRUE	7.05855448778514e-26	TRUE	TRUE	TRUE
IESPGM.PTET51.1.1.186674	0	0	0	0.6204	0.6466	0.6335	7.03937787144937e-61	TRUE	6.17143850033521e-70	TRUE	TRUE	0.3645	0.3982	0.38135	1.27993663069775e-24	TRUE	4.5663306978001e-30	TRUE	TRUE	TRUE
IESPGM.PTET51.1.1.186818	0	0	0	0.5893	0.6068	0.59805	3.21605635064322e-58	TRUE	8.71623678662705e-64	TRUE	TRUE	0.2685	0.2946	0.28155	7.30239168139274e-15	TRUE	4.99743905913549e-18	TRUE	TRUE	TRUE
IESPGM.PTET51.1.1.188470	0	0	0	0.5859	0.5543	0.5701	4.73485188467668e-37	TRUE	3.7123902702175e-31	TRUE	TRUE	0.2353	0.1789	0.2071	2.23926858182427e-06	TRUE	0.00187045810265576	TRUE	TRUE	TRUE
IESPGM.PTET51.1.1.189128	0	0	0	0.6043	0.5703	0.5873	3.45789510955811e-67	TRUE	4.49958749085401e-56	TRUE	TRUE	0.1261	0.1034	0.11475	0.0032537931391515	TRUE	0.0333488813986488	TRUE	TRUE	TRUE
IESPGM.PTET51.1.1.18919	0	0	0	0.7	0.712	0.706	2.78995088743131e-91	TRUE	1.13510632871588e-97	TRUE	TRUE	0.3191	0.3846	0.35185	2.51868523247396e-20	TRUE	3.96277401445357e-30	TRUE	TRUE	TRUE
IESPGM.PTET51.1.1.189238	0	0	0	0.5827	0.5923	0.5875	3.62144257937044e-62	TRUE	2.20370577533175e-65	TRUE	TRUE	0.9554	0.949	0.9522	2.53615526779246e-129	TRUE	9.38248030691576e-112	TRUE	TRUE	TRUE
IESPGM.PTET51.1.1.189959	0	0	0	0.6071	0.6106	0.60885	3.42339534949851e-52	TRUE	3.53881913947837e-53	TRUE	TRUE	0.4737	0.5098	0.49175	1.46978405314897e-28	TRUE	9.80052716646042e-35	TRUE	TRUE	TRUE
IESPGM.PTET51.1.1.190052	0	0	0	0.5766	0.5948	0.5857	3.87648616649344e-52	TRUE	2.21540654791655e-57	TRUE	TRUE	0.1681	0.175	0.17155	3.71577922750502e-06	TRUE	1.09320174098532e-06	TRUE	TRUE	TRUE
IESPGM.PTET51.1.1.190449	0	0	0	0.575	0.5446	0.5598	5.45550251179359e-53	TRUE	4.140301500293e-45	TRUE	TRUE	0.3423	0.3364	0.33935	1.24254617584668e-19	TRUE	7.25340978242864e-19	TRUE	TRUE	TRUE
IESPGM.PTET51.1.1.191018	0	0	0	0.6512	0.6842	0.6677	2.3889695487845e-42	TRUE	5.1356656093408e-51	TRUE	TRUE	0.3889	0.4271	0.408	3.25492650748902e-17	TRUE	1.05873484588819e-21	TRUE	TRUE	TRUE
IESPGM.PTET51.1.1.191133	0	0	0	0.6456	0.6	0.6228	2.51893019336071e-34	TRUE	1.14776426105524e-26	TRUE	TRUE	0.1549	0.1781	0.1665	0.046634741939907	TRUE	0.0110749087876126	TRUE	TRUE	TRUE
IESPGM.PTET51.1.1.191860	0	0	0	0.6612	0.672	0.6666	1.56183156622447e-83	TRUE	1.54554821917691e-88	TRUE	TRUE	0.432	0.4365	0.43425	6.17710432495269e-43	TRUE	5.52010592589314e-44	TRUE	TRUE	TRUE
IESPGM.PTET51.1.1.193032	0	0	0	0.65	0.637	0.6435	3.50040750983786e-95	TRUE	6.31061347596882e-89	TRUE	TRUE	0.4397	0.4583	0.449	6.16299816275602e-42	TRUE	3.01917887549214e-46	TRUE	TRUE	TRUE
IESPGM.PTET51.1.1.194731	0.0153	0.0153	0.0153	0.5726	0.5954	0.584	3.05370813489355e-56	TRUE	1.88063687838462e-63	TRUE	TRUE	0.4959	0.5156	0.50575	4.40501859004796e-43	TRUE	8.2932887947193e-48	TRUE	TRUE	TRUE
IESPGM.PTET51.1.1.194985	0	0	0	0.6412	0.5877	0.61445	2.86906996270222e-87	TRUE	2.86897936703013e-66	TRUE	TRUE	0.3788	0.3594	0.3691	2.19205670021107e-37	TRUE	2.25406081185376e-33	TRUE	TRUE	TRUE
IESPGM.PTET51.1.1.195600	0	0	0	0.4225	0.4938	0.45815	3.46524512007901e-23	TRUE	9.49075270837123e-34	TRUE	TRUE	0.3684	0.4393	0.40385	3.0844240949473e-24	TRUE	4.5275501280592e-36	TRUE	TRUE	TRUE
IESPGM.PTET51.1.1.195940	0	0	0	0.6364	0.625	0.6307	1.58474620456906e-78	TRUE	6.00287234727686e-74	TRUE	TRUE	0.1176	0.1026	0.1101	0.000896460756707007	TRUE	0.00623449023026533	TRUE	TRUE	TRUE
IESPGM.PTET51.1.1.1964	0	0.0263	0.01315	0.7692	0.7945	0.78185	3.79340469052648e-38	TRUE	2.37677831961008e-36	TRUE	TRUE	0.6875	0.6835	0.6855	4.22661287856342e-37	TRUE	3.96430732623275e-28	TRUE	TRUE	TRUE
IESPGM.PTET51.1.1.196915	0	0.0084	0.0042	0.6953	0.6953	0.6953	2.71583943739412e-102	TRUE	3.11931306134017e-87	TRUE	TRUE	0.3739	0.4098	0.39185	1.82369170604973e-34	TRUE	5.06094506323761e-34	TRUE	TRUE	TRUE
IESPGM.PTET51.1.1.198130	0	0	0	0.5	0.5	0.5	2.69282106431797e-20	TRUE	2.69170860798469e-20	TRUE	TRUE	0.3542	0.3981	0.37615	2.68954288395523e-16	TRUE	1.6095810555225e-21	TRUE	TRUE	TRUE
IESPGM.PTET51.1.1.198337	0	0	0	0.6296	0.619	0.6243	3.3156695448054e-70	TRUE	1.77385736766068e-66	TRUE	TRUE	0.2159	0.2247	0.2203	2.26247816108893e-10	TRUE	3.54897094574108e-11	TRUE	TRUE	TRUE
IESPGM.PTET51.1.1.198437	0	0	0	0.646	0.646	0.646	7.19526534209673e-76	TRUE	7.22459546081336e-76	TRUE	TRUE	0.469	0.3878	0.4284	6.93854195135472e-45	TRUE	5.14435826059687e-29	TRUE	TRUE	TRUE
IESPGM.PTET51.1.1.198878	0	0	0	0.5682	0.6096	0.5889	1.73068930522085e-66	TRUE	2.17248694069282e-82	TRUE	TRUE	0.1702	0.1959	0.18305	2.29259489516949e-06	TRUE	2.62388375383957e-08	TRUE	TRUE	TRUE
IESPGM.PTET51.1.1.199132	0	0	0	0.5766	0.6306	0.6036	6.7610691511387e-74	TRUE	1.22209561279875e-97	TRUE	TRUE	0.3168	0.3168	0.3168	1.07215437827944e-20	TRUE	1.07083061732093e-20	TRUE	TRUE	TRUE
IESPGM.PTET51.1.1.199706	0	0	0	0.6269	0.6552	0.64105	3.30369184438267e-71	TRUE	5.40870611007781e-83	TRUE	TRUE	0.14	0.165	0.1525	0.000933684851178208	TRUE	3.52009975116147e-05	TRUE	TRUE	TRUE
IESPGM.PTET51.1.1.200712	0	0	0	0.5652	0.5876	0.5764	4.67045423421069e-42	TRUE	2.82432746398239e-47	TRUE	TRUE	0.266	0.2418	0.2539	1.08945414652428e-11	TRUE	1.32116624414293e-09	TRUE	TRUE	TRUE
IESPGM.PTET51.1.1.200750	0	0	0	0.6939	0.6512	0.67255	9.64153089092653e-62	TRUE	9.62159441502991e-49	TRUE	TRUE	0.2706	0.3034	0.287	1.52138939548856e-10	TRUE	1.98897016395943e-13	TRUE	TRUE	TRUE
IESPGM.PTET51.1.1.200838	0	0	0	0.604	0.5402	0.5721	1.21790505680672e-47	TRUE	5.55906526590074e-34	TRUE	TRUE	0.3585	0.299	0.32875	9.92335302258206e-20	TRUE	4.10442049122248e-13	TRUE	TRUE	TRUE
IESPGM.PTET51.1.1.200885	0	0	0	0.5745	0.604	0.58925	1.71504690281716e-43	TRUE	8.95837246532269e-51	TRUE	TRUE	0.3333	0.4234	0.37835	2.54087563116914e-17	TRUE	5.41637695468866e-30	TRUE	TRUE	TRUE
IESPGM.PTET51.1.1.200929	0	0	0	0.6348	0.6441	0.63945	8.18185336434078e-62	TRUE	5.42077101419979e-65	TRUE	TRUE	0.5366	0.4911	0.51385	1.02260847145739e-48	TRUE	2.53427512617385e-38	TRUE	TRUE	TRUE
IESPGM.PTET51.1.1.201284	0	0	0	0.5188	0.5333	0.52605	1.92687440466668e-84	TRUE	7.89715831974806e-91	TRUE	TRUE	0.1456	0.1538	0.1497	1.46160893631238e-07	TRUE	2.57065011744853e-08	TRUE	TRUE	TRUE
IESPGM.PTET51.1.1.201462	0	0	0	0.6015	0.5859	0.5937	1.45248311163489e-83	TRUE	3.10933067728506e-77	TRUE	TRUE	0.4316	0.4194	0.4255	1.61228350568145e-35	TRUE	2.68017224288996e-33	TRUE	TRUE	TRUE
IESPGM.PTET51.1.1.206309	0	0	0	0.7303	0.6883	0.7093	5.87199127501766e-46	TRUE	1.3027231190756e-35	TRUE	TRUE	0.4124	0.4519	0.43215	4.12427801964299e-16	TRUE	1.24056353992326e-20	TRUE	TRUE	TRUE
IESPGM.PTET51.1.1.207275	0	0	0	0.717	0.6774	0.6972	2.0650632412027e-80	TRUE	1.91825946719209e-64	TRUE	TRUE	0.4545	0.4194	0.43695	2.02511447578871e-35	TRUE	2.5495448912358e-29	TRUE	TRUE	TRUE
IESPGM.PTET51.1.1.207302	0	0	0	0.6458	0.6458	0.6458	1.39716583004581e-62	TRUE	1.3967421019162e-62	TRUE	TRUE	0.2979	0.3196	0.30875	2.10824244268513e-17	TRUE	4.26395194929243e-20	TRUE	TRUE	TRUE
IESPGM.PTET51.1.1.208255	0	0	0	0.5093	0.531	0.52015	9.53247057557586e-47	TRUE	2.81023755987527e-52	TRUE	TRUE	0.5146	0.5098	0.5122	6.79012040141211e-45	TRUE	7.99093093699429e-44	TRUE	TRUE	TRUE
IESPGM.PTET51.1.1.208458	0	0	0	0.5581	0.6275	0.5928	1.96485797949723e-37	TRUE	6.19903127072324e-54	TRUE	TRUE	0.4035	0.4688	0.43615	9.09680180592222e-28	TRUE	3.78133333885286e-40	TRUE	TRUE	TRUE
IESPGM.PTET51.1.1.208916	0	0	0	0.6385	0.6299	0.6342	2.37274939979323e-86	TRUE	1.34139593135713e-82	TRUE	TRUE	0.5588	0.6053	0.58205	2.61582263372204e-54	TRUE	2.12159386217484e-68	TRUE	TRUE	TRUE
IESPGM.PTET51.1.1.209155	0	0	0	0.6111	0.6433	0.6272	2.64947837407734e-91	TRUE	8.00040536851449e-108	TRUE	TRUE	0.4167	0.4068	0.41175	2.95851490322337e-41	TRUE	4.1970056768231e-39	TRUE	TRUE	TRUE
IESPGM.PTET51.1.1.209673	0	0.0192	0.0096	0.4554	0.45	0.4527	1.86770785145289e-26	TRUE	5.91340639909138e-19	TRUE	TRUE	0.1358	0.186	0.1609	0.0254437433271152	TRUE	0.0137330348435145	TRUE	TRUE	TRUE
IESPGM.PTET51.1.1.209809	0	0	0	0.6486	0.6389	0.64375	3.21313288391843e-45	TRUE	6.02888220267804e-43	TRUE	TRUE	0.4632	0.4632	0.4632	8.73099537457318e-46	TRUE	8.72961936706458e-46	TRUE	TRUE	TRUE
IESPGM.PTET51.1.1.209894	0	0	0	0.625	0.602	0.6135	1.37586961609917e-54	TRUE	2.52522811933909e-48	TRUE	TRUE	0.5	0.4875	0.49375	1.93561646097358e-29	TRUE	1.46787831636841e-27	TRUE	TRUE	TRUE
IESPGM.PTET51.1.1.210391	0	0.0167	0.00835	0.4625	0.5275	0.495	5.88538663244287e-24	TRUE	1.690264944356e-26	TRUE	TRUE	0.1386	0.1212	0.1299	0.00322159737419164	TRUE	0.175463021216615	FALSE	TRUE	TRUE
IESPGM.PTET51.1.1.210544	0.0156	0	0.0078	0.6813	0.6813	0.6813	9.15309353746296e-45	TRUE	7.11350922275804e-55	TRUE	TRUE	0.3628	0.4098	0.3863	2.20626403640806e-16	TRUE	8.22503189490252e-30	TRUE	TRUE	TRUE
IESPGM.PTET51.1.1.210810	0	0	0	0.6019	0.5865	0.5942	5.92335371091971e-51	TRUE	5.74044337621132e-47	TRUE	TRUE	0.5076	0.4583	0.48295	2.57578040897855e-45	TRUE	1.20381099284138e-34	TRUE	TRUE	TRUE
IESPGM.PTET51.1.1.210955	0	0	0	0.7011	0.6941	0.6976	1.90785999363327e-47	TRUE	1.5492956726226e-45	TRUE	TRUE	0.2846	0.3357	0.31015	2.14804199090071e-12	TRUE	1.85391240367807e-18	TRUE	TRUE	TRUE
IESPGM.PTET51.1.1.211017	0	0	0	0.5686	0.5963	0.58245	1.98562311061666e-44	TRUE	1.90775815550184e-51	TRUE	TRUE	0.3458	0.3519	0.34885	2.51457649767543e-19	TRUE	4.18395031270506e-20	TRUE	TRUE	TRUE
IESPGM.PTET51.1.1.211037	0	0	0	0.6053	0.6218	0.61355	3.17767803704232e-54	TRUE	2.84957919486919e-59	TRUE	TRUE	0.4336	0.4286	0.4311	1.05762317865482e-29	TRUE	7.42874504730105e-29	TRUE	TRUE	TRUE
IESPGM.PTET51.1.1.211306	0	0	0	0.5818	0.5965	0.58915	5.53400227249348e-57	TRUE	1.78093583704099e-61	TRUE	TRUE	0.4375	0.4474	0.44245	7.68440454284046e-36	TRUE	8.22562123802691e-38	TRUE	TRUE	TRUE
IESPGM.PTET51.1.1.211573	0	0	0	0.5882	0.5917	0.58995	9.41647741940402e-68	TRUE	5.97764414530548e-69	TRUE	TRUE	0.3333	0.3137	0.3235	7.0552330211022e-24	TRUE	4.56969142870953e-21	TRUE	TRUE	TRUE
IESPGM.PTET51.1.1.211976	0	0	0	0.6549	0.6579	0.6564	3.89354339374776e-64	TRUE	3.31193107837144e-65	TRUE	TRUE	0.4725	0.4894	0.48095	1.69740701860217e-29	TRUE	2.78533769579961e-32	TRUE	TRUE	TRUE
IESPGM.PTET51.1.1.212029	0	0	0	0.5556	0.5966	0.5761	3.68293893350926e-52	TRUE	1.8034886743861e-64	TRUE	TRUE	0.4756	0.5426	0.5091	8.40972103496594e-31	TRUE	2.15785614323467e-43	TRUE	TRUE	TRUE
IESPGM.PTET51.1.1.212111	0	0	0	0.6091	0.5657	0.5874	2.74029106565194e-58	TRUE	1.80069933540253e-46	TRUE	TRUE	0.5248	0.5152	0.52	2.55073586298457e-41	TRUE	2.55337424971714e-39	TRUE	TRUE	TRUE
IESPGM.PTET51.1.1.212270	0	0	0	0.6579	0.6609	0.6594	3.92203055215804e-66	TRUE	3.22877516513169e-67	TRUE	TRUE	0.5047	0.5268	0.51575	4.35367624002261e-39	TRUE	6.81451747056407e-44	TRUE	TRUE	TRUE
IESPGM.PTET51.1.1.212322	0	0	0	0.6016	0.5776	0.5896	3.58096142736346e-55	TRUE	1.77846358331283e-48	TRUE	TRUE	0.4766	0.4563	0.46645	1.3572227428556e-31	TRUE	3.27528455078542e-28	TRUE	TRUE	TRUE
IESPGM.PTET51.1.1.212629	0	0	0	0.5859	0.5985	0.5922	1.0232302009533e-59	TRUE	7.99540534197262e-64	TRUE	TRUE	0.3486	0.3545	0.35155	1.29769631531386e-20	TRUE	2.05278110948071e-21	TRUE	TRUE	TRUE
IESPGM.PTET51.1.1.212886	0	0	0	0.5179	0.4653	0.4916	1.13440867256163e-48	TRUE	5.70552265460813e-37	TRUE	TRUE	0.3163	0.3431	0.3297	7.04985386916038e-19	TRUE	2.00207332502296e-22	TRUE	TRUE	TRUE
IESPGM.PTET51.1.1.212962	0	0	0	0.5437	0.605	0.57435	4.44580017324983e-46	TRUE	2.18815746680305e-63	TRUE	TRUE	0.2143	0.2596	0.23695	6.07173537527151e-09	TRUE	3.55785782688631e-13	TRUE	TRUE	TRUE
IESPGM.PTET51.1.1.213897	0	0	0	0.6261	0.6126	0.61935	6.62979932570265e-60	TRUE	9.61059338823467e-56	TRUE	TRUE	0.3784	0.3947	0.38655	5.80552074220255e-24	TRUE	1.84595276814606e-26	TRUE	TRUE	TRUE
IESPGM.PTET51.1.1.214549	0	0	0	0.6412	0.5983	0.61975	2.8722118536235e-88	TRUE	9.18993485529956e-71	TRUE	TRUE	0.4206	0.3981	0.40935	1.00192347026669e-36	TRUE	1.73815141356011e-32	TRUE	TRUE	TRUE
IESPGM.PTET51.1.1.214752	0	0	0	0.6667	0.6812	0.67395	1.0521459878501e-100	TRUE	8.33571896443296e-109	TRUE	TRUE	0.3304	0.2925	0.31145	1.58303618759472e-28	TRUE	2.12857388709746e-22	TRUE	TRUE	TRUE
IESPGM.PTET51.1.1.214800	0	0	0	0.6323	0.6225	0.6274	9.50296288052685e-100	TRUE	7.99705517755438e-95	TRUE	TRUE	0.25	0.1882	0.2191	1.65404358013027e-13	TRUE	5.95587616821974e-08	TRUE	TRUE	TRUE
IESPGM.PTET51.1.1.214833	0	0	0	0.6644	0.6528	0.6586	4.79937347613217e-110	TRUE	1.74611864546095e-103	TRUE	TRUE	0.3269	0.4488	0.38785	2.69736198680897e-25	TRUE	4.29490341097342e-50	TRUE	TRUE	TRUE
IESPGM.PTET51.1.1.215185	0	0	0	0.5372	0.5942	0.5657	1.37734647627303e-61	TRUE	3.31638479854871e-82	TRUE	TRUE	0.2131	0.1933	0.2032	8.8100413628855e-14	TRUE	1.91076328111001e-11	TRUE	TRUE	TRUE
IESPGM.PTET51.1.1.217596	0	0	0	0.6182	0.65	0.6341	1.61894837359498e-60	TRUE	1.12020592650131e-71	TRUE	TRUE	0.1275	0.11	0.11875	0.00125552606254448	TRUE	0.00880794560341496	TRUE	TRUE	TRUE
IESPGM.PTET51.1.1.218007	0	0	0	0.5385	0.5556	0.54705	1.89302158782131e-54	TRUE	2.49058105415918e-59	TRUE	TRUE	0.3824	0.4112	0.3968	6.45651570611149e-31	TRUE	2.95177559699982e-36	TRUE	TRUE	TRUE
IESPGM.PTET51.1.1.218616	0	0	0	0.5816	0.5941	0.58785	1.12232182187778e-58	TRUE	1.842264194408e-62	TRUE	TRUE	0.163	0.2596	0.2113	2.39369074385773e-07	TRUE	2.75317540069849e-17	TRUE	TRUE	TRUE
IESPGM.PTET51.1.1.218805	0	0	0	0.5745	0.5804	0.57745	1.36639935603769e-77	TRUE	5.5691059977615e-80	TRUE	TRUE	0.4643	0.4118	0.43805	1.35414261582677e-43	TRUE	5.56249052461595e-33	TRUE	TRUE	TRUE
IESPGM.PTET51.1.1.219293	0	0	0	0.5798	0.5902	0.585	1.63672154360469e-70	TRUE	2.76888843659233e-74	TRUE	TRUE	0.4074	0.4839	0.44565	7.6488633137445e-28	TRUE	2.22187018451216e-41	TRUE	TRUE	TRUE
IESPGM.PTET51.1.1.220096	0	0	0	0.5426	0.5426	0.5426	1.29077020958645e-44	TRUE	1.28692014632945e-44	TRUE	TRUE	0.3119	0.3119	0.3119	1.74943858382064e-20	TRUE	1.74657800812108e-20	TRUE	TRUE	TRUE
IESPGM.PTET51.1.1.221688	0	0	0	0.6707	0.6707	0.6707	2.28937509682199e-85	TRUE	2.28768372678148e-85	TRUE	TRUE	0.2066	0.2	0.2033	9.12337670808118e-07	TRUE	2.7272792584508e-06	TRUE	TRUE	TRUE
IESPGM.PTET51.1.1.222344	0	0	0	0.6984	0.6911	0.69475	3.74054793149173e-88	TRUE	1.37943733946998e-84	TRUE	TRUE	0.4651	0.4773	0.4712	2.5847816740307e-45	TRUE	2.56148086617825e-48	TRUE	TRUE	TRUE
IESPGM.PTET51.1.1.225302	0	0	0	0.5152	0.6	0.5576	2.50523670613032e-24	TRUE	5.78259491548329e-38	TRUE	TRUE	0.4854	0.5047	0.49505	3.69159960939339e-33	TRUE	8.95638606189676e-37	TRUE	TRUE	TRUE
IESPGM.PTET51.1.1.225601	0	0	0	0.5652	0.5181	0.54165	4.15614135259163e-34	TRUE	2.18416021518037e-26	TRUE	TRUE	0.25	0.1892	0.2196	4.44083297287153e-09	TRUE	8.33006381951964e-05	TRUE	TRUE	TRUE
IESPGM.PTET51.1.1.225714	0	0	0	0.641	0.6543	0.64765	6.9595070078801e-35	TRUE	1.41758409229647e-37	TRUE	TRUE	0.5484	0.5532	0.5508	1.28191955028507e-30	TRUE	1.95168756101586e-31	TRUE	TRUE	TRUE
IESPGM.PTET51.1.1.22660	0	0	0	0.7117	0.6867	0.6992	4.82041445631568e-123	TRUE	6.26703380145979e-107	TRUE	TRUE	0.2017	0.1441	0.1729	3.75635530698213e-11	TRUE	6.93928869477051e-06	TRUE	TRUE	TRUE
IESPGM.PTET51.1.1.227735	0.5789	0.5	0.53945	0.5161	0.8256	0.67085	1	FALSE	0.00196906798054658	TRUE	TRUE	0.2414	0.6174	0.4294	1	FALSE	0.947146174281584	FALSE	FALSE	FALSE
IESPGM.PTET51.1.1.228569	0	0	0	0.6172	0.5812	0.5992	1.36126616095137e-73	TRUE	4.64434094213676e-61	TRUE	TRUE	0.4757	0.4653	0.4705	1.87792591299667e-38	TRUE	2.04082126664314e-36	TRUE	TRUE	TRUE
IESPGM.PTET51.1.1.22946	0	0	0	0.6733	0.6111	0.6422	3.13727172234871e-101	TRUE	9.14111287946671e-73	TRUE	TRUE	0.5248	0.534	0.5294	3.09053829663008e-45	TRUE	2.13624780455039e-47	TRUE	TRUE	TRUE
IESPGM.PTET51.1.1.229832	0	0	0	0.6507	0.6813	0.666	1.60636643424487e-108	TRUE	1.51578453690652e-127	TRUE	TRUE	0.3861	0.4312	0.40865	1.42652648777633e-33	TRUE	1.03911006331727e-42	TRUE	TRUE	TRUE
IESPGM.PTET51.1.1.229870	0	0	0	0.6715	0.7039	0.6877	7.39434779892226e-98	TRUE	5.97755811168835e-117	TRUE	TRUE	0.4038	0.3861	0.39495	6.75556137704576e-33	TRUE	8.40385454087083e-30	TRUE	TRUE	TRUE
IESPGM.PTET51.1.1.229982	0	0	0	0.6627	0.6522	0.65745	5.62636376885066e-119	TRUE	1.4837559597822e-112	TRUE	TRUE	0.4021	0.4141	0.4081	9.19246444942696e-32	TRUE	6.46065260653545e-34	TRUE	TRUE	TRUE
IESPGM.PTET51.1.1.231308	0	0	0	0.6466	0.6496	0.6481	4.88807164255555e-75	TRUE	3.02723653579378e-76	TRUE	TRUE	0.4857	0.46	0.47285	2.40819276221335e-42	TRUE	4.6480781716842e-37	TRUE	TRUE	TRUE
IESPGM.PTET51.1.1.231327	0	0	0	0.6903	0.7154	0.70285	1.79039754591103e-82	TRUE	4.95030506604857e-95	TRUE	TRUE	0.4673	0.4771	0.4722	3.71673584166455e-41	TRUE	2.71642614437043e-43	TRUE	TRUE	TRUE
IESPGM.PTET51.1.1.232553	0	0	0	0.7065	0.7	0.70325	1.97809665708703e-56	TRUE	2.45319565238944e-54	TRUE	TRUE	0.4211	0.4107	0.4159	1.67204470997685e-27	TRUE	7.07605996363543e-26	TRUE	TRUE	TRUE
IESPGM.PTET51.1.1.236264	0	0.0288	0.0144	0.6545	0.7099	0.6822	1.73670709698363e-75	TRUE	7.88307598994814e-70	TRUE	TRUE	0.451	0.4105	0.43075	2.77876401497549e-38	TRUE	3.63269496866577e-18	TRUE	TRUE	TRUE
IESPGM.PTET51.1.1.238987	0	0	0	0.6	0.5915	0.59575	6.34293169217763e-98	TRUE	7.14377340077064e-94	TRUE	TRUE	0.4385	0.3761	0.4073	1.23640056088903e-53	TRUE	1.77622526975799e-38	TRUE	TRUE	TRUE
IESPGM.PTET51.1.1.239006	0	0.0076	0.0038	0.6207	0.6233	0.622	2.02558649462696e-100	TRUE	2.24294125901792e-86	TRUE	TRUE	0.4414	0.4414	0.4414	3.49441762459652e-45	TRUE	3.19599487100492e-37	TRUE	TRUE	TRUE
IESPGM.PTET51.1.1.240348	0	0	0	0.6597	0.6818	0.67075	1.44601442201603e-106	TRUE	6.82034194951547e-120	TRUE	TRUE	0.3564	0.381	0.3687	1.15511226200907e-28	TRUE	5.76799582410229e-33	TRUE	TRUE	TRUE
IESPGM.PTET51.1.1.241226	0	0	0	0.6544	0.6148	0.6346	3.63154279174242e-88	TRUE	1.47853841626047e-71	TRUE	TRUE	0.4758	0.4037	0.43975	3.33339932193715e-47	TRUE	5.32943939798536e-32	TRUE	TRUE	TRUE
IESPGM.PTET51.1.1.241576	0	0	0	0.4914	0.528	0.5097	5.21022171872804e-48	TRUE	5.23163656060383e-58	TRUE	TRUE	0.4333	0.4333	0.4333	5.26800821279012e-40	TRUE	5.24879471064995e-40	TRUE	TRUE	TRUE
IESPGM.PTET51.1.1.241589	0	0	0	0.52	0.5161	0.51805	5.30903764321999e-56	TRUE	6.79793784208168e-55	TRUE	TRUE	0.4182	0.3786	0.3984	2.18029903327996e-34	TRUE	1.6710818027863e-27	TRUE	TRUE	TRUE
IESPGM.PTET51.1.1.243893	0	0	0	0.596	0.6117	0.60385	1.11545384043093e-48	TRUE	7.03366083588777e-53	TRUE	TRUE	0.4823	0.447	0.46465	5.30759728807546e-47	TRUE	9.17997966704537e-39	TRUE	TRUE	TRUE
IESPGM.PTET51.1.1.244038	0	0	0	0.6557	0.6441	0.6499	1.98765493160624e-64	TRUE	2.06527007665964e-60	TRUE	TRUE	0.3786	0.4019	0.39025	1.96168011585183e-20	TRUE	1.44876028038725e-23	TRUE	TRUE	TRUE
IESPGM.PTET51.1.1.244146	0	0	0	0.568	0.5304	0.5492	4.73395791943739e-50	TRUE	7.40320679620237e-41	TRUE	TRUE	0.3689	0.4091	0.389	5.48133787000264e-19	TRUE	2.35847999488541e-24	TRUE	TRUE	TRUE
IESPGM.PTET51.1.1.244921	0	0	0	0.5926	0.581	0.5868	3.77014580089286e-60	TRUE	1.14578437035109e-56	TRUE	TRUE	0.3306	0.3571	0.34385	1.43386097735523e-25	TRUE	3.46375024742998e-30	TRUE	TRUE	TRUE
IESPGM.PTET51.1.1.246599	0	0	0	0.562	0.5891	0.57555	1.09250080147294e-63	TRUE	3.78719436010057e-73	TRUE	TRUE	0.4907	0.5259	0.5083	2.51479474589401e-45	TRUE	4.00229122072074e-54	TRUE	TRUE	TRUE
IESPGM.PTET51.1.1.250007	0	0	0	0.5833	0.527	0.55515	5.24133469653133e-27	TRUE	1.18830577857246e-19	TRUE	TRUE	0.3441	0.2738	0.30895	3.89645223051587e-10	TRUE	9.35255011452188e-06	TRUE	TRUE	TRUE
IESPGM.PTET51.1.1.252531	0	0	0	0.6929	0.6803	0.6866	2.95891531671762e-95	TRUE	6.67614219974564e-89	TRUE	TRUE	0.2435	0.2689	0.2562	8.59309051244387e-16	TRUE	3.30646485681593e-19	TRUE	TRUE	TRUE
IESPGM.PTET51.1.1.252812	0	0	0	0.5299	0.6043	0.5671	5.78011435585978e-63	TRUE	2.37882220315414e-91	TRUE	TRUE	0.3494	0.4653	0.40735	1.06756813120006e-23	TRUE	3.61934276100881e-44	TRUE	TRUE	TRUE
IESPGM.PTET51.1.1.25442	0	0	0	0.6279	0.6066	0.61725	1.81294703034953e-77	TRUE	2.6247893740547e-69	TRUE	TRUE	0.1895	0.23	0.20975	7.35488020094929e-08	TRUE	2.02433564142916e-11	TRUE	TRUE	TRUE
IESPGM.PTET51.1.1.256781	0	0	0	0.6018	0.55	0.5759	8.06485218752521e-64	TRUE	6.07084968335543e-49	TRUE	TRUE	0.519	0.5914	0.5552	3.31004937085982e-35	TRUE	1.15079089918445e-50	TRUE	TRUE	TRUE
IESPGM.PTET51.1.1.257742	0.0099	0.0099	0.0099	0.6016	0.5847	0.59315	7.74267276434175e-61	TRUE	1.19943250849888e-55	TRUE	TRUE	0.3507	0.3256	0.33815	1.22892487833187e-25	TRUE	1.12296427974819e-21	TRUE	TRUE	TRUE
IESPGM.PTET51.1.1.257992	0	0	0	0.369	0.5391	0.45405	3.1097141022339e-21	TRUE	2.38348519111848e-53	TRUE	TRUE	0.4434	0.4381	0.44075	1.91009084695634e-35	TRUE	1.90450162650256e-34	TRUE	TRUE	TRUE
IESPGM.PTET51.1.1.258988	0.006	0	0.003	0.6525	0.637	0.64475	8.49415815057806e-99	TRUE	8.10426355168269e-106	TRUE	TRUE	0.3966	0.4615	0.42905	9.94646251709199e-37	TRUE	1.02813999629448e-61	TRUE	TRUE	TRUE
IESPGM.PTET51.1.1.259029	0	0	0	0.6917	0.687	0.68935	2.81392125781577e-120	TRUE	2.79570052697099e-117	TRUE	TRUE	0.48	0.5076	0.4938	2.91385625723243e-64	TRUE	1.86815081383891e-73	TRUE	TRUE	TRUE
IESPGM.PTET51.1.1.261163	0	0	0	0.6234	0.6184	0.6209	2.12261118189176e-30	TRUE	1.42781109069017e-29	TRUE	TRUE	0.4752	0.5351	0.50515	3.87839265966282e-23	TRUE	1.25680726013831e-32	TRUE	TRUE	TRUE
IESPGM.PTET51.1.1.264214	0	0	0	0.663	0.6667	0.66485	1.59057768564959e-55	TRUE	1.23616944570568e-56	TRUE	TRUE	0.5111	0.4762	0.49365	1.06756946722131e-34	TRUE	6.94413023700964e-29	TRUE	TRUE	TRUE
IESPGM.PTET51.1.1.265218	0	0	0	0.6194	0.6165	0.61795	9.98505024260912e-99	TRUE	2.56200704938964e-97	TRUE	TRUE	0.3421	0.3478	0.34495	4.40052554452445e-34	TRUE	3.11662498276217e-35	TRUE	TRUE	TRUE
IESPGM.PTET51.1.1.267339	0	0	0	0.619	0.6098	0.6144	8.70670655640351e-77	TRUE	3.49166464524001e-73	TRUE	TRUE	0.3714	0.4261	0.39875	5.82274856711832e-28	TRUE	5.14399391999817e-38	TRUE	TRUE	TRUE
IESPGM.PTET51.1.1.26820	0	0	0	0.7412	0.7381	0.73965	1.99465852188287e-140	TRUE	7.49874563546802e-138	TRUE	TRUE	0.3097	0.2909	0.3003	8.10877749693698e-23	TRUE	4.35954804832212e-20	TRUE	TRUE	TRUE
IESPGM.PTET51.1.1.268406	0	0	0	0.6383	0.6222	0.63025	4.27494961320787e-105	TRUE	7.77956165892598e-97	TRUE	TRUE	0.3646	0.2824	0.3235	1.49646814665317e-30	TRUE	1.60059829996086e-18	TRUE	TRUE	TRUE
IESPGM.PTET51.1.1.269002	0	0	0	0.6032	0.6552	0.6292	4.55686756665384e-79	TRUE	2.01822022233505e-103	TRUE	TRUE	0.4322	0.4553	0.44375	2.33114188881037e-43	TRUE	6.59901620836841e-49	TRUE	TRUE	TRUE
IESPGM.PTET51.1.1.269979	0	0	0	0.6899	0.6078	0.64885	9.12165022959941e-97	TRUE	9.05360959445205e-63	TRUE	TRUE	0.5275	0.5657	0.5466	2.43610992777711e-44	TRUE	1.38968995072757e-53	TRUE	TRUE	TRUE
IESPGM.PTET51.1.1.270565	0	0	0	0.6642	0.6786	0.6714	7.43537001230985e-98	TRUE	1.07165366128451e-105	TRUE	TRUE	0.3818	0.3585	0.37015	2.01770959812861e-33	TRUE	3.10902582840538e-29	TRUE	TRUE	TRUE
IESPGM.PTET51.1.1.271581	0	0	0	0.5833	0.6341	0.6087	2.92416817377956e-55	TRUE	4.44124851589965e-72	TRUE	TRUE	0.4444	0.5217	0.48305	4.30826327284307e-32	TRUE	3.76603718928513e-48	TRUE	TRUE	TRUE
IESPGM.PTET51.1.1.275177	0	0	0	0.4926	0.4524	0.4725	9.41321596839986e-54	TRUE	2.38240875315975e-43	TRUE	TRUE	0.4078	0.402	0.4049	6.90974313791333e-30	TRUE	6.30383797246121e-29	TRUE	TRUE	TRUE
IESPGM.PTET51.1.1.276574	0	0	0	0.6324	0.5726	0.6025	2.44302207981157e-76	TRUE	9.35758420619307e-56	TRUE	TRUE	0.3578	0.4444	0.4011	2.73502075314142e-23	TRUE	1.36899131345988e-38	TRUE	TRUE	TRUE
IESPGM.PTET51.1.1.282638	0	0	0	0.6508	0.6589	0.65485	5.64861309107824e-88	TRUE	7.97088168905177e-92	TRUE	TRUE	0.4464	0.4414	0.4439	1.11034882016338e-42	TRUE	1.385715791696e-41	TRUE	TRUE	TRUE
IESPGM.PTET51.1.1.284024	0	0	0	0.5758	0.641	0.6084	7.69427528279369e-45	TRUE	1.85108810832589e-63	TRUE	TRUE	0.4259	0.4312	0.42855	1.02136562873234e-28	TRUE	1.36130479024837e-29	TRUE	TRUE	TRUE
IESPGM.PTET51.1.1.284619	0	0	0	0.5827	0.5704	0.57655	8.5775813691548e-75	TRUE	3.44779949077244e-70	TRUE	TRUE	0.5122	0.4828	0.4975	5.03974552291782e-53	TRUE	1.32450868173185e-45	TRUE	TRUE	TRUE
IESPGM.PTET51.1.1.284769	0	0	0	0.6142	0.6899	0.65205	1.46170161663936e-82	TRUE	5.97012270842874e-123	TRUE	TRUE	0.5289	0.544	0.53645	3.42984017841867e-61	TRUE	6.65295526078134e-66	TRUE	TRUE	TRUE
IESPGM.PTET51.1.1.285091	0	0	0	0.5683	0.5312	0.54975	2.52644716103846e-62	TRUE	3.14890844445598e-51	TRUE	TRUE	0.301	0.3077	0.30435	1.99088296023982e-15	TRUE	3.4958432706966e-16	TRUE	TRUE	TRUE
IESPGM.PTET51.1.1.28554	0	0	0	0.6738	0.7013	0.68755	1.59434586628659e-104	TRUE	1.62481035979162e-121	TRUE	TRUE	0.4343	0.3488	0.39155	1.0873481178008e-36	TRUE	7.95983794202301e-23	TRUE	TRUE	TRUE
IESPGM.PTET51.1.1.28565	0	0	0	0.6948	0.6824	0.6886	5.86707709857064e-116	TRUE	2.52271594439861e-108	TRUE	TRUE	0.2644	0.2644	0.2644	3.72082939585046e-14	TRUE	3.72196497513032e-14	TRUE	TRUE	TRUE
IESPGM.PTET51.1.1.286066	0	0	0	0.5859	0.5773	0.5816	9.94272643311485e-54	TRUE	1.9710198318353e-51	TRUE	TRUE	0.1391	0.2016	0.17035	2.1206955657732e-05	TRUE	4.65792923406694e-11	TRUE	TRUE	TRUE
IESPGM.PTET51.1.1.286895	0	0	0	0.7399	0.7	0.71995	2.94371937980272e-140	TRUE	2.67620338758744e-111	TRUE	TRUE	0.4583	0.4196	0.43895	1.73452943922739e-44	TRUE	3.52961381397027e-36	TRUE	TRUE	TRUE
IESPGM.PTET51.1.1.288021	0	0	0	0.562	0.52	0.541	1.45936124160997e-83	TRUE	7.8474089560243e-68	TRUE	TRUE	0.4845	0.4792	0.48185	4.78328845320788e-47	TRUE	8.1842985100961e-46	TRUE	TRUE	TRUE
IESPGM.PTET51.1.1.289957	0	0	0	0.5616	0.5705	0.56605	2.67174778447989e-89	TRUE	2.68098505337624e-93	TRUE	TRUE	0.4646	0.4237	0.44415	2.14966785939766e-57	TRUE	1.3203747220955e-46	TRUE	TRUE	TRUE
IESPGM.PTET51.1.1.290431	0	0	0	0.6438	0.6667	0.65525	2.79238686353964e-103	TRUE	1.9138843414554e-116	TRUE	TRUE	0.375	0.3011	0.33805	1.27428239398922e-31	TRUE	3.18111679958425e-20	TRUE	TRUE	TRUE
IESPGM.PTET51.1.1.291953	0	0	0	0.6639	0.6522	0.65805	2.29041358292446e-87	TRUE	3.81688584326305e-82	TRUE	TRUE	0.3427	0.3427	0.3427	3.01507240675491e-36	TRUE	2.99980544491096e-36	TRUE	TRUE	TRUE
IESPGM.PTET51.1.1.292806	0.0112	0	0.0056	0.5128	0.4956	0.5042	5.13282279618427e-41	TRUE	1.87903756322832e-46	TRUE	TRUE	0.2261	0.3206	0.27335	5.85678579168617e-09	TRUE	8.34054815361616e-26	TRUE	TRUE	TRUE
IESPGM.PTET51.1.1.295441	0	0	0	0.6552	0.6575	0.65635	4.86861389586991e-94	TRUE	3.09281615868158e-95	TRUE	TRUE	0.2479	0.2479	0.2479	1.26445922089172e-15	TRUE	1.26498719124169e-15	TRUE	TRUE	TRUE
IESPGM.PTET51.1.1.297662	0	0	0	0.2989	0.3511	0.325	1.03988989343598e-15	TRUE	5.22870731845155e-22	TRUE	TRUE	0.2685	0.233	0.25075	6.67522633502122e-16	TRUE	5.56658407304118e-12	TRUE	TRUE	TRUE
IESPGM.PTET51.1.1.29767	0	0	0	0.6293	0.6791	0.6542	4.81444965612146e-82	TRUE	2.04865391431316e-106	TRUE	TRUE	0.3269	0.3333	0.3301	1.30268972135388e-26	TRUE	1.13654213453998e-27	TRUE	TRUE	TRUE
IESPGM.PTET51.1.1.298147	0	0	0	0.6364	0.6286	0.6325	5.40802772793472e-103	TRUE	5.82290615316896e-99	TRUE	TRUE	0.2521	0.2705	0.2613	2.97526512765039e-20	TRUE	3.67704335164961e-23	TRUE	TRUE	TRUE
IESPGM.PTET51.1.1.298950	0	0	0	0.6214	0.6045	0.61295	6.91948824856331e-83	TRUE	6.92947879594349e-76	TRUE	TRUE	0.2086	0.2414	0.225	5.59662787075786e-13	TRUE	2.00982802343708e-17	TRUE	TRUE	TRUE
IESPGM.PTET51.1.1.302041	0	0	0	0.6692	0.6884	0.6788	1.05007173441657e-104	TRUE	5.59134953151692e-116	TRUE	TRUE	0.5641	0.5405	0.5523	3.43962868413283e-71	TRUE	1.60576784406763e-63	TRUE	TRUE	TRUE
IESPGM.PTET51.1.1.302715	0	0	0	0.5067	0.4714	0.48905	1.22963957728301e-27	TRUE	6.46988769927075e-23	TRUE	TRUE	0.3933	0.4375	0.4154	6.89394486902022e-21	TRUE	6.13455654353524e-27	TRUE	TRUE	TRUE
IESPGM.PTET51.1.1.302886	0	0	0	0.4667	0.5294	0.49805	4.97393873756526e-29	TRUE	1.3447921485633e-40	TRUE	TRUE	0.4615	0.4167	0.4391	2.06385904870903e-32	TRUE	3.09435651338575e-25	TRUE	TRUE	TRUE
IESPGM.PTET51.1.1.304767	0	0	0	0.7467	0.678	0.71235	9.54671382568819e-33	TRUE	2.92605794310537e-21	TRUE	TRUE	0.2353	0.35	0.29265	0.00529408130420325	TRUE	3.72839476428147e-09	TRUE	TRUE	TRUE
IESPGM.PTET51.1.1.304874	0	0	0	0.7625	0.7765	0.7695	1.5518160537269e-41	TRUE	1.03286096536949e-45	TRUE	TRUE	0.4854	0.4421	0.46375	6.63559682783373e-21	TRUE	5.53463191834386e-16	TRUE	TRUE	TRUE
IESPGM.PTET51.1.1.306322	0	0	0	0.7031	0.678	0.69055	2.82022564911979e-34	TRUE	1.18917712072459e-29	TRUE	TRUE	0.4878	0.44	0.4639	6.65842670564113e-22	TRUE	1.16852310891814e-16	TRUE	TRUE	TRUE
IESPGM.PTET51.1.1.307889	0	0	0	0.6528	0.6795	0.66615	4.40495660713315e-32	TRUE	2.3346498441659e-37	TRUE	TRUE	0.4731	0.3467	0.4099	4.4878288169237e-22	TRUE	5.39386551169694e-10	TRUE	TRUE	TRUE
IESPGM.PTET51.1.1.311319	0	0	0	0.5873	0.5873	0.5873	4.5250288196183e-76	TRUE	4.54450877150691e-76	TRUE	TRUE	0.1028	0.1111	0.10695	0.000654836118579998	TRUE	0.000183824751984306	TRUE	TRUE	TRUE
IESPGM.PTET51.1.1.312040	0	0	0	0.6167	0.626	0.62135	1.39383211657055e-65	TRUE	6.68106321333517e-69	TRUE	TRUE	0.4492	0.4144	0.4318	1.79285257291687e-37	TRUE	6.65136135127893e-31	TRUE	TRUE	TRUE
IESPGM.PTET51.1.1.313052	0	0	0	0.5797	0.5735	0.5766	1.88235642017062e-65	TRUE	2.33235116680084e-63	TRUE	TRUE	0.2883	0.2547	0.2715	8.57849771408783e-16	TRUE	3.66970776351233e-12	TRUE	TRUE	TRUE
IESPGM.PTET51.1.1.313219	0	0	0	0.6923	0.6786	0.68545	3.68957365423927e-68	TRUE	5.0137868664312e-63	TRUE	TRUE	0.3684	0.3814	0.3749	4.62707790646676e-18	TRUE	1.348568432323e-19	TRUE	TRUE	TRUE
IESPGM.PTET51.1.1.313839	0	0	0	0.6391	0.6391	0.6391	4.26413764735255e-88	TRUE	4.25414804387344e-88	TRUE	TRUE	0.4516	0.4848	0.4682	1.74022535989876e-35	TRUE	4.27118314740884e-42	TRUE	TRUE	TRUE
IESPGM.PTET51.1.1.313958	0	0	0	0.582	0.5641	0.57305	9.46388903765541e-65	TRUE	4.51304837729428e-59	TRUE	TRUE	0.6118	0.5541	0.58295	7.23816953203752e-49	TRUE	1.49789083076086e-36	TRUE	TRUE	TRUE
IESPGM.PTET51.1.1.315440	0	0	0	0.5643	0.5793	0.5718	3.66465642443337e-72	TRUE	6.08371428447502e-78	TRUE	TRUE	0.4876	0.3673	0.42745	9.51968618203588e-49	TRUE	2.6803506467268e-25	TRUE	TRUE	TRUE
IESPGM.PTET51.1.1.316192	0	0	0	0.561	0.6697	0.61535	3.12437958375214e-39	TRUE	1.89149757721504e-69	TRUE	TRUE	0.2857	0.4175	0.3516	5.60647979220009e-13	TRUE	1.32540282930336e-29	TRUE	TRUE	TRUE
IESPGM.PTET51.1.1.316254	0	0	0	0.6566	0.7143	0.68545	5.25185143200128e-59	TRUE	1.55008655518214e-81	TRUE	TRUE	0.5	0.5476	0.5238	9.86330278846481e-29	TRUE	9.88320773483021e-37	TRUE	TRUE	TRUE
IESPGM.PTET51.1.1.31724	0	0	0	0.7013	0.707	0.70415	2.60194011668777e-130	TRUE	1.70257697300816e-134	TRUE	TRUE	0.4717	0.4455	0.4586	1.96855685369521e-48	TRUE	1.91324236304172e-42	TRUE	TRUE	TRUE
IESPGM.PTET51.1.1.3179	0	0	0	0.7903	0.7547	0.7725	4.02462056689443e-95	TRUE	4.04093943576839e-75	TRUE	TRUE	0.6222	0.6222	0.6222	3.94904125408397e-45	TRUE	3.93997667083825e-45	TRUE	TRUE	TRUE
IESPGM.PTET51.1.1.319048	0	0	0	0.6531	0.6165	0.6348	2.04693399034446e-99	TRUE	3.81126631261083e-82	TRUE	TRUE	0.3814	0.3048	0.3431	1.79813011248571e-33	TRUE	6.87485714541278e-21	TRUE	TRUE	TRUE
IESPGM.PTET51.1.1.320884	0	0	0	0.6226	0.6947	0.65865	2.45891189479558e-64	TRUE	1.17638648481782e-94	TRUE	TRUE	0.2927	0.4257	0.3592	9.55872039157049e-15	TRUE	7.53273183078875e-33	TRUE	TRUE	TRUE
IESPGM.PTET51.1.1.32205	0	0	0	0.7439	0.6934	0.71865	6.94108962511594e-130	TRUE	7.74139927880435e-97	TRUE	TRUE	0.4828	0.4231	0.45295	7.45011419841365e-45	TRUE	1.19452888966072e-32	TRUE	TRUE	TRUE
IESPGM.PTET51.1.1.322121	0	0	0	0.6121	0.5263	0.5692	1.55268033118941e-64	TRUE	2.01830502530693e-41	TRUE	TRUE	0.2164	0.1923	0.20435	2.02366051170125e-12	TRUE	9.04999711386685e-10	TRUE	TRUE	TRUE
IESPGM.PTET51.1.1.324660	0	0	0	0.7516	0.7436	0.7476	7.87207876865876e-127	TRUE	9.19140286820353e-121	TRUE	TRUE	0.4919	0.4878	0.48985	7.59456442712664e-48	TRUE	7.85690143086229e-47	TRUE	TRUE	TRUE
IESPGM.PTET51.1.1.324989	0	0	0	0.7476	0.75	0.7488	2.12903380451919e-67	TRUE	1.93813812763957e-68	TRUE	TRUE	0.4565	0.4792	0.46785	8.23651503864578e-25	TRUE	3.77211291159804e-28	TRUE	TRUE	TRUE
IESPGM.PTET51.1.1.326391	0.0086	0	0.0043	0.6923	0.7015	0.6969	5.74770627093294e-87	TRUE	1.71241707327109e-107	TRUE	TRUE	0.3019	0.3211	0.3115	1.75237580919056e-17	TRUE	1.87247633906872e-25	TRUE	TRUE	TRUE
IESPGM.PTET51.1.1.328173	0	0	0	0.5893	0.6102	0.59975	3.69715178353052e-52	TRUE	2.78863169709352e-58	TRUE	TRUE	0.28	0.395	0.3375	1.34029885217824e-12	TRUE	2.72914511861921e-27	TRUE	TRUE	TRUE
IESPGM.PTET51.1.1.330329	0	0	0	0.6235	0.6923	0.6579	9.16608048609511e-53	TRUE	4.13417839342792e-76	TRUE	TRUE	0.5281	0.5579	0.543	9.03309495175097e-42	TRUE	1.74766999091906e-48	TRUE	TRUE	TRUE
IESPGM.PTET51.1.1.330768	0	0	0	0.5974	0.5974	0.5974	3.13469895830807e-37	TRUE	3.12601619570242e-37	TRUE	TRUE	0.4842	0.3951	0.43965	1.83791724428035e-31	TRUE	4.09776485040243e-19	TRUE	TRUE	TRUE
IESPGM.PTET51.1.1.330976	0	0	0	0.5514	0.5714	0.5614	3.42704195557402e-52	TRUE	7.82145963862257e-58	TRUE	TRUE	0.1609	0.1412	0.15105	1.45573667696615e-05	TRUE	0.000211559533006854	TRUE	TRUE	TRUE
IESPGM.PTET51.1.1.331042	0	0	0	0.6891	0.6992	0.69415	6.10605626824752e-79	TRUE	1.43214251597778e-83	TRUE	TRUE	0.337	0.4352	0.3861	1.86887140860542e-18	TRUE	6.18925376547573e-33	TRUE	TRUE	TRUE
IESPGM.PTET51.1.1.331616	0	0	0	0.5682	0.6381	0.60315	1.88352496612758e-39	TRUE	4.19780671516201e-57	TRUE	TRUE	0.3483	0.3895	0.3689	4.25089675043974e-17	TRUE	4.91551165992614e-22	TRUE	TRUE	TRUE
IESPGM.PTET51.1.1.332671	0	0	0	0.6412	0.6357	0.63845	1.62724500158783e-78	TRUE	3.17216213057678e-76	TRUE	TRUE	0.3478	0.2647	0.30625	1.03584076089645e-24	TRUE	6.63968930277629e-14	TRUE	TRUE	TRUE
IESPGM.PTET51.1.1.332935	0	0	0	0.6667	0.6847	0.6757	8.70906003952712e-60	TRUE	3.97658467412533e-66	TRUE	TRUE	0.4732	0.4381	0.45565	1.15061800388344e-34	TRUE	1.60468723989975e-28	TRUE	TRUE	TRUE
IESPGM.PTET51.1.1.332994	0	0	0	0.7315	0.7222	0.72685	1.70553580508801e-94	TRUE	2.70641317984522e-89	TRUE	TRUE	0.2358	0.254	0.2449	1.13348613472202e-09	TRUE	2.02433564142916e-11	TRUE	TRUE	TRUE
IESPGM.PTET51.1.1.33321	0	0	0	0.5968	0.5192	0.558	2.3234223693664e-83	TRUE	8.96054635840984e-57	TRUE	TRUE	0.4583	0.4628	0.46055	3.91009514184227e-53	TRUE	2.42258592614709e-54	TRUE	TRUE	TRUE
IESPGM.PTET51.1.1.333559	0	0	0	0.6131	0.6443	0.6287	2.00632412473446e-73	TRUE	1.12006330531491e-86	TRUE	TRUE	0.3364	0.3426	0.3395	8.77998030759018e-21	TRUE	1.26863714413349e-21	TRUE	TRUE	TRUE
IESPGM.PTET51.1.1.334911	0	0	0	0.6058	0.5714	0.5886	7.50204456026583e-73	TRUE	7.23174645412213e-61	TRUE	TRUE	0.1825	0.1942	0.18835	7.56149858069457e-09	TRUE	4.61159692770183e-10	TRUE	TRUE	TRUE
IESPGM.PTET51.1.1.335300	0	0	0	0.6486	0.688	0.6683	3.76867313702176e-74	TRUE	1.23532247711719e-91	TRUE	TRUE	0.3729	0.4173	0.3951	6.18974170018359e-32	TRUE	4.92313495000551e-41	TRUE	TRUE	TRUE
IESPGM.PTET51.1.1.337903	0	0	0	0.7554	0.7364	0.7459	3.00433168413458e-132	TRUE	4.61628314577915e-118	TRUE	TRUE	0.4	0.3548	0.3774	1.37689387268808e-35	TRUE	1.07184587413887e-27	TRUE	TRUE	TRUE
IESPGM.PTET51.1.1.339029	0	0	0	0.5222	0.5981	0.56015	3.33067105772163e-40	TRUE	2.52366769264854e-59	TRUE	TRUE	0.4561	0.5156	0.48585	5.23234424183801e-40	TRUE	1.74899535768408e-54	TRUE	TRUE	TRUE
IESPGM.PTET51.1.1.340761	0	0	0	0.7024	0.6732	0.6878	1.66762697705531e-141	TRUE	8.33223534663508e-121	TRUE	TRUE	0.2937	0.288	0.29085	2.2294586265028e-27	TRUE	2.31094996547444e-26	TRUE	TRUE	TRUE
IESPGM.PTET51.1.1.341601	0	0	0	0.7279	0.7016	0.71475	3.29693309344564e-105	TRUE	2.09941905099603e-90	TRUE	TRUE	0.4298	0.3839	0.40685	4.17648751671261e-39	TRUE	3.02501663505568e-30	TRUE	TRUE	TRUE
IESPGM.PTET51.1.1.342262	0	0	0	0.6096	0.6225	0.61605	1.05858719712617e-88	TRUE	7.99705517755438e-95	TRUE	TRUE	0.386	0.3396	0.3628	3.32907553878688e-33	TRUE	2.9555325460453e-25	TRUE	TRUE	TRUE
IESPGM.PTET51.1.1.34420	0	0	0	0.7131	0.7083	0.7107	1.39670714316265e-87	TRUE	3.32339232554512e-85	TRUE	TRUE	0.3426	0.3107	0.32665	1.00999905185488e-22	TRUE	1.94498498256723e-18	TRUE	TRUE	TRUE
IESPGM.PTET51.1.1.344462	0.022	0.0111	0.01655	0.6226	0.6026	0.6126	3.23061346976332e-68	TRUE	3.13449577415075e-70	TRUE	TRUE	0.4964	0.4052	0.4508	2.80897428900687e-38	TRUE	8.84892566092003e-27	TRUE	TRUE	TRUE
IESPGM.PTET51.1.1.347461	0	0	0	0.5252	0.5319	0.52855	1.07212578973062e-64	TRUE	5.70088526563034e-67	TRUE	TRUE	0.5196	0.4948	0.5072	1.47111176663415e-46	TRUE	4.42653330630959e-41	TRUE	TRUE	TRUE
IESPGM.PTET51.1.1.349361	0	0	0	0.6875	0.6748	0.68115	3.77072388698945e-92	TRUE	5.82053544913678e-86	TRUE	TRUE	0.2812	0.303	0.2921	2.98769722248309e-16	TRUE	6.85020722776217e-19	TRUE	TRUE	TRUE
IESPGM.PTET51.1.1.349436	0	0	0	0.6	0.6036	0.6018	2.9919664763839e-61	TRUE	2.10944370398864e-62	TRUE	TRUE	0.2832	0.2358	0.2595	5.46813287627791e-18	TRUE	1.94582063509183e-12	TRUE	TRUE	TRUE
IESPGM.PTET51.1.1.351071	0	0	0	0.6134	0.6102	0.6118	2.32854193895673e-58	TRUE	2.41116535885464e-57	TRUE	TRUE	0.4964	0.425	0.4607	1.40050510727906e-45	TRUE	1.17852961242727e-30	TRUE	TRUE	TRUE
IESPGM.PTET51.1.1.352824	0	0	0	0.609	0.5938	0.6014	4.18331877968192e-73	TRUE	1.65893074025966e-67	TRUE	TRUE	0.2688	0.1392	0.204	3.75584178091025e-13	TRUE	0.000850216480940099	TRUE	TRUE	TRUE
IESPGM.PTET51.1.1.353576	0	0	0	0.7164	0.7361	0.72625	9.67996138919983e-97	TRUE	1.0943468930836e-108	TRUE	TRUE	0.4094	0.3852	0.3973	1.13149917693436e-35	TRUE	5.08723842644003e-31	TRUE	TRUE	TRUE
IESPGM.PTET51.1.1.354879	0	0	0	0.7006	0.6968	0.6987	1.12921602426514e-120	TRUE	4.21557885025833e-118	TRUE	TRUE	0.5684	0.5444	0.5564	3.96895995794278e-52	TRUE	2.71018638018513e-46	TRUE	TRUE	TRUE
IESPGM.PTET51.1.1.354982	0	0	0	0.6714	0.6974	0.6844	1.41858225053847e-103	TRUE	2.75701366551827e-119	TRUE	TRUE	0.5152	0.5052	0.5102	5.32530119965153e-48	TRUE	1.1282275605955e-45	TRUE	TRUE	TRUE
IESPGM.PTET51.1.1.357229	0.0222	0	0.0111	0.4149	0.5217	0.4683	3.43532835603444e-19	TRUE	2.14766814502563e-51	TRUE	TRUE	0.5505	0.4787	0.5146	4.52461780089399e-37	TRUE	1.84676319086686e-36	TRUE	TRUE	TRUE
IESPGM.PTET51.1.1.358366	0	0	0	0.6687	0.6519	0.6603	7.13407280800078e-120	TRUE	1.19835541645037e-109	TRUE	TRUE	0.5043	0.4818	0.49305	1.01316724696138e-52	TRUE	4.55448873035235e-47	TRUE	TRUE	TRUE
IESPGM.PTET51.1.1.35961	0	0	0	0.8151	0.8226	0.81885	4.99374958636584e-114	TRUE	1.40250180564336e-120	TRUE	TRUE	0.3084	0.3148	0.3116	6.97203458528555e-21	TRUE	8.69077376872274e-22	TRUE	TRUE	TRUE
IESPGM.PTET51.1.1.359900	0.007	0	0.0035	0.785	0.8145	0.79975	1.53544719038087e-96	TRUE	5.6865917962344e-136	TRUE	TRUE	0.3981	0.4746	0.43635	1.35634081693799e-30	TRUE	2.93872028865985e-55	TRUE	TRUE	TRUE
IESPGM.PTET51.1.1.360423	0	0	0	0.6636	0.681	0.6723	2.94919054622751e-44	TRUE	4.52951508600733e-49	TRUE	TRUE	0.2308	0.2523	0.24155	0.000190466873374473	TRUE	1.45589539313165e-05	TRUE	TRUE	TRUE
IESPGM.PTET51.1.1.36075	0	0	0	0.6716	0.6901	0.68085	7.23550240242587e-90	TRUE	1.69473585118131e-99	TRUE	TRUE	0.3621	0.3621	0.3621	5.12890295887144e-28	TRUE	5.10903466456573e-28	TRUE	TRUE	TRUE
IESPGM.PTET51.1.1.362300	0	0	0	0.6606	0.6606	0.6606	7.44274575781981e-68	TRUE	7.44291143935131e-68	TRUE	TRUE	0.1579	0.1504	0.15415	6.42260489879268e-06	TRUE	2.19386789630095e-05	TRUE	TRUE	TRUE
IESPGM.PTET51.1.1.366119	0	0	0	0.6568	0.6705	0.66365	2.27123615851613e-119	TRUE	2.29375772885333e-128	TRUE	TRUE	0.3245	0.3289	0.3267	2.67692343238592e-34	TRUE	2.80895206615265e-35	TRUE	TRUE	TRUE
IESPGM.PTET51.1.1.36664	0	0	0	0.7303	0.7372	0.73375	2.00903854067633e-144	TRUE	2.54607975660024e-150	TRUE	TRUE	0.2033	0.2033	0.2033	1.33714667623254e-16	TRUE	1.33649577987522e-16	TRUE	TRUE	TRUE
IESPGM.PTET51.1.1.366852	0	0	0	0.5455	0.5714	0.55845	2.10850446434994e-36	TRUE	7.1182098558449e-42	TRUE	TRUE	0.5	0.4149	0.45745	4.02254065448906e-34	TRUE	4.8354211686884e-21	TRUE	TRUE	TRUE
IESPGM.PTET51.1.1.367043	0	0	0	0.6847	0.6154	0.65005	8.51118182901376e-62	TRUE	4.1316397705796e-42	TRUE	TRUE	0.3043	0.2857	0.295	1.92575565788491e-14	TRUE	1.65875974205624e-12	TRUE	TRUE	TRUE
IESPGM.PTET51.1.1.367190	0	0	0	0.6389	0.6486	0.64375	3.2412034381691e-77	TRUE	1.98062211112503e-81	TRUE	TRUE	0.2277	0.2121	0.2199	7.75594857281424e-09	TRUE	1.24933640871378e-07	TRUE	TRUE	TRUE
IESPGM.PTET51.1.1.367537	0	0	0	0.6875	0.6855	0.6865	3.30849440455208e-119	TRUE	6.31502151930572e-118	TRUE	TRUE	0.4138	0.4035	0.40865	2.8107618263132e-38	TRUE	3.50013713158467e-36	TRUE	TRUE	TRUE
IESPGM.PTET51.1.1.367618	0	0.0074	0.0037	0.5854	0.5714	0.5784	9.27519340207454e-79	TRUE	5.53061240831887e-62	TRUE	TRUE	0.4362	0.4854	0.4608	2.86128232340933e-38	TRUE	6.78238749760278e-41	TRUE	TRUE	TRUE
IESPGM.PTET51.1.1.367718	0	0	0	0.5612	0.5764	0.5688	4.92530252774898e-73	TRUE	6.17116133319326e-79	TRUE	TRUE	0.4388	0.4608	0.4498	8.80169824475622e-35	TRUE	4.81580070054088e-39	TRUE	TRUE	TRUE
IESPGM.PTET51.1.1.367757	0	0	0	0.646	0.6438	0.6449	1.92414303152688e-105	TRUE	3.22934283738097e-104	TRUE	TRUE	0.4694	0.5	0.4847	1.61082736366734e-38	TRUE	4.77560024995694e-45	TRUE	TRUE	TRUE
IESPGM.PTET51.1.1.370000	0	0	0	0.2917	0.0286	0.16015	0.000135901609712622	TRUE	0.97853220521933	FALSE	TRUE	0.1642	0.0345	0.09935	0.0592812163362246	FALSE	0.988060626335302	FALSE	FALSE	TRUE
IESPGM.PTET51.1.1.371297	0	0	0	0.6645	0.6554	0.65995	9.17743975028884e-111	TRUE	1.42750175842691e-105	TRUE	TRUE	0.26	0.2816	0.2708	1.23955683617457e-16	TRUE	2.08149219031385e-19	TRUE	TRUE	TRUE
IESPGM.PTET51.1.1.371361	0	0	0	0.6131	0.6429	0.628	5.787274482409e-101	TRUE	6.18897345038307e-118	TRUE	TRUE	0.3409	0.3409	0.3409	1.69694937534044e-30	TRUE	1.68606823287442e-30	TRUE	TRUE	TRUE
IESPGM.PTET51.1.1.374190	0	0	0	0.7041	0.6848	0.69445	4.85288022426489e-75	TRUE	1.94876189713605e-67	TRUE	TRUE	0.425	0.4153	0.42015	4.87831991872839e-40	TRUE	5.67028334352251e-38	TRUE	TRUE	TRUE
IESPGM.PTET51.1.1.376912	0	0	0	0.6165	0.6165	0.6165	2.08134220618434e-58	TRUE	2.08315023745251e-58	TRUE	TRUE	0.177	0.1696	0.1733	0.000182429332695027	TRUE	0.000454694816798839	TRUE	TRUE	TRUE
IESPGM.PTET51.1.1.378131	0.013	0	0.0065	0.6262	0.6117	0.61895	1.45033116799911e-49	TRUE	4.08623801062929e-56	TRUE	TRUE	0.3067	0.3953	0.351	1.038457382102e-09	TRUE	1.134108330189e-22	TRUE	TRUE	TRUE
IESPGM.PTET51.1.1.378167	0.0105	0.0408	0.02565	0.6961	0.7156	0.70585	1.94922038410333e-63	TRUE	1.82440473799835e-52	TRUE	TRUE	0.3671	0.4792	0.42315	2.20704635720659e-16	TRUE	7.45742942443586e-21	TRUE	TRUE	TRUE
IESPGM.PTET51.1.1.379527	0.0385	0.0132	0.02585	0.7802	0.7727	0.77645	2.3272299199343e-50	TRUE	8.14909502950353e-60	TRUE	TRUE	0.5789	0.6364	0.60765	3.5342349498856e-23	TRUE	1.55974997999286e-41	TRUE	TRUE	TRUE
IESPGM.PTET51.1.1.379624	0.1488	0.1121	0.13045	0.6299	0.6328	0.63135	1.82783822394429e-22	TRUE	6.21665919002993e-29	TRUE	TRUE	0.5696	0.5802	0.5749	4.23811852694909e-11	TRUE	2.95833689232363e-15	TRUE	TRUE	FALSE
IESPGM.PTET51.1.1.379850	0	0	0	0.6061	0.6286	0.61735	6.23346861056336e-81	TRUE	7.07821245712269e-91	TRUE	TRUE	0.156	0.1402	0.1481	2.34608760060546e-07	TRUE	4.6124673589757e-06	TRUE	TRUE	TRUE
IESPGM.PTET51.1.1.380018	0	0	0	0.5463	0.5545	0.5504	1.98505783751373e-58	TRUE	6.77103468497968e-61	TRUE	TRUE	0.3474	0.3474	0.3474	3.18506721526299e-25	TRUE	3.17768049634486e-25	TRUE	TRUE	TRUE
IESPGM.PTET51.1.1.382657	0	0	0	0.7317	0.7295	0.7306	8.58933785576473e-88	TRUE	1.21240663925429e-86	TRUE	TRUE	0.438	0.3982	0.4181	1.14979283561476e-35	TRUE	1.9561895804645e-28	TRUE	TRUE	TRUE
IESPGM.PTET51.1.1.386582	0.0141	0.0141	0.0141	0.7258	0.719	0.7224	6.7758190246544e-72	TRUE	5.61515442724324e-69	TRUE	TRUE	0.4632	0.4333	0.44825	4.00521737475312e-24	TRUE	2.71145818435313e-20	TRUE	TRUE	TRUE
IESPGM.PTET51.1.1.388214	0	0	0	0.6821	0.6418	0.66195	5.71773702607091e-110	TRUE	1.1954636643356e-88	TRUE	TRUE	0.5197	0.4602	0.48995	5.88801247578082e-59	TRUE	1.4798025173756e-43	TRUE	TRUE	TRUE
IESPGM.PTET51.1.1.388324	0	0	0	0.7287	0.7308	0.72975	1.26798739326567e-102	TRUE	6.8231855057865e-104	TRUE	TRUE	0.4519	0.3871	0.4195	5.59480227179425e-38	TRUE	1.11918471848678e-26	TRUE	TRUE	TRUE
IESPGM.PTET51.1.1.388779	0	0	0	0.6923	0.6735	0.6829	1.73433139952849e-66	TRUE	7.60569928431418e-60	TRUE	TRUE	0.5565	0.5492	0.55285	1.94780154388928e-53	TRUE	1.83362867543578e-51	TRUE	TRUE	TRUE
IESPGM.PTET51.1.1.391410	0	0	0	0.7129	0.7041	0.7085	9.11920071701054e-58	TRUE	7.83327156801396e-55	TRUE	TRUE	0.3083	0.303	0.30565	1.85945953678026e-15	TRUE	7.70721512072882e-15	TRUE	TRUE	TRUE
IESPGM.PTET51.1.1.392521	0	0.0132	0.0066	0.6923	0.6667	0.6795	2.99704591386567e-86	TRUE	1.21165871505823e-61	TRUE	TRUE	0.4536	0.5138	0.4837	1.16254844509832e-31	TRUE	1.1416551817713e-34	TRUE	TRUE	TRUE
IESPGM.PTET51.1.1.393772	0	0	0	0.6316	0.5702	0.6009	1.36631848904219e-73	TRUE	3.04518948897486e-53	TRUE	TRUE	0.5333	0.5088	0.52105	2.67220564458303e-49	TRUE	2.14440881445733e-43	TRUE	TRUE	TRUE
IESPGM.PTET51.1.1.393830	0	0	0	0.6019	0.6126	0.60725	7.12446336277365e-58	TRUE	3.22120019947049e-61	TRUE	TRUE	0.5254	0.5	0.5127	1.32210177730847e-49	TRUE	1.64764094176702e-43	TRUE	TRUE	TRUE
IESPGM.PTET51.1.1.394660	0	0	0	0.7105	0.78	0.74525	2.69915642658919e-57	TRUE	1.72623858878123e-87	TRUE	TRUE	0.4742	0.4205	0.44735	3.38021289675872e-37	TRUE	5.89804010697366e-28	TRUE	TRUE	TRUE
IESPGM.PTET51.1.1.394847	0	0	0	0.7239	0.7319	0.7279	6.06761602875464e-89	TRUE	2.46742028774472e-93	TRUE	TRUE	0.3333	0.3333	0.3333	7.19893981602246e-20	TRUE	7.1885774761707e-20	TRUE	TRUE	TRUE
IESPGM.PTET51.1.1.395380	0	0	0	0.651	0.6286	0.6398	1.88566721303572e-85	TRUE	1.04235688574691e-75	TRUE	TRUE	0.4453	0.3719	0.4086	1.41909709552243e-40	TRUE	1.82281925784435e-26	TRUE	TRUE	TRUE
IESPGM.PTET51.1.1.395961	0	0	0	0.6887	0.6493	0.669	1.33644966182435e-114	TRUE	9.72719278583243e-93	TRUE	TRUE	0.4737	0.4595	0.4666	2.05834149781866e-47	TRUE	4.44994024700835e-44	TRUE	TRUE	TRUE
IESPGM.PTET51.1.1.396233	0	0	0	0.7068	0.7	0.7034	3.81206213922847e-80	TRUE	4.89676645456625e-77	TRUE	TRUE	0.4779	0.4662	0.47205	2.91629679067496e-40	TRUE	1.03880661130681e-37	TRUE	TRUE	TRUE
IESPGM.PTET51.1.1.402304	0	0	0	0.6242	0.6387	0.63145	1.17074875862025e-99	TRUE	1.99004342939208e-107	TRUE	TRUE	0.3563	0.4286	0.39245	1.68132457073009e-24	TRUE	1.774776573765e-36	TRUE	TRUE	TRUE
IESPGM.PTET51.1.1.404909	0	0	0	0.4603	0.4729	0.4666	1.44196995862851e-54	TRUE	3.32400538387095e-58	TRUE	TRUE	0.2708	0.2308	0.2508	2.26982187488443e-18	TRUE	1.23570674761154e-13	TRUE	TRUE	TRUE
IESPGM.PTET51.1.1.405497	0	0	0	0.6618	0.6567	0.65925	1.09346380088339e-99	TRUE	4.57333864212662e-97	TRUE	TRUE	0.4464	0.4464	0.4464	6.35985549965469e-44	TRUE	6.36049987518582e-44	TRUE	TRUE	TRUE
IESPGM.PTET51.1.1.407196	0	0	0	0.6036	0.6667	0.63515	1.0115835974768e-59	TRUE	1.61820697833509e-83	TRUE	TRUE	0.2566	0.3115	0.28405	3.58469408619573e-14	TRUE	2.86089244537289e-21	TRUE	TRUE	TRUE
IESPGM.PTET51.1.1.407786	0	0	0	0.566	0.6034	0.5847	8.78259457907898e-60	TRUE	3.23183237151036e-72	TRUE	TRUE	0.4912	0.5043	0.49775	1.3684180550178e-50	TRUE	5.20454756112244e-54	TRUE	TRUE	TRUE
IESPGM.PTET51.1.1.409338	0	0	0	0.6897	0.6809	0.6853	1.97441092635652e-83	TRUE	2.46758208839246e-79	TRUE	TRUE	0.4494	0.5812	0.5153	3.12677491685243e-24	TRUE	2.88319210063942e-49	TRUE	TRUE	TRUE
IESPGM.PTET51.1.1.409677	0	0	0	0.671	0.6554	0.6632	2.26726678271984e-90	TRUE	6.47392968082643e-83	TRUE	TRUE	0.5357	0.5357	0.5357	4.37092553793885e-44	TRUE	4.37137257172436e-44	TRUE	TRUE	TRUE
IESPGM.PTET51.1.1.420911	0	0	0	0.5704	0.5906	0.5805	7.10361080383097e-94	TRUE	1.07040129718907e-103	TRUE	TRUE	0.5	0.4579	0.47895	3.81174835589401e-62	TRUE	1.41750151667315e-50	TRUE	TRUE	TRUE
IESPGM.PTET51.1.1.422136	0	0	0	0.6667	0.6636	0.66515	8.45870540830291e-73	TRUE	1.2901141262076e-71	TRUE	TRUE	0.4245	0.3776	0.40105	8.33410813721368e-33	TRUE	3.92494936350538e-25	TRUE	TRUE	TRUE
IESPGM.PTET51.1.1.423782	0	0	0	0.6667	0.6645	0.6656	1.92185005876294e-113	TRUE	3.7972787231804e-112	TRUE	TRUE	0.431	0.4923	0.46165	3.96569225544437e-42	TRUE	9.65295177865236e-58	TRUE	TRUE	TRUE
IESPGM.PTET51.1.1.425622	0	0	0	0.5957	0.6381	0.6169	9.63998821911091e-50	TRUE	4.28940985612015e-62	TRUE	TRUE	0.4713	0.5306	0.50095	4.43222863130009e-31	TRUE	2.89714391402722e-42	TRUE	TRUE	TRUE
IESPGM.PTET51.1.1.430892	0.0075	0.0075	0.0075	0.6836	0.65	0.6668	6.86679247166178e-122	TRUE	1.44657383099275e-101	TRUE	TRUE	0.4848	0.5278	0.5063	5.04242206068043e-39	TRUE	1.37722363553486e-48	TRUE	TRUE	TRUE
IESPGM.PTET51.1.1.435426	0	0	0	0.4965	0.4929	0.4947	2.74264047139155e-54	TRUE	2.92211062544922e-53	TRUE	TRUE	0.25	0.2041	0.22705	1.40249652337505e-12	TRUE	2.18252607599524e-08	TRUE	TRUE	TRUE
IESPGM.PTET51.1.1.435974	0	0	0	0.6475	0.6475	0.6475	1.52388748833593e-46	TRUE	1.52046680395707e-46	TRUE	TRUE	0.3898	0.3793	0.38455	8.46191800371454e-16	TRUE	1.12398222593774e-14	TRUE	TRUE	TRUE
IESPGM.PTET51.1.1.437409	0	0	0	0.5763	0.5	0.53815	3.33338211880735e-53	TRUE	1.66760552775899e-35	TRUE	TRUE	0.4925	0.456	0.47425	2.95160430123325e-45	TRUE	4.26710985254296e-37	TRUE	TRUE	TRUE
IESPGM.PTET51.1.1.440279	0	0	0	0.6788	0.7197	0.69925	1.15069223104888e-91	TRUE	1.50439784402012e-115	TRUE	TRUE	0.2632	0.3171	0.29015	1.30546514782699e-15	TRUE	5.13239298599554e-23	TRUE	TRUE	TRUE
IESPGM.PTET51.1.1.442014	0	0	0	0.7117	0.6981	0.7049	1.42096793655043e-56	TRUE	4.01507138760787e-52	TRUE	TRUE	0.3393	0.2952	0.31725	2.95697942279585e-13	TRUE	2.11489430484905e-09	TRUE	TRUE	TRUE
IESPGM.PTET51.1.1.442173	0	0	0	0.6822	0.7258	0.704	2.41792707871738e-60	TRUE	7.28134150057677e-78	TRUE	TRUE	0.5413	0.5455	0.5434	2.94472826352284e-40	TRUE	3.66843043074362e-41	TRUE	TRUE	TRUE
IESPGM.PTET51.1.1.444433	0	0	0	0.6094	0.5283	0.56885	5.15768006082709e-68	TRUE	1.507049738534e-44	TRUE	TRUE	0.2621	0.2245	0.2433	5.04735695579353e-13	TRUE	1.69537876655486e-09	TRUE	TRUE	TRUE
IESPGM.PTET51.1.1.445288	0	0	0	0.6738	0.6489	0.66135	3.78632626252521e-89	TRUE	7.75140742968413e-78	TRUE	TRUE	0.5448	0.5547	0.54975	2.73426906905144e-58	TRUE	2.41083075966018e-61	TRUE	TRUE	TRUE
IESPGM.PTET51.1.1.446239	0	0	0	0.5812	0.6202	0.6007	2.11116401048571e-56	TRUE	3.02805870531951e-69	TRUE	TRUE	0.3	0.3115	0.30575	2.23638584684651e-18	TRUE	6.17638252381981e-20	TRUE	TRUE	TRUE
IESPGM.PTET51.1.1.446729	0	0	0	0.7368	0.7581	0.74745	5.42176460730047e-83	TRUE	1.20259181837878e-94	TRUE	TRUE	0.4649	0.4649	0.4649	1.40849188971521e-37	TRUE	1.39887320015295e-37	TRUE	TRUE	TRUE
IESPGM.PTET51.1.1.447054	0	0	0	0.6882	0.7129	0.70055	9.79841950099396e-40	TRUE	3.36599279632672e-46	TRUE	TRUE	0.4696	0.5081	0.48885	3.44104297465857e-22	TRUE	5.15728833880648e-28	TRUE	TRUE	TRUE
IESPGM.PTET51.1.1.447946	0	0	0	0.6557	0.6216	0.63865	1.16219691938669e-80	TRUE	2.04932530454484e-67	TRUE	TRUE	0.3396	0.3913	0.36545	6.04232197615066e-24	TRUE	1.42527181580897e-32	TRUE	TRUE	TRUE
IESPGM.PTET51.1.1.449053	0	0	0	0.7087	0.7239	0.7163	1.44793671431705e-83	TRUE	2.18561919223844e-91	TRUE	TRUE	0.4019	0.36	0.38095	1.74980631330652e-26	TRUE	1.47284530180904e-20	TRUE	TRUE	TRUE
IESPGM.PTET51.1.1.449776	0	0	0	0.6575	0.6774	0.66745	2.03758527986123e-105	TRUE	3.34498973083701e-117	TRUE	TRUE	0.4444	0.5038	0.4741	2.7597384897227e-45	TRUE	3.20949907396039e-61	TRUE	TRUE	TRUE
IESPGM.PTET51.1.1.452262	0.01	0	0.005	0.651	0.6364	0.6437	1.26945407177834e-83	TRUE	2.03880786480025e-92	TRUE	TRUE	0.5041	0.4741	0.4891	4.12236541553306e-44	TRUE	2.24704938149809e-46	TRUE	TRUE	TRUE
IESPGM.PTET51.1.1.454489	0	0	0	0.6667	0.6935	0.6801	7.93045874838768e-141	TRUE	1.90291348917704e-162	TRUE	TRUE	0.373	0.373	0.373	6.59528796124831e-43	TRUE	6.5637774635039e-43	TRUE	TRUE	TRUE
IESPGM.PTET51.1.1.454841	0	0	0	0.6818	0.64	0.6609	5.69116368415054e-150	TRUE	3.84287201947776e-120	TRUE	TRUE	0.3898	0.4	0.3949	4.67517067784716e-37	TRUE	3.33622128512681e-39	TRUE	TRUE	TRUE
IESPGM.PTET51.1.1.456997	0.0263	0	0.01315	0.7417	0.7559	0.7488	1.83804772289648e-50	TRUE	1.67417485649997e-70	TRUE	TRUE	0.4924	0.5442	0.5183	3.71092934142593e-22	TRUE	4.32071943217913e-42	TRUE	TRUE	TRUE
IESPGM.PTET51.1.1.45845	0	0	0	0.7389	0.694	0.71645	1.2663468524146e-119	TRUE	3.67743742406346e-92	TRUE	TRUE	0.5217	0.5686	0.54515	1.94468319332648e-39	TRUE	4.89863434985206e-50	TRUE	TRUE	TRUE
IESPGM.PTET51.1.1.459435	0	0	0	0.632	0.7013	0.66665	9.35266410081709e-78	TRUE	4.05890134111038e-113	TRUE	TRUE	0.3629	0.4104	0.38665	6.49240194276593e-31	TRUE	1.12436037326144e-40	TRUE	TRUE	TRUE
IESPGM.PTET51.1.1.464676	0	0	0	0.6762	0.6792	0.6777	7.74544590604049e-60	TRUE	7.10249772629127e-61	TRUE	TRUE	0.2614	0.2442	0.2528	2.66918236670323e-09	TRUE	4.67558469555621e-08	TRUE	TRUE	TRUE
IESPGM.PTET51.1.1.465645	0	0	0	0.7254	0.7022	0.7138	6.52254387693914e-158	TRUE	2.05111784119846e-138	TRUE	TRUE	0.448	0.5	0.474	3.2196500529153e-47	TRUE	1.31363582458521e-61	TRUE	TRUE	TRUE
IESPGM.PTET51.1.1.46903	0	0	0	0.5987	0.5743	0.5865	1.87845153032963e-95	TRUE	2.50115589997163e-84	TRUE	TRUE	0.5567	0.5326	0.54465	1.74982438157588e-52	TRUE	1.33541475769418e-46	TRUE	TRUE	TRUE
IESPGM.PTET51.1.1.469094	0	0	0	0.569	0.505	0.537	1.42542830272868e-53	TRUE	2.79246473816475e-38	TRUE	TRUE	0.1398	0.0909	0.11535	0.000967557838758425	TRUE	0.083860024406788	FALSE	TRUE	TRUE
IESPGM.PTET51.1.1.470922	0	0	0	0.6806	0.6406	0.6606	1.89716587327212e-87	TRUE	3.36184965357065e-70	TRUE	TRUE	0.4273	0.4474	0.43735	6.24205066741599e-30	TRUE	1.66772909007499e-33	TRUE	TRUE	TRUE
IESPGM.PTET51.1.1.47559	0	0	0	0.7919	0.7615	0.7767	2.79829399875641e-109	TRUE	5.43543766823071e-89	TRUE	TRUE	0.3636	0.4167	0.39015	6.59302907057861e-20	TRUE	1.18828413490834e-27	TRUE	TRUE	TRUE
IESPGM.PTET51.1.1.478333	0	0	0	0.7324	0.7266	0.7295	7.49516470252144e-125	TRUE	9.95309880217572e-121	TRUE	TRUE	0.4762	0.4907	0.48345	8.08784075856486e-47	TRUE	2.36909094340696e-50	TRUE	TRUE	TRUE
IESPGM.PTET51.1.1.478675	0	0	0	0.662	0.669	0.6655	1.99006492354617e-95	TRUE	4.3109110991595e-99	TRUE	TRUE	0.3636	0.3578	0.3607	6.89104982325119e-28	TRUE	6.2284538970191e-27	TRUE	TRUE	TRUE
IESPGM.PTET51.1.1.479947	0	0	0	0.7286	0.7226	0.7256	6.85026129353129e-113	TRUE	4.82922744026638e-109	TRUE	TRUE	0.2636	0.2768	0.2702	4.41128921058881e-17	TRUE	8.10082026925522e-19	TRUE	TRUE	TRUE
IESPGM.PTET51.1.1.480411	0	0	0	0.6667	0.7284	0.69755	3.96815367891021e-80	TRUE	5.20164651289922e-114	TRUE	TRUE	0.4455	0.5234	0.48445	1.53184187453931e-33	TRUE	8.48536163080745e-51	TRUE	TRUE	TRUE
IESPGM.PTET51.1.1.480912	0	0	0	0.6697	0.6697	0.6697	1.23721837421641e-56	TRUE	1.236835086648e-56	TRUE	TRUE	0.5081	0.4831	0.4956	2.18523029872723e-38	TRUE	2.0221111435019e-33	TRUE	TRUE	TRUE
IESPGM.PTET51.1.1.483434	0	0	0	0.5856	0.5818	0.5837	2.74600693225505e-54	TRUE	3.14727614921068e-53	TRUE	TRUE	0.4153	0.4812	0.44825	8.29217233357182e-32	TRUE	9.78685770435279e-46	TRUE	TRUE	TRUE
IESPGM.PTET51.1.1.483804	0	0	0	0.6903	0.6779	0.6841	1.33395797811838e-127	TRUE	2.61686266141465e-119	TRUE	TRUE	0.4569	0.4706	0.46375	3.98958300031164e-50	TRUE	1.05937330783643e-53	TRUE	TRUE	TRUE
IESPGM.PTET51.1.1.48828	0	0	0	0.7211	0.7153	0.7182	2.15981720763689e-123	TRUE	2.30652687357016e-119	TRUE	TRUE	0.1739	0.1949	0.1844	5.89858367894227e-10	TRUE	2.74895895970662e-12	TRUE	TRUE	TRUE
IESPGM.PTET51.1.1.490934	0	0	0	0.7326	0.7175	0.72505	1.89825480476583e-170	TRUE	2.56468697513268e-156	TRUE	TRUE	0.4733	0.4052	0.43925	2.9307160767108e-60	TRUE	1.84895904164074e-42	TRUE	TRUE	TRUE
IESPGM.PTET51.1.1.492092	0	0	0	0.6	0.5976	0.5988	1.72601702221271e-105	TRUE	3.39197642748815e-104	TRUE	TRUE	0.4035	0.4188	0.41115	2.99281126218947e-39	TRUE	1.3177434541699e-42	TRUE	TRUE	TRUE
IESPGM.PTET51.1.1.495225	0	0	0	0.6736	0.6759	0.67475	2.02845765838526e-96	TRUE	1.29577507627669e-97	TRUE	TRUE	0.5047	0.5182	0.51145	2.18049934139308e-44	TRUE	1.48126915886769e-47	TRUE	TRUE	TRUE
IESPGM.PTET51.1.1.495626	0	0	0	0.619	0.6316	0.6253	6.27321364193439e-80	TRUE	1.95059593382598e-85	TRUE	TRUE	0.5462	0.4825	0.51435	1.68304241965554e-56	TRUE	1.39918010274896e-40	TRUE	TRUE	TRUE
IESPGM.PTET51.1.1.503013	0	0	0	0.638	0.6424	0.6402	3.66646094913021e-115	TRUE	8.32119695537334e-118	TRUE	TRUE	0.6299	0.6179	0.6239	1.62858182655408e-86	TRUE	2.3309562991877e-81	TRUE	TRUE	TRUE
IESPGM.PTET51.1.1.503435	0	0	0	0.6836	0.6522	0.6679	9.4102107161458e-150	TRUE	5.83273773733359e-127	TRUE	TRUE	0.3883	0.3942	0.39125	4.01172786667814e-37	TRUE	2.55483293324851e-38	TRUE	TRUE	TRUE
IESPGM.PTET51.1.1.505333	0	0	0	0.6875	0.685	0.68625	6.43822267267505e-93	TRUE	1.13982281157658e-91	TRUE	TRUE	0.5048	0.4951	0.49995	6.31259851319506e-46	TRUE	9.66416466973677e-44	TRUE	TRUE	TRUE
IESPGM.PTET51.1.1.505652	0	0	0	0.6447	0.6276	0.63615	1.3203204328935e-91	TRUE	1.27685454553198e-83	TRUE	TRUE	0.4396	0.4742	0.4569	2.62134618536974e-29	TRUE	2.94312523909239e-35	TRUE	TRUE	TRUE
IESPGM.PTET51.1.1.506446	0	0	0	0.5652	0.5556	0.5604	1.88413706883113e-47	TRUE	3.5604959853172e-45	TRUE	TRUE	0.2736	0.3	0.2868	2.19284530799793e-16	TRUE	8.88048375087223e-20	TRUE	TRUE	TRUE
IESPGM.PTET51.1.1.509375	0.0182	0	0.0091	0.6257	0.6149	0.6203	9.08825650394759e-86	TRUE	9.91717591859123e-110	TRUE	TRUE	0.5048	0.5094	0.5071	1.35340406793478e-34	TRUE	1.4671858303508e-49	TRUE	TRUE	TRUE
IESPGM.PTET51.1.1.510875	0	0	0	0.702	0.6959	0.69895	6.1851108950013e-104	TRUE	1.97383568173842e-100	TRUE	TRUE	0.3363	0.3243	0.3303	1.34986067667056e-22	TRUE	6.77018612744942e-21	TRUE	TRUE	TRUE
IESPGM.PTET51.1.1.51176	0	0	0	0.7284	0.7267	0.72755	1.42682715719753e-132	TRUE	2.85503627986594e-131	TRUE	TRUE	0.2941	0.3143	0.3042	1.20037885436202e-25	TRUE	2.24409119564978e-29	TRUE	TRUE	TRUE
IESPGM.PTET51.1.1.511952	0	0	0	0.6867	0.6643	0.6755	3.58168347027648e-118	TRUE	8.29925864497567e-105	TRUE	TRUE	0.4317	0.4552	0.44345	3.5451820709044e-52	TRUE	6.06875527863558e-59	TRUE	TRUE	TRUE
IESPGM.PTET51.1.1.514526	0	0	0	0.6711	0.6621	0.6666	2.16235679285596e-118	TRUE	7.38379048858507e-113	TRUE	TRUE	0.113	0.113	0.113	1.33645101279915e-05	TRUE	1.3361700464113e-05	TRUE	TRUE	TRUE
IESPGM.PTET51.1.1.514932	0	0	0	0.6269	0.6711	0.649	4.41132015221329e-30	TRUE	2.02466886874978e-38	TRUE	TRUE	0.4624	0.5238	0.4931	2.41517024302337e-23	TRUE	6.42616601095671e-33	TRUE	TRUE	TRUE
IESPGM.PTET51.1.1.516850	0	0	0	0.6488	0.6446	0.6467	1.24882161508293e-133	TRUE	9.22721470860501e-131	TRUE	TRUE	0.4828	0.4643	0.47355	1.32321750228349e-58	TRUE	1.63948343534734e-53	TRUE	TRUE	TRUE
IESPGM.PTET51.1.1.517093	0	0	0	0.7083	0.7113	0.7098	1.60485727430809e-174	TRUE	1.90891171489014e-177	TRUE	TRUE	0.225	0.1842	0.2046	2.88525538495428e-19	TRUE	1.65273286520456e-13	TRUE	TRUE	TRUE
IESPGM.PTET51.1.1.517743	0	0	0	0.7516	0.7706	0.7611	6.028574149441e-133	TRUE	8.59395247915472e-150	TRUE	TRUE	0.4956	0.4956	0.4956	1.63608208160226e-48	TRUE	1.63343692514978e-48	TRUE	TRUE	TRUE
IESPGM.PTET51.1.1.518443	0	0	0	0.6594	0.6968	0.6781	5.98450689576931e-88	TRUE	4.82687067820259e-108	TRUE	TRUE	0.5934	0.5647	0.57905	1.2222185693759e-48	TRUE	4.46806297189543e-42	TRUE	TRUE	TRUE
IESPGM.PTET51.1.1.51993	0	0	0	0.7023	0.6855	0.6939	3.10836162808985e-94	TRUE	8.8681099723187e-86	TRUE	TRUE	0.5299	0.5378	0.53385	2.77110645347363e-52	TRUE	2.03904805548488e-54	TRUE	TRUE	TRUE
IESPGM.PTET51.1.1.519958	0	0	0	0.7722	0.7429	0.75755	6.78924363827575e-49	TRUE	2.10081374773232e-40	TRUE	TRUE	0.4493	0.4328	0.44105	1.63952070199428e-15	TRUE	4.32466329570226e-14	TRUE	TRUE	TRUE
IESPGM.PTET51.1.1.522364	0	0	0	0.7692	0.7643	0.76675	2.13900146879979e-116	TRUE	9.52103464014188e-113	TRUE	TRUE	0.4583	0.4348	0.44655	5.14848251721436e-33	TRUE	4.3731841016064e-29	TRUE	TRUE	TRUE
IESPGM.PTET51.1.1.525731	0	0	0	0.6129	0.6667	0.6398	2.39617826556848e-53	TRUE	6.98918028984752e-71	TRUE	TRUE	0.4587	0.4486	0.45365	3.11811487039556e-38	TRUE	3.15706362596206e-36	TRUE	TRUE	TRUE
IESPGM.PTET51.1.1.526508	0	0	0	0.6824	0.6842	0.6833	9.63025771102787e-115	TRUE	6.26379648797149e-116	TRUE	TRUE	0.4953	0.5537	0.5245	1.42317345797917e-42	TRUE	2.51710333219853e-57	TRUE	TRUE	TRUE
IESPGM.PTET51.1.1.527584	0	0	0	0.6531	0.6277	0.6404	9.91490144786983e-102	TRUE	4.0116913177882e-89	TRUE	TRUE	0.2564	0.2689	0.26265	4.96899971358533e-18	TRUE	8.48346020851846e-20	TRUE	TRUE	TRUE
IESPGM.PTET51.1.1.535685	0	0	0	0.7387	0.7542	0.74645	5.68072619945675e-60	TRUE	2.72219045262149e-66	TRUE	TRUE	0.2736	0.287	0.2803	7.62318599956764e-08	TRUE	8.01759032332341e-09	TRUE	TRUE	TRUE
IESPGM.PTET51.1.1.539335	0	0	0	0.7339	0.7481	0.741	3.04418514753874e-71	TRUE	5.93648379559022e-78	TRUE	TRUE	0.378	0.4275	0.40275	1.57499579487174e-20	TRUE	3.55628236845504e-28	TRUE	TRUE	TRUE
IESPGM.PTET51.1.1.540675	0	0.0085	0.00425	0.7086	0.7143	0.71145	3.58267463372479e-123	TRUE	1.27080617623856e-108	TRUE	TRUE	0.4737	0.434	0.45385	5.96872518476716e-49	TRUE	1.79163317401001e-32	TRUE	TRUE	TRUE
IESPGM.PTET51.1.1.543517	0	0	0	0.7077	0.7077	0.7077	7.57009997607144e-157	TRUE	7.72698872243071e-157	TRUE	TRUE	0.3628	0.3739	0.36835	8.82068472059513e-32	TRUE	7.07199524875056e-34	TRUE	TRUE	TRUE
IESPGM.PTET51.1.1.544024	0	0	0	0.7482	0.7407	0.74445	8.37443516881824e-116	TRUE	1.10628074615484e-110	TRUE	TRUE	0.6392	0.5732	0.6062	6.73658155774269e-62	TRUE	2.13296667666451e-44	TRUE	TRUE	TRUE
IESPGM.PTET51.1.1.544883	0	0	0	0.6667	0.6883	0.6775	5.58408689258104e-78	TRUE	3.58631089443905e-88	TRUE	TRUE	0.2778	0.3011	0.28945	2.73777556176385e-10	TRUE	2.82131308434827e-12	TRUE	TRUE	TRUE
IESPGM.PTET51.1.1.548889	0	0	0	0.518	0.5074	0.5127	2.19784351834153e-71	TRUE	1.155379739467e-67	TRUE	TRUE	0.3475	0.3636	0.35555	2.06028903669039e-32	TRUE	1.26432638477585e-35	TRUE	TRUE	TRUE
IESPGM.PTET51.1.1.551440	0	0	0	0.6978	0.6765	0.68715	1.58859562874158e-159	TRUE	2.86185568137695e-142	TRUE	TRUE	0.4758	0.5038	0.4898	3.1528889402158e-60	TRUE	4.58297643386669e-69	TRUE	TRUE	TRUE
IESPGM.PTET51.1.1.552305	0	0	0	0.5603	0.5487	0.5545	6.06667198267805e-58	TRUE	1.41433710985261e-54	TRUE	TRUE	0.3333	0.3223	0.3278	8.64581962480464e-26	TRUE	5.21541628205861e-24	TRUE	TRUE	TRUE
IESPGM.PTET51.1.1.552320	0	0	0	0.5607	0.6148	0.58775	2.30966177766811e-53	TRUE	1.68872279022256e-70	TRUE	TRUE	0.312	0.312	0.312	2.95183626052094e-23	TRUE	2.95162548624669e-23	TRUE	TRUE	TRUE
IESPGM.PTET51.1.1.555191	0	0	0	0.6689	0.6957	0.6823	2.49787155674788e-92	TRUE	3.61726564752993e-107	TRUE	TRUE	0.5113	0.5221	0.5167	4.25408094749901e-52	TRUE	4.356208166433e-55	TRUE	TRUE	TRUE
IESPGM.PTET51.1.1.556628	0	0	0	0.7708	0.6972	0.734	1.64344988187827e-109	TRUE	5.39314679906177e-70	TRUE	TRUE	0.3857	0.4028	0.39425	9.97035363961239e-32	TRUE	3.84093786061971e-35	TRUE	TRUE	TRUE
IESPGM.PTET51.1.1.557389	0	0	0	0.7197	0.7566	0.73815	2.13836626019505e-106	TRUE	1.42787351187757e-132	TRUE	TRUE	0.4505	0.4792	0.46485	8.54341762381331e-35	TRUE	2.59372164240032e-40	TRUE	TRUE	TRUE
IESPGM.PTET51.1.1.561881	0	0	0	0.7273	0.7375	0.7324	4.01729921774057e-113	TRUE	2.90836440907051e-120	TRUE	TRUE	0.1748	0.1748	0.1748	1.01646258732482e-06	TRUE	1.01572138767482e-06	TRUE	TRUE	TRUE
IESPGM.PTET51.1.1.562685	0	0	0	0.6993	0.6714	0.68535	1.72864533448911e-125	TRUE	7.16840550338855e-108	TRUE	TRUE	0.4914	0.5354	0.5134	2.30117090778241e-54	TRUE	1.52449091314474e-67	TRUE	TRUE	TRUE
IESPGM.PTET51.1.1.562852	0	0	0	0.7365	0.7381	0.7373	6.14684401885375e-134	TRUE	3.38872822393779e-135	TRUE	TRUE	0.2667	0.3053	0.286	4.73209366910013e-14	TRUE	2.0673595735419e-18	TRUE	TRUE	TRUE
IESPGM.PTET51.1.1.563496	0	0	0	0.6988	0.697	0.6979	1.89192677421454e-130	TRUE	3.90288120805432e-129	TRUE	TRUE	0.5954	0.5583	0.57685	1.77972416642483e-78	TRUE	2.80640043259327e-65	TRUE	TRUE	TRUE
IESPGM.PTET51.1.1.564176	0	0	0	0.7348	0.7308	0.7328	4.41115736720971e-110	TRUE	1.818889587589e-107	TRUE	TRUE	0.6103	0.5093	0.5598	3.94232207007534e-82	TRUE	1.36008536942217e-49	TRUE	TRUE	TRUE
IESPGM.PTET51.1.1.567460	0	0	0	0.65	0.6627	0.65635	6.41904781962985e-123	TRUE	2.8042830759369e-131	TRUE	TRUE	0.4444	0.4574	0.4509	1.30579894389443e-53	TRUE	3.1382779360868e-57	TRUE	TRUE	TRUE
IESPGM.PTET51.1.1.568488	0	0	0	0.6356	0.6387	0.63715	1.40202958326328e-60	TRUE	1.34652079486988e-61	TRUE	TRUE	0.4324	0.37	0.4012	9.2615757560973e-29	TRUE	8.61411988544178e-20	TRUE	TRUE	TRUE
IESPGM.PTET51.1.1.572580	0	0	0	0.6889	0.6889	0.6889	1.58799130049394e-110	TRUE	1.59606009526628e-110	TRUE	TRUE	0.4636	0.5564	0.51	2.03483542383835e-48	TRUE	1.853880360166e-76	TRUE	TRUE	TRUE
IESPGM.PTET51.1.1.573512	0	0	0	0.6364	0.6757	0.65605	1.71231355926772e-34	TRUE	1.53215732638789e-43	TRUE	TRUE	0.3708	0.4615	0.41615	4.67285936438102e-10	TRUE	1.91875275347976e-18	TRUE	TRUE	TRUE
IESPGM.PTET51.1.1.574348	0	0	0	0.6	0.6407	0.62035	1.02169637101951e-85	TRUE	5.53147335079737e-106	TRUE	TRUE	0.2571	0.3158	0.28645	4.42126878104533e-15	TRUE	7.11189064502455e-23	TRUE	TRUE	TRUE
IESPGM.PTET51.1.1.578197	0	0	0	0.6462	0.6462	0.6462	3.01205922882449e-85	TRUE	3.01098267553956e-85	TRUE	TRUE	0.5078	0.4878	0.4978	5.71160264600739e-56	TRUE	1.48900432028273e-50	TRUE	TRUE	TRUE
IESPGM.PTET51.1.1.578579	0	0	0	0.6912	0.7083	0.69975	6.00695492621091e-82	TRUE	1.70614746042037e-90	TRUE	TRUE	0.4706	0.4783	0.47445	2.98532967855025e-41	TRUE	5.02267618260091e-43	TRUE	TRUE	TRUE
IESPGM.PTET51.1.1.581444	0	0	0	0.2128	0.5067	0.35975	3.07704761475423e-07	TRUE	8.64266969943766e-40	TRUE	TRUE	0.4561	0.5303	0.4932	5.2395625238919e-26	TRUE	2.35501912972433e-37	TRUE	TRUE	TRUE
IESPGM.PTET51.1.1.582672	0.0072	0.0072	0.0072	0.6809	0.7	0.69045	2.08833597333725e-98	TRUE	1.8928448971804e-109	TRUE	TRUE	0.4103	0.4344	0.42235	1.50577577468191e-35	TRUE	1.39077790535787e-40	TRUE	TRUE	TRUE
IESPGM.PTET51.1.1.583374	0	0	0	0.6948	0.7063	0.70055	2.01616337096159e-110	TRUE	8.85672595442903e-118	TRUE	TRUE	0.08	0.1321	0.10605	0.0492486330841459	TRUE	9.564133091116e-05	TRUE	TRUE	TRUE
IESPGM.PTET51.1.1.583559	0	0	0	0.659	0.6402	0.6496	7.45531510025681e-117	TRUE	8.11453836461685e-106	TRUE	TRUE	0.4434	0.4779	0.46065	6.72639823638022e-38	TRUE	2.30227049219158e-45	TRUE	TRUE	TRUE
IESPGM.PTET51.1.1.583781	0	0	0	0.5694	0.5407	0.55505	6.52777461545831e-75	TRUE	1.18472209564086e-64	TRUE	TRUE	0.3516	0.3852	0.3684	4.86501741267033e-30	TRUE	1.03740901177215e-36	TRUE	TRUE	TRUE
IESPGM.PTET51.1.1.584971	0	0	0	0.6718	0.6884	0.6801	4.00415002881897e-95	TRUE	4.00499583345575e-104	TRUE	TRUE	0.4701	0.4701	0.4701	1.29887121101527e-47	TRUE	1.29650853176949e-47	TRUE	TRUE	TRUE
IESPGM.PTET51.1.1.586520	0	0	0	0.6953	0.6609	0.6781	1.51253790658909e-86	TRUE	1.51615613075355e-71	TRUE	TRUE	0.3475	0.3063	0.3269	1.14639847804898e-24	TRUE	8.75041367421597e-19	TRUE	TRUE	TRUE
IESPGM.PTET51.1.1.591576	0	0.0086	0.0043	0.6909	0.7102	0.70055	1.38401843627233e-128	TRUE	3.90420303130277e-122	TRUE	TRUE	0.4308	0.4173	0.42405	1.12289175129434e-47	TRUE	6.72584124983047e-36	TRUE	TRUE	TRUE
IESPGM.PTET51.1.1.593194	0	0	0	0.6569	0.6148	0.63585	2.30119140089769e-89	TRUE	1.47853841626047e-71	TRUE	TRUE	0.4259	0.5079	0.4669	1.29097358473584e-34	TRUE	3.00777487331194e-53	TRUE	TRUE	TRUE
IESPGM.PTET51.1.1.593683	0	0	0	0.4388	0.486	0.4624	3.26157718819215e-33	TRUE	1.08719903214381e-42	TRUE	TRUE	0.2283	0.2198	0.22405	1.4115905083852e-10	TRUE	7.83072119531367e-10	TRUE	TRUE	TRUE
IESPGM.PTET51.1.1.595864	0	0	0	0.72	0.7263	0.72315	1.57374455497539e-151	TRUE	4.71038705797551e-157	TRUE	TRUE	0.3391	0.3613	0.3502	5.96562135243278e-31	TRUE	2.89843846890669e-35	TRUE	TRUE	TRUE
IESPGM.PTET51.1.1.597906	0	0	0	0.732	0.7405	0.73625	1.59815211874741e-142	TRUE	9.42672941388702e-150	TRUE	TRUE	0.386	0.3204	0.3532	8.7390945565143e-40	TRUE	2.78359844874751e-27	TRUE	TRUE	TRUE
IESPGM.PTET51.1.1.600616	0	0	0	0.6793	0.657	0.66815	6.40711840039877e-130	TRUE	3.85335491589631e-115	TRUE	TRUE	0.4706	0.5368	0.5037	2.87410504694858e-46	TRUE	9.49523208531818e-65	TRUE	TRUE	TRUE
IESPGM.PTET51.1.1.601553	0	0	0	0.7248	0.7172	0.721	1.23078732134612e-111	TRUE	8.59580857161563e-107	TRUE	TRUE	0.094	0.0783	0.08615	0.0124872576235482	TRUE	0.0610883701642547	FALSE	TRUE	TRUE
IESPGM.PTET51.1.1.60561	0	0	0	0.7143	0.7397	0.727	4.64848066177146e-95	TRUE	1.58413583825652e-110	TRUE	TRUE	0.2439	0.2185	0.2312	4.12706791621057e-14	TRUE	2.82956380749789e-11	TRUE	TRUE	TRUE
IESPGM.PTET51.1.1.607639	0	0	0	0.695	0.6929	0.69395	4.06076529411714e-103	TRUE	7.11286058852412e-102	TRUE	TRUE	0.4701	0.5231	0.4966	5.41354116750078e-45	TRUE	5.70867465761626e-59	TRUE	TRUE	TRUE
IESPGM.PTET51.1.1.608109	0	0	0	0.661	0.6296	0.6453	6.41831195516609e-65	TRUE	1.10943594389555e-54	TRUE	TRUE	0.4874	0.4741	0.48075	6.72639823638022e-38	TRUE	2.98688681028575e-35	TRUE	TRUE	TRUE
IESPGM.PTET51.1.1.609506	0	0	0	0.7179	0.725	0.72145	5.70521927912237e-57	TRUE	1.55265562642073e-59	TRUE	TRUE	0.5055	0.5055	0.5055	2.78009627717913e-22	TRUE	2.77770473252442e-22	TRUE	TRUE	TRUE
IESPGM.PTET51.1.1.612908	0	0	0	0.7654	0.6724	0.7189	1.13701702029319e-161	TRUE	2.9064762474026e-95	TRUE	TRUE	0.5263	0.4919	0.5091	2.75872964876723e-73	TRUE	5.6219353189995e-62	TRUE	TRUE	TRUE
IESPGM.PTET51.1.1.615727	0	0.0125	0.00625	0.695	0.7055	0.70025	4.34335907794153e-96	TRUE	6.52575086034421e-85	TRUE	TRUE	0.4264	0.4897	0.45805	1.8479238301612e-38	TRUE	5.33373687369882e-43	TRUE	TRUE	TRUE
IESPGM.PTET51.1.1.621043	0	0	0	0.626	0.6933	0.65965	9.79470868270368e-67	TRUE	1.68238525212069e-96	TRUE	TRUE	0.521	0.4519	0.48645	1.08956950969247e-46	TRUE	2.43778762035427e-32	TRUE	TRUE	TRUE
IESPGM.PTET51.1.1.623179	0.0182	0.0526	0.0354	0.6857	0.6879	0.6868	5.1773881450531e-63	TRUE	8.82012037251464e-48	TRUE	TRUE	0.2673	0.2292	0.24825	9.20286846386387e-07	TRUE	0.0201772730263236	TRUE	TRUE	TRUE
IESPGM.PTET51.1.1.624745	0	0	0	0.7297	0.7241	0.7269	1.42420717280405e-122	TRUE	1.21496167736431e-118	TRUE	TRUE	0.2696	0.2696	0.2696	2.90593653323314e-19	TRUE	2.9025512767593e-19	TRUE	TRUE	TRUE
IESPGM.PTET51.1.1.625438	0	0	0	0.6327	0.6447	0.6387	1.18530179766553e-88	TRUE	1.63540950278528e-94	TRUE	TRUE	0.3839	0.3301	0.357	1.1424483298365e-29	TRUE	2.27943877752637e-21	TRUE	TRUE	TRUE
IESPGM.PTET51.1.1.626011	0	0	0	0.7329	0.741	0.73695	4.04904949120166e-122	TRUE	3.56472849156435e-128	TRUE	TRUE	0.4575	0.4539	0.4557	3.46886608139732e-52	TRUE	3.38146771175428e-51	TRUE	TRUE	TRUE
IESPGM.PTET51.1.1.627880	0	0	0	0.7008	0.7246	0.7127	1.17659344937696e-61	TRUE	2.30205779273821e-71	TRUE	TRUE	0.4344	0.5241	0.47925	4.3168891606992e-23	TRUE	2.45594722046489e-39	TRUE	TRUE	TRUE
IESPGM.PTET51.1.1.63155	0	0	0	0.6972	0.5658	0.6315	4.75065967732921e-66	TRUE	2.27049387335561e-32	TRUE	TRUE	0.4211	0.4261	0.4236	3.95905457118201e-28	TRUE	5.76161919951026e-29	TRUE	TRUE	TRUE
IESPGM.PTET51.1.1.633631	0	0.0092	0.0046	0.6	0.625	0.6125	2.39313334842426e-82	TRUE	1.56974586280613e-78	TRUE	TRUE	0.3802	0.2574	0.3188	1.69753870514204e-35	TRUE	4.02808294124695e-12	TRUE	TRUE	TRUE
IESPGM.PTET51.1.1.635300	0	0	0	0.6	0.5385	0.56925	2.55390888959507e-49	TRUE	1.34966907300372e-35	TRUE	TRUE	0.2875	0.2785	0.283	1.81596240171817e-10	TRUE	8.74135409623118e-10	TRUE	TRUE	TRUE
IESPGM.PTET51.1.1.638016	0	0	0	0.5659	0.5333	0.5496	2.42935176358835e-70	TRUE	1.21588104764403e-59	TRUE	TRUE	0.354	0.4113	0.38265	5.73596383618724e-29	TRUE	3.4413322688685e-40	TRUE	TRUE	TRUE
IESPGM.PTET51.1.1.639108	0	0	0	0.7714	0.7143	0.74285	6.03085265247686e-24	TRUE	4.17079198589251e-16	TRUE	TRUE	0.7869	0.803	0.79495	5.43706024969059e-22	TRUE	6.73285881592949e-25	TRUE	TRUE	TRUE
IESPGM.PTET51.1.1.6403	0	0	0	0.7105	0.7556	0.73305	1.16275185885875e-39	TRUE	1.56475074805684e-52	TRUE	TRUE	0.5541	0.56	0.55705	4.67022827693152e-24	TRUE	7.4906067862045e-25	TRUE	TRUE	TRUE
IESPGM.PTET51.1.1.641643	0	0	0	0.632	0.6567	0.64435	5.02176723701735e-66	TRUE	1.60013064064368e-75	TRUE	TRUE	0.4444	0.5041	0.47425	6.51502618338441e-31	TRUE	9.26703406359078e-43	TRUE	TRUE	TRUE
IESPGM.PTET51.1.1.642029	0	0	0	0.6815	0.7006	0.69105	1.09385556766686e-102	TRUE	2.64204223692646e-114	TRUE	TRUE	0.418	0.4083	0.41315	4.71956170643734e-35	TRUE	3.51554467208995e-33	TRUE	TRUE	TRUE
IESPGM.PTET51.1.1.644386	0	0	0	0.725	0.7007	0.71285	4.62365799855057e-106	TRUE	6.33186636306028e-92	TRUE	TRUE	0.2835	0.2891	0.2863	6.08972706285745e-16	TRUE	1.20728756618648e-16	TRUE	TRUE	TRUE
IESPGM.PTET51.1.1.644558	0	0	0	0.7786	0.7434	0.761	2.62707914295399e-96	TRUE	1.12086780523188e-76	TRUE	TRUE	0.4316	0.4375	0.43455	8.85948753114616e-25	TRUE	1.25364733762049e-25	TRUE	TRUE	TRUE
IESPGM.PTET51.1.1.64750	0	0	0	0.6382	0.6099	0.62405	1.69146487853424e-109	TRUE	8.1740273630651e-95	TRUE	TRUE	0.4783	0.52	0.49915	1.33026945444348e-52	TRUE	1.18932765448642e-64	TRUE	TRUE	TRUE
IESPGM.PTET51.1.1.647527	0	0	0	0.6218	0.6087	0.61525	5.64243920140121e-66	TRUE	1.4614143475276e-61	TRUE	TRUE	0.5306	0.549	0.5398	1.86008787224688e-41	TRUE	1.48465523374082e-45	TRUE	TRUE	TRUE
IESPGM.PTET51.1.1.647557	0.0143	0	0.00715	0.6436	0.6604	0.652	8.92846108531431e-47	TRUE	7.34422019824296e-63	TRUE	TRUE	0.5481	0.5	0.52405	1.8820356312272e-35	TRUE	1.39511887703549e-34	TRUE	TRUE	TRUE
IESPGM.PTET51.1.1.647565	0	0	0	0.6571	0.6364	0.64675	5.78222669615226e-63	TRUE	2.58116855507833e-56	TRUE	TRUE	0.4831	0.4651	0.4741	1.00788090145617e-31	TRUE	7.86935731864712e-29	TRUE	TRUE	TRUE
IESPGM.PTET51.1.1.647630	0	0	0	0.6636	0.6505	0.65705	2.85930091030881e-68	TRUE	1.2282939557272e-63	TRUE	TRUE	0.4348	0.4672	0.451	6.86797279380852e-36	TRUE	9.48624019785456e-43	TRUE	TRUE	TRUE
IESPGM.PTET51.1.1.647950	0	0	0	0.719	0.6884	0.7037	6.51613218075338e-112	TRUE	4.90567044913363e-94	TRUE	TRUE	0.5385	0.4844	0.51145	1.69980804895583e-63	TRUE	4.46240364354699e-48	TRUE	TRUE	TRUE
IESPGM.PTET51.1.1.648441	0	0	0	0.7329	0.74	0.73645	1.52026884833341e-114	TRUE	1.5616363598661e-119	TRUE	TRUE	0.4955	0.4766	0.48605	1.32244076710243e-45	TRUE	2.20151762964725e-41	TRUE	TRUE	TRUE
IESPGM.PTET51.1.1.648573	0	0	0	0.7244	0.7328	0.7286	8.3138125865118e-103	TRUE	5.35192229889103e-108	TRUE	TRUE	0.5368	0.5464	0.5416	2.79832984093798e-47	TRUE	1.4162596410909e-49	TRUE	TRUE	TRUE
IESPGM.PTET51.1.1.648623	0	0	0	0.7899	0.7786	0.78425	5.79142458331914e-130	TRUE	1.32729181331685e-120	TRUE	TRUE	0.5055	0.5312	0.51835	7.70376581767568e-42	TRUE	1.44159586680494e-47	TRUE	TRUE	TRUE
IESPGM.PTET51.1.1.650205	0	0	0	0.716	0.6642	0.6901	1.08728637604993e-118	TRUE	7.6455884881861e-89	TRUE	TRUE	0.3273	0.3621	0.3447	4.63241532402416e-22	TRUE	1.9000373947087e-27	TRUE	TRUE	TRUE
IESPGM.PTET51.1.1.652540	0	0	0	0.5758	0.5912	0.5835	2.11518826531262e-83	TRUE	4.32398400077964e-90	TRUE	TRUE	0.4344	0.3168	0.3756	1.72118443651993e-49	TRUE	1.27853422777646e-25	TRUE	TRUE	TRUE
IESPGM.PTET51.1.1.6529	0.0294	0.0294	0.0294	0.7812	0.7742	0.7777	9.6385815541434e-29	TRUE	2.48627394524451e-27	TRUE	TRUE	0.4444	0.4231	0.43375	4.83689381294703e-10	TRUE	1.13395236049258e-08	TRUE	TRUE	TRUE
IESPGM.PTET51.1.1.655657	0	0	0	0.7048	0.7247	0.71475	1.64246048181595e-139	TRUE	4.39101236989585e-156	TRUE	TRUE	0.3393	0.3451	0.3422	2.49657508378811e-30	TRUE	2.0935142577748e-31	TRUE	TRUE	TRUE
IESPGM.PTET51.1.1.658327	0	0	0	0.6262	0.6396	0.6329	3.905241063043e-48	TRUE	7.39670710304093e-52	TRUE	TRUE	0.5405	0.5	0.52025	1.00274059079485e-37	TRUE	3.1765091772692e-30	TRUE	TRUE	TRUE
IESPGM.PTET51.1.1.658647	0	0	0	0.6948	0.7117	0.70325	2.21911538602115e-107	TRUE	3.57609676436246e-118	TRUE	TRUE	0.3657	0.3462	0.35595	5.99117123837655e-32	TRUE	2.53433948572333e-28	TRUE	TRUE	TRUE
IESPGM.PTET51.1.1.660383	0	0	0	0.6845	0.6648	0.67465	1.45640689763995e-156	TRUE	4.95217362008775e-141	TRUE	TRUE	0.4322	0.437	0.4346	7.31855485251802e-49	TRUE	4.50417440106887e-50	TRUE	TRUE	TRUE
IESPGM.PTET51.1.1.66366	0.0095	0	0.00475	0.6973	0.6923	0.6948	5.15154108010026e-119	TRUE	9.54734734234274e-137	TRUE	TRUE	0.5984	0.5812	0.5898	5.99326805964639e-60	TRUE	8.39114888477971e-66	TRUE	TRUE	TRUE
IESPGM.PTET51.1.1.664507	0	0	0	0.7643	0.7087	0.7365	2.70884438711199e-130	TRUE	3.04216142834547e-93	TRUE	TRUE	0.4452	0.4088	0.427	6.48280081502717e-49	TRUE	4.86701755949388e-40	TRUE	TRUE	TRUE
IESPGM.PTET51.1.1.6646	0	0	0	0.7529	0.7439	0.7484	4.64337340716685e-48	TRUE	2.42496700757387e-45	TRUE	TRUE	0.6125	0.5694	0.59095	2.94177149358174e-30	TRUE	6.96076977822295e-24	TRUE	TRUE	TRUE
IESPGM.PTET51.1.1.664839	0	0	0	0.7736	0.7838	0.7787	4.92708400581159e-54	TRUE	4.31624130018176e-58	TRUE	TRUE	0.3761	0.4087	0.3924	6.34791042342199e-12	TRUE	4.89911832514394e-15	TRUE	TRUE	TRUE
IESPGM.PTET51.1.1.666752	0	0	0	0.5674	0.5674	0.5674	2.82968498421415e-57	TRUE	2.8306154639369e-57	TRUE	TRUE	0.3596	0.27	0.3148	1.9796018097587e-20	TRUE	1.09749008088419e-10	TRUE	TRUE	TRUE
IESPGM.PTET51.1.1.669787	0	0	0	0.7481	0.7481	0.7481	4.33138613480773e-82	TRUE	4.32941452795956e-82	TRUE	TRUE	0.595	0.5196	0.5573	1.47632312574992e-47	TRUE	1.46117001907323e-31	TRUE	TRUE	TRUE
IESPGM.PTET51.1.1.67010	0	0	0	0.7643	0.7566	0.76045	1.27129236749283e-121	TRUE	9.35519683871083e-116	TRUE	TRUE	0.5278	0.495	0.5114	1.86969545831173e-44	TRUE	1.67068715689396e-37	TRUE	TRUE	TRUE
IESPGM.PTET51.1.1.6733	0	0	0	0.6064	0.6337	0.62005	5.41318675260054e-41	TRUE	1.42690206215267e-47	TRUE	TRUE	0.5125	0.5517	0.5321	8.21624141187024e-26	TRUE	7.35632587053762e-32	TRUE	TRUE	TRUE
IESPGM.PTET51.1.1.675364	0	0	0	0.625	0.6585	0.64175	2.51246040148292e-67	TRUE	2.18010209181963e-80	TRUE	TRUE	0.4037	0.4397	0.4217	8.38041464963263e-32	TRUE	9.11289145230925e-39	TRUE	TRUE	TRUE
IESPGM.PTET51.1.1.675461	0	0	0	0.5899	0.5778	0.58385	2.0469943043024e-77	TRUE	9.77538545000288e-73	TRUE	TRUE	0.3158	0.2642	0.29	7.11349065602942e-23	TRUE	6.5703634443417e-16	TRUE	TRUE	TRUE
IESPGM.PTET51.1.1.676791	0.0066	0.0066	0.0066	0.6842	0.6791	0.68165	1.23063763140927e-137	TRUE	7.14210411657147e-134	TRUE	TRUE	0.5727	0.6148	0.59375	1.42973389536566e-59	TRUE	1.63076769044648e-73	TRUE	TRUE	TRUE
IESPGM.PTET51.1.1.679823	0	0	0	0.7452	0.7531	0.74915	1.42780018724666e-131	TRUE	4.82872366745228e-138	TRUE	TRUE	0.6216	0.5435	0.58255	1.90643069812475e-68	TRUE	2.36113531063123e-46	TRUE	TRUE	TRUE
IESPGM.PTET51.1.1.681288	0	0	0	0.7612	0.7487	0.75495	7.26699915217878e-194	TRUE	1.21590915685199e-179	TRUE	TRUE	0.5042	0.4636	0.4839	2.59841274289671e-60	TRUE	2.49431582348286e-49	TRUE	TRUE	TRUE
IESPGM.PTET51.1.1.683292	0	0	0	0.7222	0.7175	0.71985	3.65670772652331e-160	TRUE	6.14325069257117e-156	TRUE	TRUE	0.5054	0.5929	0.54915	7.18971394755031e-48	TRUE	2.92144063392879e-73	TRUE	TRUE	TRUE
IESPGM.PTET51.1.1.683837	0	0	0	0.7166	0.712	0.7143	1.02921974905201e-158	TRUE	1.27313221454313e-154	TRUE	TRUE	0.4815	0.513	0.49725	3.04128949210605e-49	TRUE	1.38914900042267e-57	TRUE	TRUE	TRUE
IESPGM.PTET51.1.1.685180	0	0	0	0.774	0.7619	0.76795	5.89421629631186e-151	TRUE	1.13973840876519e-139	TRUE	TRUE	0.4322	0.437	0.4346	1.53118888838807e-38	TRUE	1.49315853416195e-39	TRUE	TRUE	TRUE
IESPGM.PTET51.1.1.68554	0	0	0	0.7216	0.7143	0.71795	4.85433889692745e-163	TRUE	2.48450826843094e-156	TRUE	TRUE	0.5328	0.4865	0.50965	4.97737277366145e-63	TRUE	4.22253625387335e-50	TRUE	TRUE	TRUE
IESPGM.PTET51.1.1.685878	0	0	0	0.6957	0.7101	0.7029	9.45726055172101e-136	TRUE	5.52266373463226e-147	TRUE	TRUE	0.5508	0.5093	0.53005	1.64516977995615e-68	TRUE	5.57304031749894e-56	TRUE	TRUE	TRUE
IESPGM.PTET51.1.1.6861	0	0	0	0.68	0.7241	0.70205	2.4179482779097e-44	TRUE	3.58612537364006e-57	TRUE	TRUE	0.5	0.4878	0.4939	8.39909136420461e-29	TRUE	5.47288649528943e-27	TRUE	TRUE	TRUE
IESPGM.PTET51.1.1.687249	0	0	0	0.7062	0.7292	0.7177	1.89298223945432e-136	TRUE	1.11949249927168e-155	TRUE	TRUE	0.4786	0.5081	0.49335	4.04195394419236e-48	TRUE	7.3676290664773e-56	TRUE	TRUE	TRUE
IESPGM.PTET51.1.1.687747	0	0	0	0.619	0.619	0.619	9.1468514027747e-113	TRUE	9.20327912999792e-113	TRUE	TRUE	0.2077	0.1825	0.1951	1.83230933341344e-15	TRUE	3.60465213337654e-12	TRUE	TRUE	TRUE
IESPGM.PTET51.1.1.687780	0	0	0	0.6813	0.6772	0.67925	6.37114342049821e-129	TRUE	3.64673655790512e-126	TRUE	TRUE	0.2441	0.25	0.24705	1.05967832254382e-20	TRUE	1.17479866324783e-21	TRUE	TRUE	TRUE
IESPGM.PTET51.1.1.68910	0	0	0	0.6886	0.6486	0.6686	3.05714218199835e-132	TRUE	6.74458261952397e-107	TRUE	TRUE	0.2874	0.3187	0.30305	6.24889846031271e-18	TRUE	6.00521414408938e-22	TRUE	TRUE	TRUE
IESPGM.PTET51.1.1.689205	0	0	0	0.719	0.6993	0.70915	1.3546822321006e-114	TRUE	2.07695228996465e-102	TRUE	TRUE	0.3675	0.3675	0.3675	5.98098734230302e-29	TRUE	5.94637630391736e-29	TRUE	TRUE	TRUE
IESPGM.PTET51.1.1.68962	0	0	0	0.6667	0.6763	0.6715	7.61382677280054e-114	TRUE	1.01817095918359e-119	TRUE	TRUE	0.3333	0.3929	0.3631	1.88473008679759e-30	TRUE	1.90618912745106e-42	TRUE	TRUE	TRUE
IESPGM.PTET51.1.1.689924	0	0	0	0.7863	0.7812	0.78375	7.82868498637287e-96	TRUE	1.35356368710941e-92	TRUE	TRUE	0.5106	0.5446	0.5276	6.38498852052806e-32	TRUE	3.07169760718732e-38	TRUE	TRUE	TRUE
IESPGM.PTET51.1.1.695612	0	0	0	0.6562	0.6916	0.6739	8.60595465762053e-63	TRUE	4.30383064911214e-76	TRUE	TRUE	0.5135	0.4757	0.4946	8.69999503770887e-48	TRUE	2.34120255933716e-39	TRUE	TRUE	TRUE
IESPGM.PTET51.1.1.696092	0	0	0	0.7172	0.7228	0.72	1.89539571801616e-169	TRUE	6.24415209916607e-175	TRUE	TRUE	0.6	0.6058	0.6029	3.81015664064411e-86	TRUE	1.06423648867405e-88	TRUE	TRUE	TRUE
IESPGM.PTET51.1.1.700283	0	0	0	0.6094	0.5968	0.6031	1.69954505012114e-70	TRUE	5.1791333382847e-66	TRUE	TRUE	0.4248	0.4397	0.43225	5.77619220713032e-34	TRUE	7.34313128820809e-37	TRUE	TRUE	TRUE
IESPGM.PTET51.1.1.703183	0	0	0	0.6333	0.7086	0.67095	3.24141849696963e-70	TRUE	3.61931772141433e-106	TRUE	TRUE	0.4062	0.4466	0.4264	7.16617566455033e-27	TRUE	1.39504562981583e-33	TRUE	TRUE	TRUE
IESPGM.PTET51.1.1.703203	0	0	0	0.7397	0.7324	0.73605	4.33770170198944e-111	TRUE	2.71925462005902e-106	TRUE	TRUE	0.52	0.5514	0.5357	3.38196768528702e-42	TRUE	1.61571274752821e-49	TRUE	TRUE	TRUE
IESPGM.PTET51.1.1.704238	0	0	0	0.7211	0.6985	0.7098	3.26295196904685e-109	TRUE	5.9488417060412e-96	TRUE	TRUE	0.4206	0.4414	0.431	1.36662265031799e-32	TRUE	1.56393866757557e-36	TRUE	TRUE	TRUE
IESPGM.PTET51.1.1.706846	0	0	0	0.7879	0.7812	0.78455	6.50085077936237e-61	TRUE	3.86528428506064e-58	TRUE	TRUE	0.59	0.6339	0.61195	8.74477304002178e-35	TRUE	2.01393849952312e-44	TRUE	TRUE	TRUE
IESPGM.PTET51.1.1.70913	0	0	0	0.741	0.744	0.7425	3.55542938276845e-128	TRUE	1.32755578582138e-130	TRUE	TRUE	0.475	0.475	0.475	4.55664288354928e-44	TRUE	4.55492539920056e-44	TRUE	TRUE	TRUE
IESPGM.PTET51.1.1.711480	0	0	0	0.6146	0.5889	0.60175	5.96604258994323e-48	TRUE	7.51542745703485e-42	TRUE	TRUE	0.3039	0.3604	0.33215	1.10710727594431e-14	TRUE	1.62976791380942e-21	TRUE	TRUE	TRUE
IESPGM.PTET51.1.1.712106	0	0	0	0.5532	0.5059	0.52955	7.96743231181358e-39	TRUE	3.25812813269231e-30	TRUE	TRUE	0.4	0.3617	0.38085	3.09364838565959e-23	TRUE	2.20608145320192e-18	TRUE	TRUE	TRUE
IESPGM.PTET51.1.1.7130	0	0	0	0.7041	0.6947	0.6994	7.8418371138079e-55	TRUE	6.50712903566481e-52	TRUE	TRUE	0.5517	0.5979	0.5748	4.21225244453164e-31	TRUE	7.46151883293154e-40	TRUE	TRUE	TRUE
IESPGM.PTET51.1.1.720353	0	0	0	0.7591	0.7626	0.76085	6.1448362471124e-90	TRUE	5.37221145879664e-92	TRUE	TRUE	0.4846	0.5074	0.496	2.63525979154228e-37	TRUE	2.60905811625555e-42	TRUE	TRUE	TRUE
IESPGM.PTET51.1.1.7254	0	0	0	0.7727	0.7727	0.7727	2.91056010566513e-66	TRUE	2.91432982166553e-66	TRUE	TRUE	0.4348	0.4694	0.4521	2.28158115821179e-25	TRUE	1.02895365022394e-30	TRUE	TRUE	TRUE
IESPGM.PTET51.1.1.72660	0	0	0	0.75	0.7677	0.75885	6.85729560143948e-120	TRUE	5.66149879475332e-134	TRUE	TRUE	0.5888	0.5963	0.59255	2.08549034883156e-59	TRUE	1.07497362029312e-61	TRUE	TRUE	TRUE
IESPGM.PTET51.1.1.726943	0	0	0	0.6391	0.6522	0.64565	4.36315360713364e-73	TRUE	1.8509819699851e-78	TRUE	TRUE	0.3952	0.359	0.3771	1.57177286808898e-29	TRUE	1.18475513130736e-23	TRUE	TRUE	TRUE
IESPGM.PTET51.1.1.730250	0	0	0	0.6562	0.6726	0.6644	2.79452316307715e-100	TRUE	1.30468649960819e-109	TRUE	TRUE	0.5636	0.5429	0.55325	2.69779753168406e-53	TRUE	5.70831355421802e-48	TRUE	TRUE	TRUE
IESPGM.PTET51.1.1.730347	0	0	0	0.6148	0.6232	0.619	1.14618101576228e-65	TRUE	1.06225418488793e-68	TRUE	TRUE	0.4737	0.4495	0.4616	5.7453468948524e-35	TRUE	1.36533352636631e-30	TRUE	TRUE	TRUE
IESPGM.PTET51.1.1.731186	0	0	0	0.513	0.5942	0.5536	2.50099745934374e-51	TRUE	8.79997107977415e-78	TRUE	TRUE	0.5354	0.4831	0.50925	5.3174457387584e-47	TRUE	4.37033639834394e-36	TRUE	TRUE	TRUE
IESPGM.PTET51.1.1.735435	0	0	0	0.76	0.6975	0.72875	4.94960688155349e-129	TRUE	2.60323254846973e-89	TRUE	TRUE	0.5271	0.396	0.46155	2.19321471937528e-60	TRUE	2.15392630031908e-30	TRUE	TRUE	TRUE
IESPGM.PTET51.1.1.735657	0	0	0	0.6929	0.6929	0.6929	3.60556287063467e-87	TRUE	3.6056431333761e-87	TRUE	TRUE	0.3217	0.381	0.35135	8.89895846557137e-19	TRUE	1.42029783705349e-27	TRUE	TRUE	TRUE
IESPGM.PTET51.1.1.73672	0	0	0	0.7549	0.7006	0.72775	3.85566491152458e-184	TRUE	2.70576350413747e-134	TRUE	TRUE	0.4634	0.5352	0.4993	2.97801028028506e-51	TRUE	2.35159037519864e-73	TRUE	TRUE	TRUE
IESPGM.PTET51.1.1.7378	0.0119	0.0119	0.0119	0.7477	0.75	0.74885	6.01723025065613e-74	TRUE	5.27940682922067e-75	TRUE	TRUE	0.4941	0.5275	0.5108	3.31969135146127e-27	TRUE	1.5754437053757e-32	TRUE	TRUE	TRUE
IESPGM.PTET51.1.1.744569	0	0	0	0.6942	0.6864	0.6903	4.64020586589334e-95	TRUE	4.23402984585566e-91	TRUE	TRUE	0.52	0.4706	0.4953	1.35498261066083e-72	TRUE	1.22051365748674e-56	TRUE	TRUE	TRUE
IESPGM.PTET51.1.1.744780	0	0	0	0.7427	0.7067	0.7247	1.38102287669652e-149	TRUE	1.8800481881473e-121	TRUE	TRUE	0.4273	0.4474	0.43735	3.54055831597258e-40	TRUE	1.23040093229384e-44	TRUE	TRUE	TRUE
IESPGM.PTET51.1.1.746967	0	0	0	0.6179	0.6116	0.61475	2.2876543906873e-64	TRUE	3.04129806589914e-62	TRUE	TRUE	0.4636	0.5	0.4818	4.97705755286853e-35	TRUE	1.47649087806921e-42	TRUE	TRUE	TRUE
IESPGM.PTET51.1.1.749249	0	0	0	0.6183	0.6094	0.61385	7.19948001546527e-64	TRUE	7.27345968202271e-61	TRUE	TRUE	0.3	0.3362	0.3181	9.29612990129227e-15	TRUE	4.43095204328424e-19	TRUE	TRUE	TRUE
IESPGM.PTET51.1.1.74939	0	0.0127	0.00635	0.7385	0.7299	0.7342	2.71204568808503e-162	TRUE	1.04202444893314e-128	TRUE	TRUE	0.5037	0.5347	0.5192	1.38630591388734e-52	TRUE	1.17599667528815e-49	TRUE	TRUE	TRUE
IESPGM.PTET51.1.1.7502	0	0	0	0.7528	0.7412	0.747	9.87797316129967e-60	TRUE	1.56275102870571e-55	TRUE	TRUE	0.6562	0.6562	0.6562	1.47345450026943e-49	TRUE	1.47139353384008e-49	TRUE	TRUE	TRUE
IESPGM.PTET51.1.1.751254	0	0	0	0.6859	0.6818	0.68385	8.13049261953525e-105	TRUE	1.80994710193208e-102	TRUE	TRUE	0.2381	0.2672	0.25265	4.38937622489394e-14	TRUE	7.3551904004818e-18	TRUE	TRUE	TRUE
IESPGM.PTET51.1.1.75259	0	0	0	0.8116	0.8116	0.8116	2.1597841271466e-143	TRUE	2.17402433748247e-143	TRUE	TRUE	0.5192	0.5536	0.5364	6.00022532691635e-53	TRUE	1.21046600553515e-62	TRUE	TRUE	TRUE
IESPGM.PTET51.1.1.755353	0	0	0	0.7697	0.7603	0.765	5.53941305660725e-135	TRUE	3.97890887185146e-127	TRUE	TRUE	0.449	0.4653	0.45715	1.32930737392596e-36	TRUE	7.45001909255315e-40	TRUE	TRUE	TRUE
IESPGM.PTET51.1.1.7626	0	0	0	0.6809	0.7	0.69045	5.65592086756682e-49	TRUE	9.94303548935093e-55	TRUE	TRUE	0.4433	0.449	0.44615	8.57967404296142e-23	TRUE	1.4669054293355e-23	TRUE	TRUE	TRUE
IESPGM.PTET51.1.1.763679	0	0	0	0.6077	0.5	0.55385	4.24840167543839e-58	TRUE	2.11388133040824e-32	TRUE	TRUE	0.127	0.1538	0.1404	0.0108470207269197	TRUE	0.000459588555258004	TRUE	TRUE	TRUE
IESPGM.PTET51.1.1.764851	0	0	0	0.7413	0.7394	0.74035	2.01097556390693e-106	TRUE	3.01549793648724e-105	TRUE	TRUE	0.178	0.2481	0.21305	2.21896790349852e-07	TRUE	1.42673136855249e-14	TRUE	TRUE	TRUE
IESPGM.PTET51.1.1.765207	0	0	0	0.6506	0.6705	0.66055	7.30978404752902e-41	TRUE	1.17362530399627e-45	TRUE	TRUE	0.4224	0.3853	0.40385	2.38429852087754e-25	TRUE	3.69258675611485e-20	TRUE	TRUE	TRUE
IESPGM.PTET51.1.1.768742	0	0	0	0.6389	0.651	0.64495	1.28194527305898e-81	TRUE	3.91800182090042e-87	TRUE	TRUE	0.4231	0.4286	0.42585	2.14078817222392e-29	TRUE	2.56799086520496e-30	TRUE	TRUE	TRUE
IESPGM.PTET51.1.1.770280	0	0	0	0.7792	0.7806	0.7799	1.53658488146263e-139	TRUE	7.52304719050063e-141	TRUE	TRUE	0.5575	0.5902	0.57385	6.42222621232738e-59	TRUE	2.65555172501558e-69	TRUE	TRUE	TRUE
IESPGM.PTET51.1.1.772229	0	0	0	0.7831	0.7692	0.77615	5.06819877517458e-144	TRUE	1.85083537905401e-131	TRUE	TRUE	0.5191	0.5435	0.5313	6.42408635413137e-57	TRUE	2.13346303577279e-64	TRUE	TRUE	TRUE
IESPGM.PTET51.1.1.7750	0	0	0	0.7176	0.7176	0.7176	1.2685096307467e-45	TRUE	1.26517754596838e-45	TRUE	TRUE	0.5524	0.5524	0.5524	9.34838718978844e-34	TRUE	9.3282639627253e-34	TRUE	TRUE	TRUE
IESPGM.PTET51.1.1.776243	0	0	0	0.6133	0.5732	0.59325	4.04452816509125e-113	TRUE	3.38669178753337e-92	TRUE	TRUE	0.4906	0.5091	0.49985	1.54158082826342e-46	TRUE	4.502345957647e-51	TRUE	TRUE	TRUE
IESPGM.PTET51.1.1.778613	0	0	0	0.6374	0.6207	0.62905	1.55909116427918e-42	TRUE	8.10666577816001e-39	TRUE	TRUE	0.432	0.458	0.445	6.29331432770751e-28	TRUE	1.51426713150967e-32	TRUE	TRUE	TRUE
IESPGM.PTET51.1.1.785231	0	0	0	0.7172	0.7333	0.72525	5.38348234242492e-45	TRUE	7.5041151851431e-50	TRUE	TRUE	0.3605	0.486	0.42325	1.63000369895074e-09	TRUE	1.0556862777277e-21	TRUE	TRUE	TRUE
IESPGM.PTET51.1.1.785733	0	0	0	0.7482	0.7586	0.7534	1.45896901391136e-111	TRUE	5.098386363083e-119	TRUE	TRUE	0.275	0.25	0.2625	3.21409435831602e-18	TRUE	5.15988565223682e-15	TRUE	TRUE	TRUE
IESPGM.PTET51.1.1.7879	0	0	0	0.7024	0.6914	0.6969	1.29518693740867e-39	TRUE	4.36132642602438e-37	TRUE	TRUE	0.4078	0.4404	0.4241	3.22191864092027e-16	TRUE	5.62118893135214e-20	TRUE	TRUE	TRUE
IESPGM.PTET51.1.1.791963	0	0	0	0.7027	0.8429	0.7728	0.0198431696432172	TRUE	1.7599191903796e-08	TRUE	TRUE	0.4651	0.3947	0.4299	0.884210766330894	FALSE	0.997244411324946	FALSE	FALSE	TRUE
IESPGM.PTET51.1.1.79207	0.4468	0	0.2234	0.8651	0.7069	0.786	5.84906147330744e-11	TRUE	1.86821710533081e-23	TRUE	TRUE	0.8416	0.7419	0.79175	1.23847151325982e-07	TRUE	1.83278092493178e-27	TRUE	TRUE	TRUE
IESPGM.PTET51.1.1.792491	0	0	0	0.7131	0.72	0.71655	3.36789112939233e-67	TRUE	4.62012155250308e-70	TRUE	TRUE	0.4034	0.3983	0.40085	2.49323268697936e-22	TRUE	1.25854140120097e-21	TRUE	TRUE	TRUE
IESPGM.PTET51.1.1.792742	0	0	0	0.65	0.7464	0.6982	9.60084134469506e-63	TRUE	2.57382765985918e-108	TRUE	TRUE	0.537	0.5283	0.53265	1.07910411115268e-48	TRUE	1.398820958746e-46	TRUE	TRUE	TRUE
IESPGM.PTET51.1.1.799152	0	0	0	0.7688	0.7772	0.773	2.98639028199566e-176	TRUE	5.76464934082108e-186	TRUE	TRUE	0.4	0.395	0.3975	8.28927887537147e-41	TRUE	1.06010079787343e-39	TRUE	TRUE	TRUE
IESPGM.PTET51.1.1.8007	0	0	0	0.6533	0.6905	0.6719	2.96796183608277e-35	TRUE	1.48984289622795e-43	TRUE	TRUE	0.5281	0.5116	0.51985	8.36935045779142e-28	TRUE	2.13115403031596e-25	TRUE	TRUE	TRUE
IESPGM.PTET51.1.1.806902	0	0	0	0.6667	0.7097	0.6882	8.47955989636314e-57	TRUE	9.09300207906285e-73	TRUE	TRUE	0.2059	0.19	0.19795	5.222217600452e-06	TRUE	4.66047855897915e-05	TRUE	TRUE	TRUE
IESPGM.PTET51.1.1.807703	0	0	0	0.6849	0.7013	0.6931	4.37903528468238e-87	TRUE	1.20860298510653e-95	TRUE	TRUE	0.424	0.4146	0.4193	4.76748870440433e-32	TRUE	2.37258602734751e-30	TRUE	TRUE	TRUE
IESPGM.PTET51.1.1.8134	0	0	0	0.6957	0.7113	0.7035	2.84428229483439e-60	TRUE	6.23320379239277e-66	TRUE	TRUE	0.4512	0.4375	0.44435	8.38777466259938e-26	TRUE	6.05278816027995e-24	TRUE	TRUE	TRUE
IESPGM.PTET51.1.1.813537	0	0	0	0.6353	0.622	0.62865	2.15258413140118e-103	TRUE	2.20489032373075e-96	TRUE	TRUE	0.1077	0.1145	0.1111	0.00109912735934419	TRUE	0.000388951682574926	TRUE	TRUE	TRUE
IESPGM.PTET51.1.1.815709	0	0	0	0.6718	0.7226	0.6972	2.32685774761799e-93	TRUE	5.96620877919349e-124	TRUE	TRUE	0.5045	0.5736	0.53905	1.66288317817852e-49	TRUE	6.85621073536945e-70	TRUE	TRUE	TRUE
IESPGM.PTET51.1.1.821225	0.0154	0	0.0077	0.7182	0.7156	0.7169	6.39197478506952e-60	TRUE	9.27607820768463e-72	TRUE	TRUE	0.6373	0.5375	0.5874	5.92556478605444e-44	TRUE	3.05880511584603e-32	TRUE	TRUE	TRUE
IESPGM.PTET51.1.1.821483	0	0	0	0.6159	0.5397	0.5778	2.37812266434302e-82	TRUE	2.71491220439585e-55	TRUE	TRUE	0.292	0.2982	0.2951	2.01622823162644e-17	TRUE	3.2376897199979e-18	TRUE	TRUE	TRUE
IESPGM.PTET51.1.1.82171	0	0	0	0.2769	0.2167	0.2468	1.02898261971026e-12	TRUE	3.64825032543866e-08	TRUE	TRUE	0.1264	0.05	0.0882	9.15273234772751e-05	TRUE	0.244634843271976	FALSE	TRUE	TRUE
IESPGM.PTET51.1.1.822646	0	0	0	0.7413	0.75	0.74565	2.24092997015136e-111	TRUE	1.70691716854133e-117	TRUE	TRUE	0.2018	0.2288	0.2153	6.39565224631072e-10	TRUE	9.60685457008471e-13	TRUE	TRUE	TRUE
IESPGM.PTET51.1.1.825644	0	0	0	0.7533	0.7702	0.76175	2.81558307460477e-131	TRUE	6.68252400034118e-146	TRUE	TRUE	0.6458	0.6264	0.6361	5.42373651171079e-65	TRUE	6.93756089390031e-59	TRUE	TRUE	TRUE
IESPGM.PTET51.1.1.8259	0	0	0	0.7397	0.7625	0.7511	1.2957380723948e-45	TRUE	1.04624901889252e-52	TRUE	TRUE	0.4016	0.3814	0.3915	3.52068595592638e-24	TRUE	2.87246328098439e-21	TRUE	TRUE	TRUE
IESPGM.PTET51.1.1.826277	0	0	0	0.763	0.7684	0.7657	1.34420250164015e-157	TRUE	5.32192569486602e-163	TRUE	TRUE	0.5252	0.5448	0.535	8.48223381027768e-69	TRUE	7.74928368819717e-76	TRUE	TRUE	TRUE
IESPGM.PTET51.1.1.829210	0	0	0	0.7174	0.7365	0.72695	5.67292071471457e-92	TRUE	3.97125539805445e-103	TRUE	TRUE	0.4667	0.5088	0.48775	2.49613832537921e-33	TRUE	9.59681798383636e-42	TRUE	TRUE	TRUE
IESPGM.PTET51.1.1.83020	0	0	0	0.7358	0.7325	0.73415	1.11529809079218e-119	TRUE	2.77399131534839e-117	TRUE	TRUE	0.6132	0.5543	0.58375	2.30688182490789e-58	TRUE	2.82771613037863e-43	TRUE	TRUE	TRUE
IESPGM.PTET51.1.1.83370	0	0	0	0.828	0.8	0.814	1.18438260742357e-172	TRUE	2.40392323359849e-140	TRUE	TRUE	0.5304	0.5091	0.51975	2.28034699353462e-50	TRUE	3.66959836514597e-45	TRUE	TRUE	TRUE
IESPGM.PTET51.1.1.840112	0	0	0	0.6689	0.7118	0.69035	1.52676660517388e-111	TRUE	5.30868429727887e-141	TRUE	TRUE	0.5175	0.5259	0.5217	6.51214219265123e-57	TRUE	2.73589017459634e-59	TRUE	TRUE	TRUE
IESPGM.PTET51.1.1.844355	0	0	0	0.7067	0.7027	0.7047	1.36584686561386e-112	TRUE	4.30493093632284e-110	TRUE	TRUE	0.5164	0.5042	0.5103	2.18101446372523e-54	TRUE	3.91789008528947e-51	TRUE	TRUE	TRUE
IESPGM.PTET51.1.1.845588	0	0	0	0.5932	0.5	0.5466	1.16667984507282e-38	TRUE	1.57565744658363e-24	TRUE	TRUE	0.4875	0.481	0.48425	5.39995915594733e-38	TRUE	8.59884408955278e-37	TRUE	TRUE	TRUE
IESPGM.PTET51.1.1.848704	0	0	0	0.2687	0.1404	0.20455	2.44508908896259e-15	TRUE	2.61250698868268e-05	TRUE	TRUE	0.1587	0.1452	0.15195	8.49213695448498e-07	TRUE	6.40512167069628e-06	TRUE	TRUE	TRUE
IESPGM.PTET51.1.1.85676	0	0	0	0.7132	0.6864	0.6998	6.64996425118474e-87	TRUE	1.42539320761428e-74	TRUE	TRUE	0.4508	0.4071	0.42895	3.8923107011612e-37	TRUE	5.11384543542536e-29	TRUE	TRUE	TRUE
IESPGM.PTET51.1.1.859009	0	0	0	0.7582	0.75	0.7541	6.95650374493122e-162	TRUE	6.86741811405804e-154	TRUE	TRUE	0.4508	0.4962	0.4735	3.34028875725873e-47	TRUE	1.66350857120128e-59	TRUE	TRUE	TRUE
IESPGM.PTET51.1.1.861277	0	0	0	0.6024	0.6207	0.61155	2.91753200594347e-50	TRUE	3.53416326196536e-55	TRUE	TRUE	0.3226	0.3588	0.3407	6.74458388100162e-27	TRUE	1.16940170405154e-33	TRUE	TRUE	TRUE
IESPGM.PTET51.1.1.863110	0	0	0	0.7402	0.7829	0.76155	3.54528534548384e-87	TRUE	6.61208728984464e-115	TRUE	TRUE	0.5403	0.4865	0.5134	1.89743308207046e-48	TRUE	2.09878614459907e-36	TRUE	TRUE	TRUE
IESPGM.PTET51.1.1.866450	0	0	0	0.8054	0.7616	0.7835	2.29623607372018e-183	TRUE	4.01129213301669e-137	TRUE	TRUE	0.5333	0.4474	0.49035	2.84869956324788e-68	TRUE	2.79872373136161e-44	TRUE	TRUE	TRUE
IESPGM.PTET51.1.1.867197	0	0	0	0.7611	0.7624	0.76175	1.6696786449774e-131	TRUE	1.26122273096564e-132	TRUE	TRUE	0.3276	0.35	0.3388	1.51914060607335e-19	TRUE	1.101698251609e-22	TRUE	TRUE	TRUE
IESPGM.PTET51.1.1.87082	0	0	0	0.6449	0.6807	0.6628	2.37361253084208e-58	TRUE	4.28008829034281e-71	TRUE	TRUE	0.2712	0.2951	0.28315	9.32041306595617e-14	TRUE	1.49468733081659e-16	TRUE	TRUE	TRUE
IESPGM.PTET51.1.1.878880	0	0	0	0.702	0.6959	0.69895	4.3226753877259e-72	TRUE	1.67392092656085e-69	TRUE	TRUE	0.5078	0.5299	0.51885	3.09788818357945e-32	TRUE	1.36593386447182e-36	TRUE	TRUE	TRUE
IESPGM.PTET51.1.1.88063	0	0	0	0.75	0.7315	0.74075	2.94052451045561e-66	TRUE	6.83591423223714e-59	TRUE	TRUE	0.5	0.4368	0.4684	9.30533438978995e-26	TRUE	8.19846876360125e-18	TRUE	TRUE	TRUE
IESPGM.PTET51.1.1.880851	0	0	0	0.7078	0.7239	0.71585	3.86325014748872e-109	TRUE	7.36074038383722e-120	TRUE	TRUE	0.4132	0.5267	0.46995	7.56743389638403e-35	TRUE	1.02217780582307e-63	TRUE	TRUE	TRUE
IESPGM.PTET51.1.1.894262	0.0065	0	0.00325	0.8148	0.75	0.7824	9.84822772497331e-159	TRUE	1.75101342216982e-118	TRUE	TRUE	0.5391	0.562	0.55055	3.79486953066747e-57	TRUE	4.04163787503355e-75	TRUE	TRUE	TRUE
IESPGM.PTET51.1.1.89468	0	0	0	0.7029	0.705	0.70395	1.32905687760563e-78	TRUE	1.33959910207184e-79	TRUE	TRUE	0.4569	0.422	0.43945	4.21510434732059e-30	TRUE	1.45169629371819e-24	TRUE	TRUE	TRUE
IESPGM.PTET51.1.1.898053	0	0	0	0.7609	0.7442	0.75255	5.81152558866658e-19	TRUE	1.25360210089079e-16	TRUE	TRUE	0.4078	0.3222	0.365	0.0211907041445652	TRUE	0.432584434979261	FALSE	TRUE	TRUE
IESPGM.PTET51.1.1.905236	0	0	0	0.7541	0.7521	0.7531	8.17353026320876e-55	TRUE	4.625821708624e-54	TRUE	TRUE	0.6491	0.6078	0.62845	8.10947965651223e-37	TRUE	8.04894949947513e-29	TRUE	TRUE	TRUE
IESPGM.PTET51.1.1.907778	0	0	0	0.5769	0.5926	0.58475	1.65871965559048e-35	TRUE	1.51821808231379e-38	TRUE	TRUE	0.625	0.686	0.6555	2.2788490680413e-37	TRUE	7.50786198666478e-52	TRUE	TRUE	TRUE
IESPGM.PTET51.1.1.911396	0	0	0	0.7074	0.7074	0.7074	3.525058086352e-162	TRUE	3.58050519401273e-162	TRUE	TRUE	0.5625	0.5288	0.54565	2.84513165842573e-67	TRUE	3.75139380596208e-57	TRUE	TRUE	TRUE
IESPGM.PTET51.1.1.91222	0	0	0	0.6641	0.6791	0.6716	6.47578836728315e-93	TRUE	1.02404381935979e-100	TRUE	TRUE	0.25	0.3421	0.29605	1.89594247877041e-15	TRUE	8.49060049034261e-29	TRUE	TRUE	TRUE
IESPGM.PTET51.1.1.925314	0	0	0	0.8052	0.781	0.7931	2.4115362879276e-140	TRUE	8.39906071481516e-119	TRUE	TRUE	0.3193	0.3017	0.3105	1.93321500975934e-23	TRUE	8.10901554419423e-21	TRUE	TRUE	TRUE
IESPGM.PTET51.1.1.933079	0	0	0	0.716	0.7195	0.71775	9.83543440649404e-131	TRUE	2.37845241637119e-133	TRUE	TRUE	0.3871	0.3333	0.3602	2.20333640056186e-37	TRUE	3.18858329536985e-27	TRUE	TRUE	TRUE
IESPGM.PTET51.1.1.93360	0	0	0	0.8036	0.766	0.7848	3.13376052529396e-92	TRUE	2.17754417555298e-71	TRUE	TRUE	0.5	0.5556	0.5278	1.87200653030532e-37	TRUE	4.72176712766681e-50	TRUE	TRUE	TRUE
IESPGM.PTET51.1.1.94252	0	0	0	0.9855	0.9863	0.9859	1	FALSE	1	FALSE	FALSE	0.6	0.4769	0.53845	1	FALSE	1	FALSE	FALSE	FALSE
IESPGM.PTET51.1.1.949172	0	0	0	0.7226	0.7099	0.71625	2.51941872902644e-81	TRUE	2.40975197988005e-75	TRUE	TRUE	0.4692	0.5071	0.48815	9.9987362064863e-35	TRUE	6.33442793541754e-43	TRUE	TRUE	TRUE
IESPGM.PTET51.1.1.95413	0	0	0	0.6067	0.604	0.60535	7.61858808447576e-73	TRUE	8.01233504142732e-72	TRUE	TRUE	0.1238	0.1858	0.1548	0.00686159092752198	TRUE	1.60345093573484e-06	TRUE	TRUE	TRUE
IESPGM.PTET51.1.1.958794	0	0	0	0.7632	0.7486	0.7559	1.08683071077308e-166	TRUE	2.46066346628067e-152	TRUE	TRUE	0.5	0.5231	0.51155	1.03931107434572e-54	TRUE	1.98467701325329e-61	TRUE	TRUE	TRUE
IESPGM.PTET51.1.1.959164	0	0	0	0.7486	0.7273	0.73795	1.73716704272796e-145	TRUE	5.25031994976325e-128	TRUE	TRUE	0.3707	0.3596	0.36515	7.01543775475102e-30	TRUE	5.61466003757122e-28	TRUE	TRUE	TRUE
IESPGM.PTET51.1.1.969360	0	0	0	0.7528	0.7365	0.74465	1.16106280879516e-146	TRUE	7.65808717148393e-133	TRUE	TRUE	0.5124	0.4914	0.5019	8.9430120050137e-53	TRUE	2.04325353243966e-47	TRUE	TRUE	TRUE
IESPGM.PTET51.1.1.98696	0	0	0	0.669	0.662	0.6655	4.88592096835448e-91	TRUE	1.26636854860485e-87	TRUE	TRUE	0.3143	0.2577	0.286	1.6995693502432e-18	TRUE	3.1006360176656e-12	TRUE	TRUE	TRUE
IESPGM.PTET51.1.1.99900	0	0.0054	0.0027	0.7603	0.75	0.75515	6.51136566635473e-155	TRUE	1.31134024976533e-127	TRUE	TRUE	0.5083	0.5042	0.50625	1.41954573698239e-68	TRUE	2.21767769756863e-57	TRUE	TRUE	TRUE
IESPGM.PTET51.1.10.100534	0	0	0	0.6581	0.646	0.65205	1.36906477121718e-91	TRUE	5.00230583745467e-86	TRUE	TRUE	0.4787	0.4948	0.48675	5.66420154927769e-45	TRUE	1.07850738966311e-48	TRUE	TRUE	TRUE
IESPGM.PTET51.1.10.105477	0	0	0	0.6234	0.6979	0.66065	2.03622355814807e-37	TRUE	1.43798366445343e-56	TRUE	TRUE	0.404	0.398	0.401	7.18464315442614e-22	TRUE	4.40020874869445e-21	TRUE	TRUE	TRUE
IESPGM.PTET51.1.10.105851	0	0	0	0.6333	0.5417	0.5875	1.33425845505834e-77	TRUE	1.26219136295961e-48	TRUE	TRUE	0.0889	0.219	0.15395	0.0168692072449311	TRUE	3.93073569889607e-12	TRUE	TRUE	TRUE
IESPGM.PTET51.1.10.107342	0	0	0	0.65	0.6667	0.65835	2.73873649673358e-42	TRUE	1.51110402608418e-46	TRUE	TRUE	0.4679	0.3696	0.41875	4.34843728832874e-24	TRUE	6.21421587337462e-13	TRUE	TRUE	TRUE
IESPGM.PTET51.1.10.107637	0	0	0	0.3535	0.4622	0.40785	5.20884613369512e-25	TRUE	6.04169833601692e-46	TRUE	TRUE	0.1685	0.2885	0.2285	9.81341649820839e-07	TRUE	1.05981396934782e-18	TRUE	TRUE	TRUE
IESPGM.PTET51.1.10.108951	0	0	0	0.6303	0.6303	0.6303	9.34498629787586e-73	TRUE	9.34614931282687e-73	TRUE	TRUE	0.4865	0.4722	0.47935	4.82266946081453e-44	TRUE	6.64016761606586e-41	TRUE	TRUE	TRUE
IESPGM.PTET51.1.10.109408	0	0	0	0.62	0.6	0.61	4.16629045414001e-55	TRUE	1.25803626586788e-49	TRUE	TRUE	0.2286	0.2768	0.2527	2.12743444918704e-10	TRUE	1.94383387105782e-15	TRUE	TRUE	TRUE
IESPGM.PTET51.1.10.110955	0	0	0	0.7632	0.7273	0.74525	2.50248099718112e-40	TRUE	5.6693334156962e-32	TRUE	TRUE	0.2619	0.1733	0.2176	7.32691119675502e-05	TRUE	0.0617555380768896	FALSE	TRUE	TRUE
IESPGM.PTET51.1.10.111495	0	0	0	0.7311	0.746	0.73855	6.43763981636249e-91	TRUE	1.74973587248011e-99	TRUE	TRUE	0.4884	0.443	0.4657	7.85272440191522e-34	TRUE	1.11540746739381e-26	TRUE	TRUE	TRUE
IESPGM.PTET51.1.10.112882	0	0	0	0.6552	0.6639	0.65955	2.57317728000854e-66	TRUE	1.49730931227908e-69	TRUE	TRUE	0.3411	0.3411	0.3411	2.03988000947223e-23	TRUE	2.03756084162588e-23	TRUE	TRUE	TRUE
IESPGM.PTET51.1.10.113234	0	0	0	0.7014	0.6504	0.6759	4.42964263048351e-99	TRUE	8.74360424779171e-75	TRUE	TRUE	0.4825	0.4914	0.48695	1.02777660901851e-41	TRUE	1.03723921967477e-43	TRUE	TRUE	TRUE
IESPGM.PTET51.1.10.114526	0	0	0	0.7182	0.6961	0.70715	3.6365516739982e-91	TRUE	1.54971945219143e-80	TRUE	TRUE	0.5505	0.5333	0.5419	2.81130112984917e-58	TRUE	1.47440223835856e-53	TRUE	TRUE	TRUE
IESPGM.PTET51.1.10.118740	0	0	0	0.6449	0.6549	0.6499	2.02593586847716e-100	TRUE	8.68137424582334e-106	TRUE	TRUE	0.2558	0.2558	0.2558	3.79352351640383e-15	TRUE	3.79291403104466e-15	TRUE	TRUE	TRUE
IESPGM.PTET51.1.10.119256	0	0	0	0.6643	0.6667	0.6655	5.04319991916366e-106	TRUE	2.41550009543875e-107	TRUE	TRUE	0.4608	0.4712	0.466	1.56956264854931e-42	TRUE	7.83072193771026e-45	TRUE	TRUE	TRUE
IESPGM.PTET51.1.10.119762	0	0	0	0.5909	0.6824	0.63665	3.21668355620715e-79	TRUE	1.20956498273795e-127	TRUE	TRUE	0.1771	0.1771	0.1771	1.79352125395048e-08	TRUE	1.79300399779064e-08	TRUE	TRUE	TRUE
IESPGM.PTET51.1.10.120003	0	0	0	0.7231	0.6211	0.6721	1.51452335378081e-99	TRUE	4.62081380000129e-57	TRUE	TRUE	0.4583	0.4348	0.44655	4.50918044742831e-43	TRUE	5.54716709913458e-38	TRUE	TRUE	TRUE
IESPGM.PTET51.1.10.122664	0	0	0	0.6449	0.6475	0.6462	4.76206226931597e-86	TRUE	3.16059642823555e-87	TRUE	TRUE	0.5	0.5267	0.51335	2.69180237530829e-50	TRUE	1.20494976426073e-57	TRUE	TRUE	TRUE
IESPGM.PTET51.1.10.122756	0	0	0	0.6269	0.5455	0.5862	5.84994720545694e-81	TRUE	3.20278456318577e-53	TRUE	TRUE	0.4435	0.3947	0.4191	3.91540039690276e-42	TRUE	3.49367908531918e-32	TRUE	TRUE	TRUE
IESPGM.PTET51.1.10.123888	0.0238	0	0.0119	0.7467	0.7467	0.7467	9.03693393624979e-35	TRUE	1.32314256322047e-43	TRUE	TRUE	0.3739	0.3898	0.38185	1.33542981330623e-11	TRUE	3.14425778365165e-19	TRUE	TRUE	TRUE
IESPGM.PTET51.1.10.124896	0	0	0	0.6542	0.6942	0.6742	1.01631215916413e-60	TRUE	7.23863326142001e-76	TRUE	TRUE	0.4667	0.4386	0.45265	1.76337402919475e-37	TRUE	4.33622317446237e-32	TRUE	TRUE	TRUE
IESPGM.PTET51.1.10.126655	0	0	0	0.5943	0.6293	0.6118	1.64316832658489e-52	TRUE	3.51069890146189e-63	TRUE	TRUE	0.3238	0.3173	0.32055	3.10601461940276e-18	TRUE	1.90805409438365e-17	TRUE	TRUE	TRUE
IESPGM.PTET51.1.10.126969	0	0	0	0.6557	0.6182	0.63695	2.905912192275e-77	TRUE	2.43101640920805e-63	TRUE	TRUE	0.3301	0.303	0.31655	6.61929265490767e-21	TRUE	1.82618727298985e-17	TRUE	TRUE	TRUE
IESPGM.PTET51.1.10.127102	0	0	0	0.5657	0.5981	0.5819	1.7077255921833e-43	TRUE	1.28227074423056e-51	TRUE	TRUE	0.2992	0.2992	0.2992	7.99154601001609e-18	TRUE	7.98514653027829e-18	TRUE	TRUE	TRUE
IESPGM.PTET51.1.10.128844	0	0	0	0.6462	0.6691	0.65765	5.17533422432173e-87	TRUE	2.77570921248877e-98	TRUE	TRUE	0.3136	0.3721	0.34285	1.60296081674854e-24	TRUE	3.50220723734074e-35	TRUE	TRUE	TRUE
IESPGM.PTET51.1.10.129535	0	0	0	0.6408	0.6331	0.63695	1.98200870432676e-83	TRUE	4.73991844502185e-80	TRUE	TRUE	0.2895	0.2059	0.2477	1.86808442310867e-17	TRUE	1.0335437737726e-08	TRUE	TRUE	TRUE
IESPGM.PTET51.1.10.131148	0	0	0	0.663	0.6265	0.64475	1.47412759232584e-58	TRUE	3.14244302722694e-48	TRUE	TRUE	0.27	0.3241	0.29705	5.23304134553902e-14	TRUE	1.6157666088271e-20	TRUE	TRUE	TRUE
IESPGM.PTET51.1.10.132197	0	0	0	0.5755	0.5714	0.57345	1.91702216444294e-45	TRUE	1.7741269827608e-44	TRUE	TRUE	0.4444	0.4737	0.45905	1.52864138291698e-24	TRUE	7.31420338658334e-29	TRUE	TRUE	TRUE
IESPGM.PTET51.1.10.133730	0	0	0	0.7031	0.6807	0.6919	1.71650647831341e-103	TRUE	1.65526004035393e-91	TRUE	TRUE	0.3267	0.3333	0.33	1.76265420340892e-24	TRUE	1.69925217618243e-25	TRUE	TRUE	TRUE
IESPGM.PTET51.1.10.134075	0	0	0	0.6842	0.687	0.6856	6.95060325667297e-80	TRUE	4.19841164233531e-81	TRUE	TRUE	0.3905	0.4234	0.40695	2.90949728833577e-29	TRUE	3.48746202892323e-35	TRUE	TRUE	TRUE
IESPGM.PTET51.1.10.134176	0	0	0	0.6555	0.6846	0.67005	3.0685725512017e-77	TRUE	1.74270325772038e-90	TRUE	TRUE	0.3689	0.4298	0.39935	4.99742568051253e-26	TRUE	9.34010771131544e-37	TRUE	TRUE	TRUE
IESPGM.PTET51.1.10.134316	0	0	0	0.5517	0.5979	0.5748	6.36806464398538e-35	TRUE	1.25838721706378e-44	TRUE	TRUE	0.3789	0.4158	0.39735	1.8038049681702e-19	TRUE	2.65312747268935e-24	TRUE	TRUE	TRUE
IESPGM.PTET51.1.10.134962	0	0	0	0.6769	0.6667	0.6718	5.18252660361563e-32	TRUE	3.31877829439615e-30	TRUE	TRUE	0.2762	0.2692	0.2727	7.51041106938223e-09	TRUE	2.47754777853965e-08	TRUE	TRUE	TRUE
IESPGM.PTET51.1.10.135281	0	0	0	0.6364	0.5876	0.612	3.68247067768016e-63	TRUE	6.7683152685909e-49	TRUE	TRUE	0.5138	0.4952	0.5045	3.52462558236423e-43	TRUE	3.27918138838279e-39	TRUE	TRUE	TRUE
IESPGM.PTET51.1.10.136772	0	0	0	0.6923	0.6854	0.68885	6.05502960216041e-49	TRUE	4.99051611298178e-47	TRUE	TRUE	0.4273	0.4057	0.4165	6.4194734149668e-24	TRUE	5.71312333917914e-21	TRUE	TRUE	TRUE
IESPGM.PTET51.1.10.139161	0	0	0	0.5294	0.5455	0.53745	8.79424272991631e-32	TRUE	1.31294676933886e-34	TRUE	TRUE	0.4945	0.4651	0.4798	7.07905332149962e-30	TRUE	1.81070985630078e-25	TRUE	TRUE	TRUE
IESPGM.PTET51.1.10.139366	0	0	0	0.5745	0.5349	0.5547	1.69140004720043e-33	TRUE	6.26269911984294e-27	TRUE	TRUE	0.3261	0.3474	0.33675	4.79180883191885e-11	TRUE	7.26387942243624e-13	TRUE	TRUE	TRUE
IESPGM.PTET51.1.10.140602	0	0	0	0.6491	0.6491	0.6491	5.43579558927385e-70	TRUE	5.42862912822211e-70	TRUE	TRUE	0.3596	0.354	0.3568	6.22451790142289e-26	TRUE	4.8343297303247e-25	TRUE	TRUE	TRUE
IESPGM.PTET51.1.10.141041	0	0	0	0.5333	0.595	0.56415	2.88142198471659e-48	TRUE	2.79317077772601e-66	TRUE	TRUE	0.4615	0.4706	0.46605	8.4532759578301e-42	TRUE	7.72108330469512e-44	TRUE	TRUE	TRUE
IESPGM.PTET51.1.10.141145	0	0	0	0.6972	0.7295	0.71335	6.84040305124005e-79	TRUE	6.00553196772193e-95	TRUE	TRUE	0.39	0.4245	0.40725	6.72965184686859e-28	TRUE	7.89416433591501e-34	TRUE	TRUE	TRUE
IESPGM.PTET51.1.10.141874	0	0	0	0.6667	0.6529	0.6598	4.29762618254792e-75	TRUE	1.22189914779408e-69	TRUE	TRUE	0.3208	0.4098	0.3653	6.61732402694935e-18	TRUE	2.87643990192105e-31	TRUE	TRUE	TRUE
IESPGM.PTET51.1.10.141990	0	0	0	0.6875	0.6847	0.6861	1.06359538710747e-67	TRUE	1.2480282079727e-66	TRUE	TRUE	0.3571	0.37	0.36355	6.9585899501457e-19	TRUE	1.77570708267924e-20	TRUE	TRUE	TRUE
IESPGM.PTET51.1.10.142664	0	0	0	0.6726	0.6606	0.6666	1.07115114554991e-64	TRUE	1.60606579506281e-60	TRUE	TRUE	0.5081	0.4505	0.4793	8.84680579778214e-43	TRUE	3.14567627442138e-31	TRUE	TRUE	TRUE
IESPGM.PTET51.1.10.143460	0	0	0	0.7753	0.697	0.73615	2.63842618035368e-37	TRUE	4.57355936266515e-22	TRUE	TRUE	0.4455	0.4815	0.4635	1.78385900026921e-11	TRUE	1.05660525946633e-14	TRUE	TRUE	FALSE
IESPGM.PTET51.1.10.145795	0	0	0	0.7119	0.7069	0.7094	4.67165332631552e-60	TRUE	2.84524460790563e-58	TRUE	TRUE	0.4565	0.4118	0.43415	5.05844294854677e-20	TRUE	2.97688025906703e-15	TRUE	TRUE	TRUE
IESPGM.PTET51.1.10.149066	0	0	0	0.5185	0.5618	0.54015	1.77501596595443e-34	TRUE	4.52342639206421e-43	TRUE	TRUE	0.1771	0.2255	0.2013	1.66194977658576e-06	TRUE	1.95496058183178e-10	TRUE	TRUE	TRUE
IESPGM.PTET51.1.10.149792	0.0179	0.009	0.01345	0.6667	0.6566	0.66165	4.25002335928389e-56	TRUE	8.36541486153014e-60	TRUE	TRUE	0.5217	0.4954	0.50855	2.18797700996975e-40	TRUE	2.09346892552828e-40	TRUE	TRUE	TRUE
IESPGM.PTET51.1.10.151023	0	0	0	0.6525	0.6142	0.63335	7.46800847201263e-87	TRUE	6.97839685099385e-71	TRUE	TRUE	0.2803	0.2857	0.283	2.2117865225309e-19	TRUE	3.53747792397844e-20	TRUE	TRUE	TRUE
IESPGM.PTET51.1.10.151909	0	0	0	0.6389	0.5895	0.6142	4.74531839028542e-67	TRUE	6.95425978818608e-52	TRUE	TRUE	0.3578	0.3519	0.35485	6.41930345954342e-26	TRUE	5.3796329009619e-25	TRUE	TRUE	TRUE
IESPGM.PTET51.1.10.15488	0	0	0	0.7119	0.7258	0.71885	4.32627571041709e-98	TRUE	3.23959320645626e-106	TRUE	TRUE	0.5146	0.4624	0.4885	7.29804754815021e-51	TRUE	3.59340398515156e-39	TRUE	TRUE	TRUE
IESPGM.PTET51.1.10.155610	0	0	0	0.6277	0.6194	0.62355	9.39842507291059e-88	TRUE	4.77081811121345e-84	TRUE	TRUE	0.1875	0.1574	0.17245	4.96632008206756e-10	TRUE	3.03629222425839e-07	TRUE	TRUE	TRUE
IESPGM.PTET51.1.10.155636	0	0	0	0.5652	0.5283	0.54675	1.57547456939311e-62	TRUE	7.15734110950329e-52	TRUE	TRUE	0.1743	0.1964	0.18535	1.14089788317645e-08	TRUE	7.55762520301479e-11	TRUE	TRUE	TRUE
IESPGM.PTET51.1.10.158697	0	0	0	0.5985	0.6333	0.6159	6.56745007468292e-76	TRUE	4.95698718981673e-91	TRUE	TRUE	0.1545	0.1468	0.15065	3.25850706765858e-06	TRUE	1.22537832721043e-05	TRUE	TRUE	TRUE
IESPGM.PTET51.1.10.158963	0	0	0	0.6444	0.6098	0.6271	4.38490094322167e-81	TRUE	1.67987479885516e-67	TRUE	TRUE	0.4486	0.4914	0.47	4.54445200396258e-35	TRUE	5.38219496472296e-44	TRUE	TRUE	TRUE
IESPGM.PTET51.1.10.159772	0	0	0	0.6739	0.6457	0.6598	4.09031085426275e-92	TRUE	4.16137682512874e-79	TRUE	TRUE	0.5	0.5042	0.5021	1.04038890312403e-47	TRUE	9.44226186967931e-49	TRUE	TRUE	TRUE
IESPGM.PTET51.1.10.160327	0	0	0	0.6364	0.7358	0.6861	5.08728125641072e-43	TRUE	2.75808165376838e-75	TRUE	TRUE	0.4505	0.4382	0.44435	6.51344066841728e-28	TRUE	4.40629219678056e-26	TRUE	TRUE	TRUE
IESPGM.PTET51.1.10.160589	0	0	0	0.6623	0.6813	0.6718	3.19841966110212e-96	TRUE	9.06248864023234e-107	TRUE	TRUE	0.2281	0.2212	0.22465	4.55364474576934e-12	TRUE	2.35525837831449e-11	TRUE	TRUE	TRUE
IESPGM.PTET51.1.10.161284	0	0	0	0.7398	0.7288	0.7343	3.06860601854134e-99	TRUE	6.07937046018524e-93	TRUE	TRUE	0.4747	0.48	0.47735	1.31180305456711e-38	TRUE	1.13147651709725e-39	TRUE	TRUE	TRUE
IESPGM.PTET51.1.10.161471	0	0	0	0.6723	0.6695	0.6709	1.54985693468822e-72	TRUE	1.96948930536674e-71	TRUE	TRUE	0.3394	0.3739	0.35665	1.72381926686459e-20	TRUE	1.7791764059608e-25	TRUE	TRUE	TRUE
IESPGM.PTET51.1.10.163242	0	0	0	0.6767	0.6838	0.68025	3.92289556519473e-88	TRUE	1.132472351205e-91	TRUE	TRUE	0.4848	0.4848	0.4848	9.65966228582885e-38	TRUE	9.59638466000586e-38	TRUE	TRUE	TRUE
IESPGM.PTET51.1.10.163514	0	0	0	0.605	0.6328	0.6189	5.63233518454312e-61	TRUE	1.15420013008088e-70	TRUE	TRUE	0.5126	0.5043	0.50845	1.97557017107821e-45	TRUE	1.70962093790724e-43	TRUE	TRUE	TRUE
IESPGM.PTET51.1.10.165666	0	0.0125	0.00625	0.6303	0.6741	0.6522	4.42608269873302e-69	TRUE	2.03862035245357e-72	TRUE	TRUE	0.4661	0.4661	0.4661	5.51466714940585e-41	TRUE	2.23458054655129e-32	TRUE	TRUE	TRUE
IESPGM.PTET51.1.10.16567	0	0	0	0.5672	0.6027	0.58495	9.43572974516852e-88	TRUE	1.31994983432236e-104	TRUE	TRUE	0.5052	0.4353	0.47025	4.29934387671745e-53	TRUE	1.22955296823984e-37	TRUE	TRUE	TRUE
IESPGM.PTET51.1.10.165970	0	0	0	0.6379	0.6585	0.6482	1.22488129731513e-55	TRUE	2.16182820593921e-62	TRUE	TRUE	0.266	0.31	0.288	4.63945318773327e-09	TRUE	8.68747919261792e-13	TRUE	TRUE	TRUE
IESPGM.PTET51.1.10.167479	0	0	0	0.7049	0.7209	0.7129	6.84864809506552e-95	TRUE	6.00865353156232e-104	TRUE	TRUE	0.2232	0.25	0.2366	1.58350460091329e-13	TRUE	7.59777036299715e-17	TRUE	TRUE	TRUE
IESPGM.PTET51.1.10.167630	0	0	0	0.648	0.6562	0.6521	8.59078942523285e-63	TRUE	9.70242387592266e-66	TRUE	TRUE	0.3656	0.4216	0.3936	8.79002210378376e-17	TRUE	1.14255109099718e-23	TRUE	TRUE	TRUE
IESPGM.PTET51.1.10.167743	0	0	0	0.6835	0.75	0.71675	2.64806295815612e-46	TRUE	1.23634054553199e-68	TRUE	TRUE	0.3571	0.301	0.32905	2.3205352953327e-20	TRUE	8.24215242246592e-14	TRUE	TRUE	TRUE
IESPGM.PTET51.1.10.168887	0	0	0	0.6417	0.6417	0.6417	1.85125928609825e-74	TRUE	1.85713933334698e-74	TRUE	TRUE	0.3359	0.3203	0.3281	1.65226795995866e-27	TRUE	7.45430758028979e-25	TRUE	TRUE	TRUE
IESPGM.PTET51.1.10.175008	0	0	0	0.2024	0.3093	0.25585	2.88728363478794e-12	TRUE	2.27663242729975e-26	TRUE	TRUE	0.2523	0.1667	0.2095	3.56467785649966e-21	TRUE	2.89101827374026e-10	TRUE	TRUE	TRUE
IESPGM.PTET51.1.10.17768	0	0	0	0.5983	0.6519	0.6251	1.10313008445147e-83	TRUE	1.41536307397096e-109	TRUE	TRUE	0.1667	0.2045	0.1856	5.33479661461497e-09	TRUE	9.92893165132696e-13	TRUE	TRUE	TRUE
IESPGM.PTET51.1.10.179141	0	0	0	0.6557	0.6216	0.63865	1.96338019426943e-78	TRUE	1.69548917946313e-65	TRUE	TRUE	0.5135	0.46	0.48675	2.8598000091959e-47	TRUE	7.86906790214375e-36	TRUE	TRUE	TRUE
IESPGM.PTET51.1.10.182788	0	0	0	0.6667	0.6571	0.6619	5.74827229404508e-77	TRUE	3.64156200187655e-73	TRUE	TRUE	0.2756	0.2397	0.25765	1.69409263021208e-21	TRUE	2.55985283284395e-16	TRUE	TRUE	TRUE
IESPGM.PTET51.1.10.183118	0	0	0	0.7266	0.6903	0.70845	8.44083666039396e-87	TRUE	2.83003420512226e-70	TRUE	TRUE	0.4019	0.3535	0.3777	5.50399569746525e-26	TRUE	2.43736017619957e-19	TRUE	TRUE	TRUE
IESPGM.PTET51.1.10.184556	0	0	0	0.6321	0.6455	0.6388	1.17002776596709e-52	TRUE	1.18843055732826e-56	TRUE	TRUE	0.1453	0.2188	0.18205	0.00126765190890347	TRUE	8.78139419575679e-09	TRUE	TRUE	TRUE
IESPGM.PTET51.1.10.187854	0	0	0	0.7778	0.76	0.7689	1.42551682944583e-44	TRUE	1.74244242767323e-39	TRUE	TRUE	0.4536	0.4804	0.467	1.13987631583825e-17	TRUE	8.03216677584013e-21	TRUE	TRUE	TRUE
IESPGM.PTET51.1.10.188369	0	0	0	0.5479	0.5875	0.5677	2.32414947856087e-28	TRUE	5.75054479975796e-35	TRUE	TRUE	0.4778	0.5253	0.50155	5.70307886307634e-27	TRUE	7.36570812728511e-35	TRUE	TRUE	TRUE
IESPGM.PTET51.1.10.189927	0	0	0	0.6316	0.6667	0.64915	6.27836484694306e-63	TRUE	4.36697902390531e-76	TRUE	TRUE	0.4082	0.5323	0.47025	9.84460392251354e-26	TRUE	2.53216881895177e-50	TRUE	TRUE	TRUE
IESPGM.PTET51.1.10.191702	0	0	0	0.6238	0.62	0.6219	7.70858950773491e-51	TRUE	7.98942958845883e-50	TRUE	TRUE	0.3176	0.4369	0.37725	3.52464264083015e-13	TRUE	1.35930556831618e-27	TRUE	TRUE	TRUE
IESPGM.PTET51.1.10.194507	0	0	0	0.7769	0.7033	0.7401	1.91100351088101e-96	TRUE	1.66038139474001e-61	TRUE	TRUE	0.562	0.5656	0.5638	1.33855299904298e-54	TRUE	1.2876522773143e-55	TRUE	TRUE	TRUE
IESPGM.PTET51.1.10.195154	0	0	0	0.7075	0.7346	0.72105	2.4047338276537e-100	TRUE	1.0336625250112e-117	TRUE	TRUE	0.5692	0.5372	0.5532	1.63223871149359e-60	TRUE	2.41204717928779e-51	TRUE	TRUE	TRUE
IESPGM.PTET51.1.10.19992	0	0	0	0.6599	0.6032	0.63155	4.4069573116791e-121	TRUE	7.03639012427071e-91	TRUE	TRUE	0.4598	0.3088	0.3843	8.5243269717786e-42	TRUE	1.67190826434228e-18	TRUE	TRUE	TRUE
IESPGM.PTET51.1.10.204953	0	0	0	0.6207	0.6364	0.62855	3.81604911365981e-67	TRUE	6.4759116337019e-73	TRUE	TRUE	0.54	0.5106	0.5253	1.15223416267418e-45	TRUE	2.48854750398743e-39	TRUE	TRUE	TRUE
IESPGM.PTET51.1.10.205301	0	0	0	0.7143	0.6788	0.69655	1.23530266380649e-122	TRUE	1.04671697412615e-100	TRUE	TRUE	0.2832	0.243	0.2631	2.01469954319065e-20	TRUE	3.91856416504932e-15	TRUE	TRUE	TRUE
IESPGM.PTET51.1.10.207669	0	0	0	0.6818	0.6522	0.667	5.8612801383257e-118	TRUE	2.29142072239595e-100	TRUE	TRUE	0.3708	0.44	0.4054	3.75855271565294e-22	TRUE	1.01680862545944e-32	TRUE	TRUE	TRUE
IESPGM.PTET51.1.10.208811	0	0	0	0.6942	0.7063	0.70025	5.35067836813024e-89	TRUE	2.89286748528417e-95	TRUE	TRUE	0.4426	0.4809	0.46175	9.80035638644556e-43	TRUE	3.27453753803504e-52	TRUE	TRUE	TRUE
IESPGM.PTET51.1.10.20930	0	0	0	0.5862	0.5765	0.58135	1.72336535940894e-58	TRUE	9.42722915087923e-56	TRUE	TRUE	0.4667	0.4217	0.4442	2.30562931475394e-42	TRUE	9.65504349305439e-34	TRUE	TRUE	TRUE
IESPGM.PTET51.1.10.211233	0	0	0	0.5761	0.6139	0.595	8.32659750879232e-43	TRUE	3.30739725313855e-52	TRUE	TRUE	0.3645	0.4035	0.384	2.32821274175464e-22	TRUE	2.66358903395734e-28	TRUE	TRUE	TRUE
IESPGM.PTET51.1.10.213589	0	0.0213	0.01065	0.7236	0.6964	0.71	2.11396093595229e-70	TRUE	1.61321952199208e-47	TRUE	TRUE	0.5253	0.5607	0.543	2.67726531079655e-31	TRUE	5.60468646521692e-29	TRUE	TRUE	TRUE
IESPGM.PTET51.1.10.215220	0	0	0	0.6336	0.6418	0.6377	2.09140118521639e-69	TRUE	1.47196366294739e-72	TRUE	TRUE	0.359	0.4048	0.3819	6.25668956945037e-23	TRUE	2.28597928255566e-30	TRUE	TRUE	TRUE
IESPGM.PTET51.1.10.217163	0	0	0	0.646	0.6552	0.6506	2.65837638923354e-87	TRUE	1.5897706573442e-91	TRUE	TRUE	0.437	0.437	0.437	6.24072205061851e-50	TRUE	6.24771403635951e-50	TRUE	TRUE	TRUE
IESPGM.PTET51.1.10.218516	0	0	0	0.6885	0.7164	0.70245	1.15423965536124e-92	TRUE	2.63414845774191e-108	TRUE	TRUE	0.3455	0.3143	0.3299	9.88471334182774e-28	TRUE	7.89049998897578e-23	TRUE	TRUE	TRUE
IESPGM.PTET51.1.10.219209	0	0	0	0.7126	0.7073	0.70995	3.08905761045052e-141	TRUE	4.00563396007306e-137	TRUE	TRUE	0.46	0.5046	0.4823	7.65949414914841e-43	TRUE	1.56957223837017e-53	TRUE	TRUE	TRUE
IESPGM.PTET51.1.10.219318	0	0	0	0.7481	0.75	0.74905	1.05312143315693e-119	TRUE	4.33171679860855e-121	TRUE	TRUE	0.4752	0.47	0.4726	3.83961063624766e-45	TRUE	5.73134153260883e-44	TRUE	TRUE	TRUE
IESPGM.PTET51.1.10.221520	0	0	0	0.7545	0.7477	0.7511	1.50051733357594e-75	TRUE	2.47347773492565e-72	TRUE	TRUE	0.5789	0.5484	0.56365	8.53705311628921e-56	TRUE	1.73410758678585e-47	TRUE	TRUE	TRUE
IESPGM.PTET51.1.10.221739	0	0.02	0.01	0.6942	0.6942	0.6942	2.99426881205728e-66	TRUE	6.75353802993219e-53	TRUE	TRUE	0.5182	0.5268	0.5225	4.39673708138207e-35	TRUE	6.22145545492386e-28	TRUE	TRUE	TRUE
IESPGM.PTET51.1.10.22236	0	0	0	0.6211	0.5765	0.5988	1.5213908982087e-66	TRUE	2.99997994264069e-53	TRUE	TRUE	0.3457	0.2838	0.31475	3.86631541190256e-23	TRUE	8.93500978809798e-16	TRUE	TRUE	TRUE
IESPGM.PTET51.1.10.224389	0	0	0	0.632	0.6167	0.62435	1.60095726826967e-65	TRUE	2.43360542699816e-60	TRUE	TRUE	0.4522	0.4569	0.45455	1.78460427410148e-33	TRUE	2.31063388568577e-34	TRUE	TRUE	TRUE
IESPGM.PTET51.1.10.225117	0.0068	0	0.0034	0.7143	0.6966	0.70545	2.49364913706109e-119	TRUE	3.83157565583042e-125	TRUE	TRUE	0.5397	0.5085	0.5241	3.41814054145616e-61	TRUE	4.16390898638215e-62	TRUE	TRUE	TRUE
IESPGM.PTET51.1.10.22650	0	0	0	0.6951	0.6732	0.68415	2.7855061200047e-149	TRUE	7.38890462815973e-133	TRUE	TRUE	0.4078	0.39	0.3989	2.59432928344634e-42	TRUE	1.51527204359847e-38	TRUE	TRUE	TRUE
IESPGM.PTET51.1.10.227600	0	0	0	0.7059	0.7203	0.7131	2.91969492201298e-101	TRUE	5.63962537176359e-110	TRUE	TRUE	0.4742	0.49	0.4821	8.36976527011528e-38	TRUE	5.29082755394281e-41	TRUE	TRUE	TRUE
IESPGM.PTET51.1.10.227651	0	0	0	0.72	0.6842	0.7021	5.44315777024652e-118	TRUE	1.74520852318971e-96	TRUE	TRUE	0.4953	0.4545	0.4749	8.21097261862072e-46	TRUE	3.82930994728684e-37	TRUE	TRUE	TRUE
IESPGM.PTET51.1.10.228998	0	0	0	0.6538	0.64	0.6469	5.51117965838385e-106	TRUE	1.5940935001629e-98	TRUE	TRUE	0.3162	0.3103	0.31325	1.14517921742415e-24	TRUE	9.83476797200782e-24	TRUE	TRUE	TRUE
IESPGM.PTET51.1.10.231428	0	0	0	0.6371	0.6429	0.64	7.81831934926177e-64	TRUE	7.16750509431814e-66	TRUE	TRUE	0.3939	0.434	0.41395	6.39547233085765e-22	TRUE	1.01967469337921e-27	TRUE	TRUE	TRUE
IESPGM.PTET51.1.10.231883	0	0	0	0.76	0.7414	0.7507	3.60774409846107e-70	TRUE	4.00160432669732e-62	TRUE	TRUE	0.513	0.4563	0.48465	9.69609877314302e-30	TRUE	2.61571521499921e-21	TRUE	TRUE	TRUE
IESPGM.PTET51.1.10.23202	0	0	0	0.7197	0.6636	0.69165	5.00905017321278e-117	TRUE	2.98137805757184e-86	TRUE	TRUE	0.4216	0.404	0.4128	1.57930355272885e-39	TRUE	4.92747574867163e-36	TRUE	TRUE	TRUE
IESPGM.PTET51.1.10.234793	0	0	0	0.6623	0.6176	0.63995	9.67997003413544e-43	TRUE	1.37069693021698e-33	TRUE	TRUE	0.4519	0.4911	0.4715	6.25082738467501e-29	TRUE	6.69913332534175e-36	TRUE	TRUE	TRUE
IESPGM.PTET51.1.10.238597	0	0	0	0.6377	0.6154	0.62655	3.73837497296361e-67	TRUE	1.97740029371391e-59	TRUE	TRUE	0.3333	0.3893	0.3613	7.96335772107198e-18	TRUE	7.96251376578871e-26	TRUE	TRUE	TRUE
IESPGM.PTET51.1.10.240455	0	0	0	0.6875	0.7203	0.7039	2.74403797871314e-86	TRUE	4.94771226100275e-104	TRUE	TRUE	0.4109	0.3968	0.40385	2.07016445641917e-36	TRUE	1.32978080202566e-33	TRUE	TRUE	TRUE
IESPGM.PTET51.1.10.241181	0	0	0	0.7059	0.6983	0.7021	1.64378797192723e-70	TRUE	1.90289229270464e-67	TRUE	TRUE	0.5631	0.5263	0.5447	1.74173414523438e-40	TRUE	2.71224628169483e-33	TRUE	TRUE	TRUE
IESPGM.PTET51.1.10.242438	0	0	0	0.637	0.6994	0.6682	7.39981198052728e-93	TRUE	1.44204672634913e-129	TRUE	TRUE	0.5267	0.5156	0.52115	1.47288789075798e-65	TRUE	4.61007752905006e-62	TRUE	TRUE	TRUE
IESPGM.PTET51.1.10.244547	0	0	0	0.6311	0.6853	0.6582	2.01081693043941e-78	TRUE	1.16147973882223e-104	TRUE	TRUE	0.4327	0.4732	0.45295	2.41761491266653e-36	TRUE	6.26556988803692e-45	TRUE	TRUE	TRUE
IESPGM.PTET51.1.10.245071	0.0114	0	0.0057	0.6978	0.72	0.7089	4.13902722890196e-83	TRUE	1.1414720723412e-112	TRUE	TRUE	0.5847	0.5625	0.5736	4.20520904616839e-51	TRUE	1.6412832960054e-55	TRUE	TRUE	TRUE
IESPGM.PTET51.1.10.246324	0	0.0079	0.00395	0.7222	0.7289	0.72555	4.61182629956795e-140	TRUE	4.13925980943497e-125	TRUE	TRUE	0.3697	0.3902	0.37995	4.00050727696306e-36	TRUE	8.55531238157637e-33	TRUE	TRUE	TRUE
IESPGM.PTET51.1.10.246734	0	0	0	0.5799	0.5824	0.58115	1.80740845603321e-97	TRUE	1.06416136301125e-98	TRUE	TRUE	0.1455	0.1897	0.1676	8.52553258108381e-07	TRUE	4.54507307877476e-11	TRUE	TRUE	TRUE
IESPGM.PTET51.1.10.248446	0	0	0	0.7348	0.7368	0.7358	2.35336447223035e-103	TRUE	1.35352430282057e-104	TRUE	TRUE	0.271	0.2844	0.2777	3.82970310194123e-16	TRUE	8.35983104849104e-18	TRUE	TRUE	TRUE
IESPGM.PTET51.1.10.249067	0	0	0	0.661	0.633	0.647	1.89788467411062e-58	TRUE	5.42542281823159e-50	TRUE	TRUE	0.4381	0.404	0.42105	2.32178772204423e-24	TRUE	7.45346499347757e-20	TRUE	TRUE	TRUE
IESPGM.PTET51.1.10.249680	0	0	0	0.6389	0.6929	0.6659	8.22870708265483e-59	TRUE	2.83725865529337e-79	TRUE	TRUE	0.5	0.5167	0.50835	7.45253666916988e-41	TRUE	1.28153883521311e-44	TRUE	TRUE	TRUE
IESPGM.PTET51.1.10.252406	0	0	0	0.7533	0.7319	0.7426	2.16104290472362e-119	TRUE	8.93916338793111e-105	TRUE	TRUE	0.4182	0.4234	0.4208	6.31338176500378e-33	TRUE	6.74524957407228e-34	TRUE	TRUE	TRUE
IESPGM.PTET51.1.10.254894	0	0	0	0.6964	0.719	0.7077	1.61891378192216e-86	TRUE	2.95549109313643e-98	TRUE	TRUE	0.4161	0.3893	0.4027	1.23956728960335e-45	TRUE	2.31550774188804e-39	TRUE	TRUE	TRUE
IESPGM.PTET51.1.10.255220	0	0	0	0.6881	0.7167	0.7024	1.10609373967762e-60	TRUE	9.4232648496632e-72	TRUE	TRUE	0.3934	0.3509	0.37215	2.62982874578757e-24	TRUE	1.88411714340815e-18	TRUE	TRUE	TRUE
IESPGM.PTET51.1.10.255326	0	0	0	0.63	0.63	0.63	4.50028993968347e-45	TRUE	4.48557876649877e-45	TRUE	TRUE	0.531	0.5093	0.52015	1.15993348373732e-36	TRUE	1.52570974705629e-32	TRUE	TRUE	TRUE
IESPGM.PTET51.1.10.25545	0	0	0	0.6102	0.6849	0.64755	1.21199218652541e-84	TRUE	2.05544853682094e-124	TRUE	TRUE	0.3675	0.2952	0.33135	1.46308017237262e-38	TRUE	5.06190704820913e-25	TRUE	TRUE	TRUE
IESPGM.PTET51.1.10.256888	0	0	0	0.7071	0.6963	0.7017	4.93779642147496e-104	TRUE	7.35241816077479e-98	TRUE	TRUE	0.5	0.4844	0.4922	7.75032802797784e-55	TRUE	1.30466427626389e-50	TRUE	TRUE	TRUE
IESPGM.PTET51.1.10.258455	0.0074	0.0074	0.0074	0.7229	0.7294	0.72615	2.10169461354822e-126	TRUE	2.44328804332544e-131	TRUE	TRUE	0.5078	0.5116	0.5097	4.82046607521554e-54	TRUE	4.18518629473217e-55	TRUE	TRUE	TRUE
IESPGM.PTET51.1.10.259436	0	0	0	0.6528	0.6324	0.6426	7.6469322011824e-93	TRUE	2.53083786418941e-83	TRUE	TRUE	0.4365	0.3364	0.38645	1.1122587487547e-41	TRUE	2.52289465175964e-23	TRUE	TRUE	TRUE
IESPGM.PTET51.1.10.260084	0	0	0	0.4937	0.7015	0.5976	1.2169353589486e-31	TRUE	2.59978639712042e-94	TRUE	TRUE	0.5133	0.5259	0.5196	5.95261402651847e-47	TRUE	4.49209317637454e-50	TRUE	TRUE	TRUE
IESPGM.PTET51.1.10.260506	0	0	0	0.6154	0.6371	0.62625	1.15489574167779e-75	TRUE	1.31384679434507e-84	TRUE	TRUE	0.4083	0.432	0.42015	3.84569844234861e-40	TRUE	1.42560214040159e-45	TRUE	TRUE	TRUE
IESPGM.PTET51.1.10.260542	0	0	0	0.597	0.568	0.5825	5.05933070943567e-88	TRUE	3.79355793543322e-76	TRUE	TRUE	0.5304	0.5263	0.52835	4.24257890943684e-62	TRUE	7.27721355993641e-61	TRUE	TRUE	TRUE
IESPGM.PTET51.1.10.262205	0	0	0	0.5658	0.5385	0.55215	1.61212537332479e-78	TRUE	3.02989199669295e-68	TRUE	TRUE	0.3158	0.22	0.2679	1.00447418876012e-22	TRUE	4.91752465937911e-11	TRUE	TRUE	TRUE
IESPGM.PTET51.1.10.26358	0	0	0	0.6692	0.6901	0.67965	4.73286666937495e-102	TRUE	3.12277143198922e-114	TRUE	TRUE	0.4545	0.4545	0.4545	1.58206269561654e-41	TRUE	1.57609211736501e-41	TRUE	TRUE	TRUE
IESPGM.PTET51.1.10.265074	0	0	0	0.7154	0.6847	0.70005	2.85372973990425e-97	TRUE	6.52352036944488e-82	TRUE	TRUE	0.5076	0.5149	0.51125	6.21887367537117e-59	TRUE	3.76288757388139e-61	TRUE	TRUE	TRUE
IESPGM.PTET51.1.10.265120	0	0	0	0.6769	0.7083	0.6926	2.83315578775996e-97	TRUE	1.2224152029116e-115	TRUE	TRUE	0.4701	0.3932	0.43165	2.55041246051597e-55	TRUE	9.08435590305764e-37	TRUE	TRUE	TRUE
IESPGM.PTET51.1.10.269252	0	0	0	0.7769	0.7769	0.7769	8.51762596006036e-113	TRUE	8.57448766223599e-113	TRUE	TRUE	0.3382	0.375	0.3566	1.24611980358139e-29	TRUE	4.16753507210987e-37	TRUE	TRUE	TRUE
IESPGM.PTET51.1.10.269644	0	0	0	0.8069	0.8	0.80345	1.1512111973965e-116	TRUE	5.52503325267602e-111	TRUE	TRUE	0.2536	0.2746	0.2641	5.95659705218587e-14	TRUE	1.2607778156914e-16	TRUE	TRUE	TRUE
IESPGM.PTET51.1.10.270385	0	0	0	0.7623	0.7264	0.74435	1.78882935035227e-84	TRUE	1.69514715905932e-67	TRUE	TRUE	0.3077	0.3208	0.31425	4.17639875318637e-14	TRUE	1.70607379204033e-15	TRUE	TRUE	TRUE
IESPGM.PTET51.1.10.270660	0	0	0	0.6371	0.6512	0.64415	1.55210365710873e-71	TRUE	3.85000198146369e-77	TRUE	TRUE	0.4792	0.4845	0.48185	2.42089600000382e-34	TRUE	2.50958632627441e-35	TRUE	TRUE	TRUE
IESPGM.PTET51.1.10.271573	0	0	0	0.6494	0.6143	0.63185	6.70872696447826e-104	TRUE	1.48661914761863e-86	TRUE	TRUE	0.3562	0.3286	0.3424	4.81551090595435e-37	TRUE	3.10459683513168e-31	TRUE	TRUE	TRUE
IESPGM.PTET51.1.10.273648	0	0	0	0.4156	0.4156	0.4156	5.97423518293269e-21	TRUE	5.97094219009764e-21	TRUE	TRUE	0.2164	0.1985	0.20745	8.67120986682209e-11	TRUE	5.51608301984747e-09	TRUE	TRUE	TRUE
IESPGM.PTET51.1.10.275558	0.0083	0	0.00415	0.7047	0.7317	0.7182	7.0700056570605e-104	TRUE	7.01776762112868e-142	TRUE	TRUE	0.3043	0.2727	0.2885	4.0240788222188e-23	TRUE	6.71583406967736e-24	TRUE	TRUE	TRUE
IESPGM.PTET51.1.10.27726	0	0	0	0.6471	0.6613	0.6542	1.38561888686183e-88	TRUE	2.10851843908311e-95	TRUE	TRUE	0.5055	0.4375	0.4715	4.42172318680492e-46	TRUE	8.54316304110084e-33	TRUE	TRUE	TRUE
IESPGM.PTET51.1.10.280569	0	0	0	0.6735	0.7746	0.72405	1.69055142911009e-19	TRUE	8.24138071607642e-37	TRUE	TRUE	0.5161	0.55	0.53305	1.91996403264857e-20	TRUE	5.80844115238956e-25	TRUE	TRUE	TRUE
IESPGM.PTET51.1.10.281266	0	0	0	0.6696	0.7154	0.6925	1.19546515484768e-64	TRUE	5.81345762801236e-84	TRUE	TRUE	0.5145	0.4463	0.4804	2.73573353044348e-49	TRUE	5.34442341184609e-34	TRUE	TRUE	TRUE
IESPGM.PTET51.1.10.283730	0	0	0	0.6875	0.6875	0.6875	2.55857812282107e-108	TRUE	2.5672073449418e-108	TRUE	TRUE	0.4628	0.4492	0.456	5.72009637911829e-48	TRUE	1.08858570783913e-44	TRUE	TRUE	TRUE
IESPGM.PTET51.1.10.285368	0	0	0	0.7405	0.6667	0.7036	5.29216129323854e-93	TRUE	9.94859622694244e-61	TRUE	TRUE	0.3901	0.3065	0.3483	1.41771982504082e-32	TRUE	7.49791272256457e-19	TRUE	TRUE	TRUE
IESPGM.PTET51.1.10.286943	0	0	0	0.6496	0.6846	0.6671	2.14898170082076e-51	TRUE	6.32330838532292e-63	TRUE	TRUE	0.4274	0.3932	0.4103	3.9646386092642e-24	TRUE	2.10261519366558e-19	TRUE	TRUE	TRUE
IESPGM.PTET51.1.10.294284	0	0	0	0.6154	0.5312	0.5733	3.04097137750877e-97	TRUE	2.27787020791882e-63	TRUE	TRUE	0.3063	0.2804	0.29335	1.09236370604219e-22	TRUE	5.29885615576342e-19	TRUE	TRUE	TRUE
IESPGM.PTET51.1.10.295122	0	0	0	0.657	0.6358	0.6464	4.5825539227307e-121	TRUE	2.44911657744263e-108	TRUE	TRUE	0.4767	0.5109	0.4938	8.27630275729006e-37	TRUE	1.09967843471433e-43	TRUE	TRUE	TRUE
IESPGM.PTET51.1.10.297765	0	0	0	0.6889	0.7053	0.6971	8.44289871862619e-140	TRUE	4.96287442908459e-153	TRUE	TRUE	0.475	0.4836	0.4793	1.28522011727072e-51	TRUE	6.57716118539964e-54	TRUE	TRUE	TRUE
IESPGM.PTET51.1.10.298544	0	0	0	0.6221	0.6766	0.64935	4.52789244758555e-121	TRUE	1.14899998829696e-160	TRUE	TRUE	0.5614	0.5536	0.5575	7.65655760307506e-68	TRUE	2.55308666127807e-65	TRUE	TRUE	TRUE
IESPGM.PTET51.1.10.302233	0	0	0	0.6571	0.6842	0.67065	2.87176717149218e-45	TRUE	5.33727110819364e-53	TRUE	TRUE	0.4894	0.4586	0.474	1.74938913174184e-33	TRUE	6.98920134580219e-28	TRUE	TRUE	TRUE
IESPGM.PTET51.1.10.302378	0.0111	0	0.00555	0.6393	0.6986	0.66895	2.32736758924859e-63	TRUE	2.67996287232581e-105	TRUE	TRUE	0.4286	0.48	0.4543	1.39918599432205e-23	TRUE	4.8438074425531e-39	TRUE	TRUE	TRUE
IESPGM.PTET51.1.10.302523	0	0	0	0.6688	0.7029	0.68585	3.35756776455751e-110	TRUE	6.93767228240843e-133	TRUE	TRUE	0.3361	0.3468	0.34145	3.72151924064056e-28	TRUE	4.38955628237544e-30	TRUE	TRUE	TRUE
IESPGM.PTET51.1.10.30323	0	0.0061	0.00305	0.6449	0.6475	0.6462	6.26704163815804e-110	TRUE	5.20170038502201e-96	TRUE	TRUE	0.2396	0.2316	0.2356	2.10908481416116e-17	TRUE	6.89168813889885e-13	TRUE	TRUE	TRUE
IESPGM.PTET51.1.10.305469	0	0	0	0.7212	0.6898	0.7055	9.40351829001323e-182	TRUE	9.82098048779224e-153	TRUE	TRUE	0.5167	0.5207	0.5187	3.79276518567644e-62	TRUE	2.24257432711707e-63	TRUE	TRUE	TRUE
IESPGM.PTET51.1.10.306235	0	0.0122	0.0061	0.8173	0.8137	0.8155	4.01475373205031e-95	TRUE	1.09294673721335e-78	TRUE	TRUE	0.4948	0.5505	0.52265	4.88491920722346e-38	TRUE	5.03867352482223e-41	TRUE	TRUE	TRUE
IESPGM.PTET51.1.10.30847	0	0	0	0.6691	0.6715	0.6703	3.43511723378522e-110	TRUE	1.3390900999814e-111	TRUE	TRUE	0.2935	0.3011	0.2973	2.00348054044721e-21	TRUE	1.70217691010064e-22	TRUE	TRUE	TRUE
IESPGM.PTET51.1.10.309056	0	0	0	0.7673	0.7613	0.7643	1.11457173199394e-119	TRUE	4.03789917797119e-115	TRUE	TRUE	0.504	0.4701	0.48705	3.41216878054941e-45	TRUE	1.0557938279038e-37	TRUE	TRUE	TRUE
IESPGM.PTET51.1.10.311850	0	0	0	0.7721	0.7373	0.7547	3.80172047995554e-92	TRUE	1.15877845715389e-73	TRUE	TRUE	0.5074	0.4322	0.4698	2.61806575390245e-42	TRUE	1.23230509781619e-27	TRUE	TRUE	TRUE
IESPGM.PTET51.1.10.316092	0	0	0	0.7305	0.7121	0.7213	8.50809933181181e-91	TRUE	2.54429908975345e-81	TRUE	TRUE	0.2424	0.2647	0.25355	3.12537278084908e-11	TRUE	1.12523979823418e-13	TRUE	TRUE	TRUE
IESPGM.PTET51.1.10.316328	0.0154	0.0154	0.0154	0.6992	0.7241	0.71165	1.69891667817482e-68	TRUE	1.20410752517285e-79	TRUE	TRUE	0.5625	0.567	0.56475	6.27237232110799e-33	TRUE	9.46002862717018e-34	TRUE	TRUE	TRUE
IESPGM.PTET51.1.10.321925	0	0	0	0.7556	0.7684	0.762	3.35114730626706e-59	TRUE	2.27244259187536e-64	TRUE	TRUE	0.3402	0.3962	0.3682	8.05662881038534e-15	TRUE	2.57171361618248e-21	TRUE	TRUE	TRUE
IESPGM.PTET51.1.10.322503	0	0	0	0.73	0.7692	0.7496	1.57814494248717e-58	TRUE	3.01094548968358e-75	TRUE	TRUE	0.4779	0.41	0.44395	9.06544336608998e-30	TRUE	5.93832483644935e-20	TRUE	TRUE	TRUE
IESPGM.PTET51.1.10.331554	0	0.0139	0.00695	0.6928	0.7134	0.7031	7.15817439068202e-99	TRUE	4.27435305702695e-92	TRUE	TRUE	0.4522	0.475	0.4636	7.0983059833045e-36	TRUE	9.28595450491891e-32	TRUE	TRUE	TRUE
IESPGM.PTET51.1.10.33327	0	0	0	0.5271	0.5987	0.5629	9.36852483398858e-70	TRUE	1.07360783434811e-99	TRUE	TRUE	0.4071	0.3619	0.3845	9.30165982196231e-41	TRUE	9.18032065872561e-32	TRUE	TRUE	TRUE
IESPGM.PTET51.1.10.333643	0	0	0	0.6612	0.6404	0.6508	3.44308156009395e-70	TRUE	1.11765624475679e-62	TRUE	TRUE	0.4414	0.4452	0.4433	4.33128210025475e-41	TRUE	5.54541596907388e-42	TRUE	TRUE	TRUE
IESPGM.PTET51.1.10.334073	0	0	0	0.6694	0.68	0.6747	2.06305021970823e-46	TRUE	1.80169118515989e-49	TRUE	TRUE	0.3465	0.3566	0.35155	9.52264875602695e-12	TRUE	1.01793023237434e-12	TRUE	TRUE	TRUE
IESPGM.PTET51.1.10.334984	0	0	0	0.6335	0.6335	0.6335	1.93287484239382e-103	TRUE	1.92885064474715e-103	TRUE	TRUE	0.3308	0.3504	0.3406	9.29983968433612e-30	TRUE	1.33901569309757e-33	TRUE	TRUE	TRUE
IESPGM.PTET51.1.10.335351	0	0	0	0.6385	0.621	0.62975	1.17160164899207e-84	TRUE	2.72706755694138e-77	TRUE	TRUE	0.4196	0.4144	0.417	6.08120542131595e-37	TRUE	6.5961322333221e-36	TRUE	TRUE	TRUE
IESPGM.PTET51.1.10.336433	0	0	0	0.699	0.69	0.6945	2.74444817516258e-63	TRUE	4.20428307374274e-60	TRUE	TRUE	0.4386	0.4483	0.44345	1.48523319046457e-30	TRUE	2.82146057772738e-32	TRUE	TRUE	TRUE
IESPGM.PTET51.1.10.338543	0	0	0	0.7182	0.7281	0.72315	2.67773856578773e-75	TRUE	7.7098817007837e-80	TRUE	TRUE	0.45	0.3956	0.4228	1.09141464451867e-30	TRUE	1.40972966820721e-22	TRUE	TRUE	TRUE
IESPGM.PTET51.1.10.338688	0	0	0	0.7317	0.7105	0.7211	1.61425704456649e-55	TRUE	1.65500170220885e-48	TRUE	TRUE	0.4198	0.4109	0.41535	5.95150781269981e-18	TRUE	7.17712114292402e-17	TRUE	TRUE	TRUE
IESPGM.PTET51.1.10.339608	0	0	0	0.7197	0.7533	0.7365	6.57724338690069e-99	TRUE	4.79501721730778e-121	TRUE	TRUE	0.4865	0.4722	0.47935	2.60769666786117e-43	TRUE	3.26257338726054e-40	TRUE	TRUE	TRUE
IESPGM.PTET51.1.10.339950	0	0	0	0.6923	0.6863	0.6893	6.90824404574778e-119	TRUE	5.19898982466359e-115	TRUE	TRUE	0.4878	0.4793	0.48355	3.92531277285544e-53	TRUE	6.74975230118407e-51	TRUE	TRUE	TRUE
IESPGM.PTET51.1.10.341648	0	0	0	0.5758	0.475	0.5254	4.1236075556112e-49	TRUE	4.1810235351749e-29	TRUE	TRUE	0.34	0.2326	0.2863	2.13794904399225e-20	TRUE	2.49207966626229e-09	TRUE	TRUE	TRUE
IESPGM.PTET51.1.10.341800	0	0	0	0.531	0.5391	0.53505	8.80944774623359e-47	TRUE	7.92064101003637e-49	TRUE	TRUE	0.4138	0.4087	0.41125	4.11725132531999e-31	TRUE	3.23579737556295e-30	TRUE	TRUE	TRUE
IESPGM.PTET51.1.10.350037	0	0	0	0.6441	0.7042	0.67415	3.69709179818934e-76	TRUE	1.15422275382792e-105	TRUE	TRUE	0.4274	0.4322	0.4298	2.11245175181251e-38	TRUE	1.99526226882467e-39	TRUE	TRUE	TRUE
IESPGM.PTET51.1.10.35274	0	0	0	0.6993	0.6642	0.68175	5.23694264114275e-140	TRUE	3.37148855482129e-116	TRUE	TRUE	0.4719	0.4835	0.4777	2.76549677051908e-45	TRUE	6.40699497893764e-48	TRUE	TRUE	TRUE
IESPGM.PTET51.1.10.353582	0	0	0	0.6726	0.6967	0.68465	1.08337469321469e-66	TRUE	2.01325978625683e-76	TRUE	TRUE	0.3861	0.3673	0.3767	9.544814523694e-23	TRUE	2.82046740171558e-20	TRUE	TRUE	TRUE
IESPGM.PTET51.1.10.354411	0	0	0	0.7545	0.7391	0.7468	4.20426246348863e-198	TRUE	1.59735349009865e-180	TRUE	TRUE	0.2464	0.2	0.2232	5.13217733110106e-21	TRUE	3.92211828917904e-14	TRUE	TRUE	TRUE
IESPGM.PTET51.1.10.355684	0	0	0	0.6949	0.6115	0.6532	2.91905920887807e-143	TRUE	1.71722859354961e-92	TRUE	TRUE	0.528	0.5496	0.5388	3.98065540141759e-65	TRUE	2.09736515574539e-72	TRUE	TRUE	TRUE
IESPGM.PTET51.1.10.358822	0	0	0	0.6455	0.6695	0.6575	9.44395401214562e-70	TRUE	2.47696431902178e-79	TRUE	TRUE	0.542	0.5385	0.54025	5.11255825952994e-61	TRUE	6.18262303267016e-60	TRUE	TRUE	TRUE
IESPGM.PTET51.1.10.364924	0	0	0	0.6364	0.7087	0.67255	4.28370185925902e-120	TRUE	1.61926269141328e-176	TRUE	TRUE	0.25	0.3333	0.29165	4.76118377687229e-18	TRUE	1.89234388410813e-31	TRUE	TRUE	TRUE
IESPGM.PTET51.1.10.365197	0	0	0	0.7857	0.7845	0.7851	5.29318977539634e-170	TRUE	1.18198569900197e-168	TRUE	TRUE	0.439	0.4926	0.4658	4.80065034362335e-45	TRUE	2.29721119573861e-59	TRUE	TRUE	TRUE
IESPGM.PTET51.1.10.365542	0	0	0	0.7062	0.677	0.6916	1.93771041975984e-138	TRUE	7.67768969717838e-118	TRUE	TRUE	0.5139	0.4853	0.4996	1.10911739272363e-66	TRUE	9.67394278513928e-58	TRUE	TRUE	TRUE
IESPGM.PTET51.1.10.367149	0	0	0	0.6882	0.712	0.7001	1.2141636777999e-133	TRUE	2.07609468681561e-152	TRUE	TRUE	0.4242	0.483	0.4536	3.51395663811432e-48	TRUE	3.46260964314772e-65	TRUE	TRUE	TRUE
IESPGM.PTET51.1.10.367631	0	0	0	0.6772	0.6982	0.6877	2.49863334628711e-115	TRUE	1.99457054498646e-129	TRUE	TRUE	0.3866	0.4065	0.39655	2.29739219446313e-35	TRUE	1.58269364800884e-39	TRUE	TRUE	TRUE
IESPGM.PTET51.1.10.370649	0	0	0	0.7222	0.7273	0.72475	8.84759929303676e-151	TRUE	3.58996422914173e-155	TRUE	TRUE	0.4062	0.4	0.4031	1.48849444801189e-37	TRUE	2.43542916037953e-36	TRUE	TRUE	TRUE
IESPGM.PTET51.1.10.373282	0	0	0	0.7086	0.7007	0.70465	3.85975833925688e-91	TRUE	5.31067796267939e-87	TRUE	TRUE	0.4224	0.464	0.4432	8.63859161058609e-28	TRUE	2.8778794086188e-35	TRUE	TRUE	TRUE
IESPGM.PTET51.1.10.375404	0	0	0	0.7595	0.7467	0.7531	2.37463555471278e-105	TRUE	4.83360307034978e-97	TRUE	TRUE	0.4309	0.4531	0.442	2.48964294828788e-29	TRUE	2.29564126646015e-33	TRUE	TRUE	TRUE
IESPGM.PTET51.1.10.378840	0	0	0	0.697	0.7191	0.70805	3.26282385501524e-118	TRUE	4.05288218786965e-134	TRUE	TRUE	0.5205	0.4776	0.49905	1.02101474267791e-63	TRUE	4.02522109433237e-51	TRUE	TRUE	TRUE
IESPGM.PTET51.1.10.379122	0	0	0	0.7697	0.7603	0.765	9.42633083628622e-128	TRUE	2.90015819160342e-120	TRUE	TRUE	0.3596	0.4016	0.3806	2.92731228942035e-27	TRUE	7.36983670272618e-35	TRUE	TRUE	TRUE
IESPGM.PTET51.1.10.380423	0	0	0	0.8134	0.7845	0.79895	4.96244924199191e-101	TRUE	5.45300242299562e-82	TRUE	TRUE	0.5652	0.5495	0.55735	2.66323147384796e-44	TRUE	9.51922503368084e-41	TRUE	TRUE	TRUE
IESPGM.PTET51.1.10.382887	0	0	0	0.7313	0.7372	0.73425	1.39792991801693e-97	TRUE	4.24317313018538e-101	TRUE	TRUE	0.5614	0.6063	0.58385	1.56871238783898e-52	TRUE	4.2165982471282e-66	TRUE	TRUE	TRUE
IESPGM.PTET51.1.10.383189	0	0	0	0.6972	0.6929	0.69505	1.71962065634858e-93	TRUE	3.17555395491363e-91	TRUE	TRUE	0.34	0.3053	0.32265	1.57039505408629e-19	TRUE	1.75534051961988e-15	TRUE	TRUE	TRUE
IESPGM.PTET51.1.10.389505	0	0	0	0.7586	0.7682	0.7634	2.27678552333288e-125	TRUE	3.43275174986692e-133	TRUE	TRUE	0.1986	0.1752	0.1869	2.56889048914755e-13	TRUE	1.91608037214317e-10	TRUE	TRUE	TRUE
IESPGM.PTET51.1.10.390539	0	0	0	0.6984	0.7432	0.7208	2.14476991063103e-70	TRUE	2.20995487308344e-92	TRUE	TRUE	0.3874	0.4138	0.4006	5.06555822189924e-21	TRUE	9.39946760435096e-25	TRUE	TRUE	TRUE
IESPGM.PTET51.1.10.391245	0	0	0	0.7552	0.7374	0.7463	4.01960690144166e-172	TRUE	1.25071201743856e-154	TRUE	TRUE	0.5048	0.5593	0.53205	9.50973746651867e-50	TRUE	4.09909936617005e-65	TRUE	TRUE	TRUE
IESPGM.PTET51.1.10.3914	0	0	0	0.619	0.6735	0.64625	3.83396940630234e-49	TRUE	1.39125655100932e-65	TRUE	TRUE	0.4545	0.36	0.40725	8.9458069559217e-31	TRUE	3.71884915784644e-18	TRUE	TRUE	TRUE
IESPGM.PTET51.1.10.395949	0	0	0	0.6615	0.6901	0.6758	1.03246101177192e-67	TRUE	1.13143280534077e-79	TRUE	TRUE	0.4603	0.4646	0.46245	7.99557906255121e-34	TRUE	1.19999511736014e-34	TRUE	TRUE	TRUE
IESPGM.PTET51.1.10.401654	0	0	0	0.625	0.6087	0.61685	3.77153539629844e-105	TRUE	7.39918082450907e-97	TRUE	TRUE	0.475	0.4878	0.4814	5.13331557326059e-57	TRUE	9.83077240453445e-61	TRUE	TRUE	TRUE
IESPGM.PTET51.1.10.401862	0	0	0	0.743	0.7401	0.74155	1.38798737474088e-153	TRUE	6.12919301677863e-151	TRUE	TRUE	0.5091	0.5	0.50455	1.73212595279105e-51	TRUE	3.34974309287332e-49	TRUE	TRUE	TRUE
IESPGM.PTET51.1.10.40590	0	0	0	0.6486	0.677	0.6628	1.53503428027612e-104	TRUE	1.59767085362628e-121	TRUE	TRUE	0.4667	0.4455	0.4561	4.49156069816836e-44	TRUE	1.52403771246282e-39	TRUE	TRUE	TRUE
IESPGM.PTET51.1.10.408858	0	0	0	0.7318	0.7273	0.72955	3.26963314934136e-153	TRUE	3.44156280597591e-149	TRUE	TRUE	0.5116	0.4569	0.48425	5.23768043377345e-62	TRUE	4.53785742534031e-47	TRUE	TRUE	TRUE
IESPGM.PTET51.1.10.40926	0	0	0	0.7188	0.6757	0.69725	1.51133010132443e-89	TRUE	4.1482620133349e-70	TRUE	TRUE	0.4257	0.4528	0.43925	3.9109429919778e-29	TRUE	8.04944224204306e-34	TRUE	TRUE	TRUE
IESPGM.PTET51.1.10.416486	0	0	0	0.7769	0.7603	0.7686	5.45552350829055e-85	TRUE	4.63542091124256e-76	TRUE	TRUE	0.5285	0.4821	0.5053	7.49836674532875e-39	TRUE	5.14295116102856e-30	TRUE	TRUE	TRUE
IESPGM.PTET51.1.10.416603	0	0	0	0.8125	0.8105	0.8115	5.99243898253523e-50	TRUE	3.52330439096342e-49	TRUE	TRUE	0.5882	0.5922	0.5902	4.94730410499657e-26	TRUE	1.16472635286743e-26	TRUE	TRUE	TRUE
IESPGM.PTET51.1.10.423568	0.0115	0	0.00575	0.756	0.689	0.7225	2.91005647783464e-142	TRUE	1.07329635649003e-113	TRUE	TRUE	0.5678	0.5321	0.54995	2.93481645868538e-48	TRUE	3.29637957612219e-49	TRUE	TRUE	TRUE
IESPGM.PTET51.1.10.42778	0	0	0	0.7214	0.7132	0.7173	9.91227651583681e-118	TRUE	2.36082208397064e-112	TRUE	TRUE	0.5096	0.5526	0.5311	3.25516404158735e-50	TRUE	4.52761382392094e-62	TRUE	TRUE	TRUE
IESPGM.PTET51.1.10.429372	0	0	0	0.72	0.6978	0.7089	9.86349986745596e-95	TRUE	3.70688763062827e-83	TRUE	TRUE	0.6115	0.5814	0.59645	1.39687773313041e-64	TRUE	4.20054682258602e-55	TRUE	TRUE	TRUE
IESPGM.PTET51.1.10.42952	0.0073	0.0073	0.0073	0.7101	0.708	0.70905	5.06054701963925e-103	TRUE	8.71345779405196e-102	TRUE	TRUE	0.3846	0.4167	0.40065	3.49274494360942e-25	TRUE	3.88736595465302e-30	TRUE	TRUE	TRUE
IESPGM.PTET51.1.10.43071	0	0	0	0.685	0.68	0.6825	1.19488708955386e-102	TRUE	6.67222283521316e-100	TRUE	TRUE	0.4688	0.4574	0.4631	5.55443503381494e-43	TRUE	1.33366503365503e-40	TRUE	TRUE	TRUE
IESPGM.PTET51.1.10.43548	0	0	0	0.7778	0.7778	0.7778	6.60762315242708e-21	TRUE	6.60382973962845e-21	TRUE	TRUE	0.4632	0.4632	0.4632	3.25345751712955e-13	TRUE	3.25625200547911e-13	TRUE	TRUE	TRUE
IESPGM.PTET51.1.10.440832	0	0	0	0.734	0.7041	0.71905	6.46193595792672e-157	TRUE	3.83018858607718e-132	TRUE	TRUE	0.5303	0.5839	0.5571	9.80226356950133e-65	TRUE	1.38915297612024e-84	TRUE	TRUE	TRUE
IESPGM.PTET51.1.10.446751	0	0	0	0.8163	0.7857	0.801	2.75182192827248e-217	TRUE	1.02447633062559e-175	TRUE	TRUE	0.6087	0.6	0.60435	1.92839331010822e-95	TRUE	2.29951833014804e-91	TRUE	TRUE	TRUE
IESPGM.PTET51.1.10.447668	0	0	0	0.5714	0.5041	0.53775	1.00216393841433e-58	TRUE	7.3949309326127e-41	TRUE	TRUE	0.3214	0.2963	0.30885	1.35452659706774e-20	TRUE	4.21838960265675e-17	TRUE	TRUE	TRUE
IESPGM.PTET51.1.10.44768	0	0	0	0.7083	0.6923	0.7003	9.10959923606934e-77	TRUE	3.1517776716198e-70	TRUE	TRUE	0.4536	0.4536	0.4536	7.43084284768299e-38	TRUE	7.3802315431631e-38	TRUE	TRUE	TRUE
IESPGM.PTET51.1.10.44959	0	0	0	0.6129	0.64	0.62645	4.571914418517e-53	TRUE	3.74208495074022e-61	TRUE	TRUE	0.4412	0.5	0.4706	1.76112881729054e-33	TRUE	1.22584188924578e-45	TRUE	TRUE	TRUE
IESPGM.PTET51.1.10.454255	0	0	0	0.7559	0.7559	0.7559	8.40602437396877e-210	TRUE	7.84161520416066e-210	TRUE	TRUE	0.2576	0.2687	0.26315	3.94536993887178e-25	TRUE	3.35753113835148e-27	TRUE	TRUE	TRUE
IESPGM.PTET51.1.10.455981	0.0085	0.0085	0.0085	0.8363	0.8382	0.83725	9.71044320804164e-159	TRUE	3.37648704669544e-161	TRUE	TRUE	0.4846	0.4683	0.47645	1.56297925068533e-47	TRUE	1.35775729903292e-43	TRUE	TRUE	TRUE
IESPGM.PTET51.1.10.4563	0	0	0	0.6538	0.6786	0.6662	1.71623407095955e-66	TRUE	5.28098234640015e-76	TRUE	TRUE	0.4318	0.505	0.4684	1.72032461455241e-28	TRUE	7.95600083175771e-42	TRUE	TRUE	TRUE
IESPGM.PTET51.1.10.45820	0	0	0	0.6441	0.65	0.64705	1.82440739517706e-65	TRUE	1.32230106055664e-67	TRUE	TRUE	0.5258	0.5893	0.55755	7.14166431425816e-38	TRUE	1.2090623041375e-52	TRUE	TRUE	TRUE
IESPGM.PTET51.1.10.461256	0	0	0	0.7158	0.7202	0.718	1.65559113577707e-145	TRUE	2.89143407028438e-149	TRUE	TRUE	0.4077	0.374	0.39085	9.26335460837724e-40	TRUE	8.2852117009914e-33	TRUE	TRUE	TRUE
IESPGM.PTET51.1.10.461407	0	0	0	0.6903	0.7756	0.73295	2.47646163677002e-86	TRUE	3.98917424476127e-143	TRUE	TRUE	0.5116	0.5299	0.52075	6.77410860110062e-60	TRUE	1.39660282634094e-65	TRUE	TRUE	TRUE
IESPGM.PTET51.1.10.461841	0	0	0	0.7621	0.7308	0.74645	2.98666027866662e-184	TRUE	1.97140158552572e-152	TRUE	TRUE	0.3391	0.4242	0.38165	1.71135064804075e-28	TRUE	2.99351922158336e-46	TRUE	TRUE	TRUE
IESPGM.PTET51.1.10.462652	0	0.0088	0.0044	0.7616	0.7692	0.7654	3.93813492011667e-137	TRUE	1.20980933543548e-123	TRUE	TRUE	0.4737	0.4574	0.46555	5.08771796745605e-56	TRUE	4.47785268604836e-42	TRUE	TRUE	TRUE
IESPGM.PTET51.1.10.463133	0	0	0	0.7269	0.7005	0.7137	4.40692535587873e-182	TRUE	7.95871515232247e-157	TRUE	TRUE	0.3609	0.3411	0.351	4.42303088591953e-37	TRUE	5.93278310698145e-33	TRUE	TRUE	TRUE
IESPGM.PTET51.1.10.464850	0	0	0	0.7982	0.8175	0.80785	1.92882895198639e-59	TRUE	5.20034097452855e-69	TRUE	TRUE	0.6517	0.6265	0.6391	3.41064013256987e-30	TRUE	4.76025737251912e-26	TRUE	TRUE	TRUE
IESPGM.PTET51.1.10.466741	0	0	0	0.7097	0.7158	0.71275	1.77420498788524e-155	TRUE	6.47546276199479e-161	TRUE	TRUE	0.304	0.3507	0.32735	9.35409907450456e-28	TRUE	4.35023805200038e-37	TRUE	TRUE	TRUE
IESPGM.PTET51.1.10.469588	0	0	0	0.6992	0.6783	0.68875	1.53274562102509e-87	TRUE	6.270653671341e-78	TRUE	TRUE	0.1402	0.1402	0.1402	5.08127349024949e-05	TRUE	5.08279724574204e-05	TRUE	TRUE	TRUE
IESPGM.PTET51.1.10.470321	0	0	0	0.713	0.713	0.713	2.93159187487957e-71	TRUE	2.92990042392536e-71	TRUE	TRUE	0.4513	0.4414	0.44635	7.25208385353949e-31	TRUE	3.48033438894507e-29	TRUE	TRUE	TRUE
IESPGM.PTET51.1.10.470983	0	0	0	0.7797	0.7699	0.7748	9.8629601495831e-72	TRUE	4.34018237967777e-67	TRUE	TRUE	0.5536	0.5652	0.5594	7.33320269403457e-35	TRUE	3.39540462456619e-37	TRUE	TRUE	TRUE
IESPGM.PTET51.1.10.473604	0	0	0	0.6494	0.625	0.6372	1.14906348268573e-102	TRUE	2.26288955916831e-90	TRUE	TRUE	0.3486	0.2526	0.3006	9.70306211730292e-27	TRUE	5.88822528936862e-14	TRUE	TRUE	TRUE
IESPGM.PTET51.1.10.474373	0	0	0	0.6927	0.6845	0.6886	5.39281473785874e-153	TRUE	2.64479935315658e-146	TRUE	TRUE	0.215	0.2075	0.21125	1.15471921332788e-13	TRUE	8.27765628402617e-13	TRUE	TRUE	TRUE
IESPGM.PTET51.1.10.474402	0	0	0	0.7098	0.7068	0.7083	1.82890101504099e-158	TRUE	8.82219352907486e-156	TRUE	TRUE	0.34	0.3592	0.3496	3.66044424097193e-26	TRUE	2.61742907741404e-29	TRUE	TRUE	TRUE
IESPGM.PTET51.1.10.474776	0	0	0	0.8098	0.7917	0.80075	2.16703389454013e-182	TRUE	1.05055518764744e-160	TRUE	TRUE	0.3932	0.3983	0.39575	1.33354237563191e-36	TRUE	1.15747908675026e-37	TRUE	TRUE	TRUE
IESPGM.PTET51.1.10.475097	0	0	0	0.6816	0.6404	0.661	2.66032578118911e-114	TRUE	7.76645949691336e-91	TRUE	TRUE	0.5735	0.5469	0.5602	1.37076899373337e-56	TRUE	3.55807217898765e-49	TRUE	TRUE	TRUE
IESPGM.PTET51.1.10.475656	0	0	0	0.7011	0.7062	0.70365	9.50272844259572e-114	TRUE	4.08731098065922e-117	TRUE	TRUE	0.3468	0.3017	0.32425	3.3977156226173e-24	TRUE	8.13213898902761e-18	TRUE	TRUE	TRUE
IESPGM.PTET51.1.10.476151	0	0	0	0.6107	0.6159	0.6133	3.11629598344948e-66	TRUE	3.97164258412446e-68	TRUE	TRUE	0.3622	0.3571	0.35965	1.26808754805361e-21	TRUE	6.61212021176339e-21	TRUE	TRUE	TRUE
IESPGM.PTET51.1.10.47857	0	0	0	0.6542	0.6263	0.64025	1.05187415033122e-73	TRUE	1.04796601268296e-63	TRUE	TRUE	0.5	0.5055	0.50275	3.53493067292386e-40	TRUE	2.64075636394546e-41	TRUE	TRUE	TRUE
IESPGM.PTET51.1.10.489516	0	0	0	0.7487	0.7526	0.75065	7.12949784980879e-167	TRUE	6.11645970691579e-171	TRUE	TRUE	0.3147	0.295	0.30485	3.06027345206067e-32	TRUE	2.62346968827412e-28	TRUE	TRUE	TRUE
IESPGM.PTET51.1.10.489557	0	0	0	0.7758	0.755	0.7654	5.06300134365075e-167	TRUE	1.05080062393826e-146	TRUE	TRUE	0.3881	0.4184	0.40325	2.50479633645502e-46	TRUE	1.74052457200037e-54	TRUE	TRUE	TRUE
IESPGM.PTET51.1.10.493028	0	0	0	0.7729	0.7283	0.7506	1.74356180942645e-203	TRUE	2.33061774349135e-155	TRUE	TRUE	0.5354	0.5354	0.5354	8.00352742483785e-70	TRUE	7.9635532127504e-70	TRUE	TRUE	TRUE
IESPGM.PTET51.1.10.493526	0	0	0	0.6214	0.712	0.6667	1.50394845267618e-91	TRUE	1.1367091906882e-148	TRUE	TRUE	0.4369	0.4141	0.4255	1.3332350577807e-38	TRUE	3.28146060356251e-34	TRUE	TRUE	TRUE
IESPGM.PTET51.1.10.49642	0	0	0	0.6371	0.6809	0.659	1.53282604255045e-81	TRUE	6.32828174933407e-103	TRUE	TRUE	0.3516	0.41	0.3808	2.71558460702485e-23	TRUE	1.79058151540791e-32	TRUE	TRUE	TRUE
IESPGM.PTET51.1.10.497618	0	0	0	0.6753	0.648	0.66165	6.57645099632234e-159	TRUE	7.44946356270504e-138	TRUE	TRUE	0.4576	0.4336	0.4456	3.20019118553612e-53	TRUE	3.9666253082091e-47	TRUE	TRUE	TRUE
IESPGM.PTET51.1.10.502848	0	0.0094	0.0047	0.7861	0.785	0.78555	3.15560547365317e-186	TRUE	1.22528759639398e-158	TRUE	TRUE	0.5	0.4933	0.49665	5.698137577369e-67	TRUE	5.35929872922453e-53	TRUE	TRUE	TRUE
IESPGM.PTET51.1.10.503035	0	0	0	0.7198	0.7437	0.73175	4.7860539011179e-161	TRUE	4.80119106656551e-185	TRUE	TRUE	0.569	0.6429	0.60595	1.40471268966325e-70	TRUE	3.12100847528839e-102	TRUE	TRUE	TRUE
IESPGM.PTET51.1.10.50329	0	0	0	0.7	0.6855	0.69275	2.58590046876264e-85	TRUE	1.40273621706197e-78	TRUE	TRUE	0.3545	0.3238	0.33915	1.67669608274252e-22	TRUE	2.03705172013133e-18	TRUE	TRUE	TRUE
IESPGM.PTET51.1.10.504433	0	0	0	0.7212	0.7129	0.71705	2.73533538464261e-160	TRUE	8.10980802837886e-153	TRUE	TRUE	0.5039	0.5077	0.5058	3.76909219443373e-55	TRUE	3.1358232984142e-56	TRUE	TRUE	TRUE
IESPGM.PTET51.1.10.51272	0	0	0	0.7615	0.7754	0.76845	3.21980790839328e-106	TRUE	4.06056063167947e-116	TRUE	TRUE	0.2683	0.2	0.23415	3.92059563724803e-12	TRUE	6.50539747584335e-07	TRUE	TRUE	TRUE
IESPGM.PTET51.1.10.518416	0	0	0	0.6032	0.7396	0.6714	4.17137803460125e-27	TRUE	7.29025860382251e-59	TRUE	TRUE	0.5455	0.6364	0.59095	3.48338230187901e-16	TRUE	4.51621419345985e-26	TRUE	TRUE	TRUE
IESPGM.PTET51.1.10.51856	0	0	0	0.7115	0.7222	0.71685	2.75291067757043e-72	TRUE	6.23291104056898e-77	TRUE	TRUE	0.5213	0.55	0.53565	1.94387359495188e-38	TRUE	1.50988688027115e-44	TRUE	TRUE	TRUE
IESPGM.PTET51.1.10.51967	0	0	0	0.6721	0.6491	0.6606	7.84717269394005e-97	TRUE	7.73573129800853e-86	TRUE	TRUE	0.2435	0.2564	0.24995	8.0025845120179e-19	TRUE	9.55131329555949e-21	TRUE	TRUE	TRUE
IESPGM.PTET51.1.10.522301	0	0	0	0.75	0.7573	0.75365	1.16602486579529e-162	TRUE	3.73372329832713e-170	TRUE	TRUE	0.5826	0.5514	0.567	1.979869196831e-61	TRUE	1.5800879120366e-52	TRUE	TRUE	TRUE
IESPGM.PTET51.1.10.52340	0	0	0	0.5309	0.6696	0.60025	1.05941081620972e-38	TRUE	3.85928734794681e-79	TRUE	TRUE	0.4946	0.5253	0.50995	4.73430376608362e-39	TRUE	1.34247789227927e-45	TRUE	TRUE	TRUE
IESPGM.PTET51.1.10.53335	0	0	0	0.7459	0.7559	0.7509	1.65700665373213e-113	TRUE	1.37099935386941e-120	TRUE	TRUE	0.4435	0.425	0.43425	9.99600097719642e-51	TRUE	4.4617580454524e-46	TRUE	TRUE	TRUE
IESPGM.PTET51.1.10.53559	0	0	0	0.6573	0.6957	0.6765	4.76362208002606e-108	TRUE	1.26122273096564e-132	TRUE	TRUE	0.4078	0.4602	0.434	3.5985944870375e-37	TRUE	8.5809540724847e-49	TRUE	TRUE	TRUE
IESPGM.PTET51.1.10.53657	0	0	0	0.6535	0.6303	0.6419	5.42293992159627e-103	TRUE	1.8357652192011e-91	TRUE	TRUE	0.4712	0.4954	0.4833	4.36338295735607e-51	TRUE	1.63067929650317e-57	TRUE	TRUE	TRUE
IESPGM.PTET51.1.10.5366	0	0	0	0.6341	0.6809	0.6575	4.15280433820627e-57	TRUE	5.9120949144382e-73	TRUE	TRUE	0.2292	0.2673	0.24825	2.17900569883873e-13	TRUE	6.5320072500214e-18	TRUE	TRUE	TRUE
IESPGM.PTET51.1.10.54455	0	0	0	0.6636	0.7143	0.68895	3.13638467640841e-74	TRUE	3.37829182482134e-98	TRUE	TRUE	0.3458	0.3	0.3229	8.64047847515208e-26	TRUE	3.10411174633777e-19	TRUE	TRUE	TRUE
IESPGM.PTET51.1.10.551050	0	0	0	0.747	0.76	0.7535	4.99679251473668e-164	TRUE	2.0216461364111e-177	TRUE	TRUE	0.5818	0.5929	0.58735	2.3444010147499e-73	TRUE	2.06653226277186e-77	TRUE	TRUE	TRUE
IESPGM.PTET51.1.10.552921	0	0	0	0.7266	0.7564	0.7415	2.41789752313134e-95	TRUE	1.54215980715577e-114	TRUE	TRUE	0.4154	0.4759	0.44565	1.14679611523659e-33	TRUE	3.5493938355884e-47	TRUE	TRUE	TRUE
IESPGM.PTET51.1.10.553485	0	0	0	0.7671	0.7748	0.77095	6.26098599022879e-120	TRUE	4.39276731994384e-126	TRUE	TRUE	0.4803	0.45	0.46515	2.34202340646066e-47	TRUE	2.47768402773476e-40	TRUE	TRUE	TRUE
IESPGM.PTET51.1.10.553631	0	0	0	0.7403	0.7436	0.74195	1.49826043162231e-100	TRUE	1.16369309166547e-102	TRUE	TRUE	0.3582	0.3768	0.3675	1.51905624174278e-23	TRUE	1.44903650731465e-26	TRUE	TRUE	TRUE
IESPGM.PTET51.1.10.554032	0	0	0	0.7188	0.6897	0.70425	7.84283717798607e-125	TRUE	6.2726248441073e-106	TRUE	TRUE	0.45	0.5455	0.49775	1.01604122585543e-36	TRUE	1.07423275362544e-59	TRUE	TRUE	TRUE
IESPGM.PTET51.1.10.55497	0	0	0	0.4316	0.4653	0.44845	3.06782741037107e-35	TRUE	4.52602576546198e-42	TRUE	TRUE	0.2804	0.2222	0.2513	9.33426812859883e-20	TRUE	1.16641730980144e-12	TRUE	TRUE	TRUE
IESPGM.PTET51.1.10.555909	0	0	0	0.7302	0.7069	0.71855	1.0706387512376e-165	TRUE	3.63646563200994e-145	TRUE	TRUE	0.5852	0.552	0.5686	2.28946483650828e-82	TRUE	6.5969495909584e-70	TRUE	TRUE	TRUE
IESPGM.PTET51.1.10.559539	0	0	0	0.5354	0.566	0.5507	8.3059232152726e-50	TRUE	3.75897415515129e-58	TRUE	TRUE	0.4565	0.4275	0.442	1.7634881633914e-52	TRUE	5.14302856873123e-45	TRUE	TRUE	TRUE
IESPGM.PTET51.1.10.564416	0	0	0	0.7	0.7205	0.71025	4.23234756057263e-70	TRUE	1.54876337387991e-79	TRUE	TRUE	0.5827	0.5351	0.5589	4.26573665002208e-41	TRUE	2.07566165568805e-31	TRUE	TRUE	TRUE
IESPGM.PTET51.1.10.564571	0	0	0	0.7421	0.7405	0.7413	1.28989494719715e-126	TRUE	2.28283804930191e-125	TRUE	TRUE	0.5763	0.5833	0.5798	2.87579588988898e-61	TRUE	1.75914751583511e-63	TRUE	TRUE	TRUE
IESPGM.PTET51.1.10.56630	0	0.0097	0.00485	0.6505	0.6667	0.6586	2.27687844398446e-70	TRUE	1.43028257515067e-64	TRUE	TRUE	0.4043	0.4455	0.4249	5.88772656594566e-30	TRUE	3.59171506928934e-30	TRUE	TRUE	TRUE
IESPGM.PTET51.1.10.570497	0	0	0	0.7472	0.7486	0.7479	4.33000223957044e-152	TRUE	2.12193297419802e-153	TRUE	TRUE	0.5188	0.4961	0.50745	1.71239074777962e-62	TRUE	9.31274385799194e-56	TRUE	TRUE	TRUE
IESPGM.PTET51.1.10.57193	0.0169	0.0333	0.0251	0.7931	0.8017	0.7974	6.77321314225181e-89	TRUE	5.09480861000033e-81	TRUE	TRUE	0.5526	0.5049	0.52875	1.39335105694435e-45	TRUE	1.16652226681037e-28	TRUE	TRUE	TRUE
IESPGM.PTET51.1.10.572244	0	0	0	0.7811	0.7333	0.7572	1.38620663236807e-162	TRUE	3.66835070164865e-120	TRUE	TRUE	0.5496	0.5496	0.5496	6.86360787132915e-58	TRUE	6.90863269699778e-58	TRUE	TRUE	TRUE
IESPGM.PTET51.1.10.574325	0	0	0	0.6032	0.6324	0.6178	1.42672606106651e-71	TRUE	2.53083786418941e-83	TRUE	TRUE	0.475	0.4375	0.45625	1.24505069032008e-45	TRUE	2.02555746870943e-37	TRUE	TRUE	TRUE
IESPGM.PTET51.1.10.577209	0	0	0	0.7472	0.7273	0.73725	1.2988501378791e-152	TRUE	1.41312713641944e-135	TRUE	TRUE	0.5289	0.5128	0.52085	4.09362395576867e-59	TRUE	1.48500541863556e-54	TRUE	TRUE	TRUE
IESPGM.PTET51.1.10.579090	0	0	0	0.8182	0.7049	0.76155	2.01670199109505e-83	TRUE	4.15743396889592e-40	TRUE	TRUE	0.64	0.5714	0.6057	1.02039799500988e-66	TRUE	1.20355961427529e-46	TRUE	TRUE	TRUE
IESPGM.PTET51.1.10.58201	0	0	0	0.619	0.6279	0.62345	2.08947050668083e-39	TRUE	2.42611352401958e-41	TRUE	TRUE	0.4158	0.404	0.4099	7.04203055393218e-23	TRUE	2.56639727951583e-21	TRUE	TRUE	TRUE
IESPGM.PTET51.1.10.58305	0	0	0	0.5714	0.5761	0.57375	3.7133034253419e-30	TRUE	5.96882611297999e-31	TRUE	TRUE	0.3864	0.4545	0.42045	1.38426020997554e-13	TRUE	8.05639515289461e-21	TRUE	TRUE	TRUE
IESPGM.PTET51.1.10.584973	0	0	0	0.6829	0.6667	0.6748	1.25648201211489e-91	TRUE	1.48733423695081e-83	TRUE	TRUE	0.3165	0.3493	0.3329	4.76294903727105e-19	TRUE	5.32954973494002e-24	TRUE	TRUE	TRUE
IESPGM.PTET51.1.10.594132	0	0	0	0.7188	0.6879	0.70335	5.17739424410756e-148	TRUE	2.49458950807807e-124	TRUE	TRUE	0.596	0.5159	0.55595	2.9613612058708e-84	TRUE	2.9023545160319e-56	TRUE	TRUE	TRUE
IESPGM.PTET51.1.10.606112	0	0	0	0.8075	0.805	0.80625	3.06245173011971e-119	TRUE	4.01206699538472e-117	TRUE	TRUE	0.563	0.5564	0.5597	3.20591805206261e-51	TRUE	1.87524545981851e-49	TRUE	TRUE	TRUE
IESPGM.PTET51.1.10.6137	0	0	0	0.7174	0.6723	0.69485	8.59511945714457e-100	TRUE	2.16318918026437e-77	TRUE	TRUE	0.5349	0.4937	0.5143	2.70764104980187e-38	TRUE	5.10084133296141e-31	TRUE	TRUE	TRUE
IESPGM.PTET51.1.10.61606	0	0	0	0.6939	0.6831	0.6885	4.31629619205429e-117	TRUE	2.09602145300929e-110	TRUE	TRUE	0.5631	0.5588	0.56095	1.32979454986527e-58	TRUE	2.19831655645586e-57	TRUE	TRUE	TRUE
IESPGM.PTET51.1.10.61626	0	0	0	0.694	0.5591	0.62655	5.48699574746325e-105	TRUE	3.08945719926885e-52	TRUE	TRUE	0.5644	0.4634	0.5139	1.55976321953282e-56	TRUE	3.17544028485056e-34	TRUE	TRUE	TRUE
IESPGM.PTET51.1.10.61864	0	0	0	0.5447	0.5591	0.5519	2.93381314261099e-75	TRUE	9.47562044172201e-81	TRUE	TRUE	0.3364	0.2828	0.3096	1.37851154293691e-31	TRUE	1.25705736450623e-22	TRUE	TRUE	TRUE
IESPGM.PTET51.1.10.636550	0	0.013	0.0065	0.8105	0.8105	0.8105	1.63362560078123e-133	TRUE	6.67004666544477e-113	TRUE	TRUE	0.5846	0.594	0.5893	4.93527073612282e-64	TRUE	9.27877615105925e-55	TRUE	TRUE	TRUE
IESPGM.PTET51.1.10.644598	0	0	0	0.7845	0.7748	0.77965	2.11023986691671e-85	TRUE	5.73736419934386e-80	TRUE	TRUE	0.5259	0.5299	0.5279	2.0153587587111e-41	TRUE	2.50597236767425e-42	TRUE	TRUE	TRUE
IESPGM.PTET51.1.10.645715	0	0	0	0.7346	0.7261	0.73035	9.80663175791765e-99	TRUE	1.00388601959116e-93	TRUE	TRUE	0.5364	0.49	0.5132	8.44918253968348e-38	TRUE	2.37084831458718e-29	TRUE	TRUE	TRUE
IESPGM.PTET51.1.10.646481	0	0	0	0.7606	0.7429	0.75175	8.28396429058183e-155	TRUE	1.10465654259911e-138	TRUE	TRUE	0.4828	0.4718	0.4773	9.39326280702189e-56	TRUE	1.14570004071341e-52	TRUE	TRUE	TRUE
IESPGM.PTET51.1.10.648846	0	0	0	0.773	0.7544	0.7637	7.46162569402811e-160	TRUE	4.30410027714515e-142	TRUE	TRUE	0.4643	0.4545	0.4594	4.23332022543596e-42	TRUE	5.28093014027147e-40	TRUE	TRUE	TRUE
IESPGM.PTET51.1.10.64998	0	0	0	0.6667	0.5673	0.617	2.27340057271777e-85	TRUE	1.46267262512996e-50	TRUE	TRUE	0.4679	0.463	0.46545	5.29970551153029e-38	TRUE	5.07634858164378e-37	TRUE	TRUE	TRUE
IESPGM.PTET51.1.10.650249	0	0	0	0.7635	0.7712	0.76735	5.18976633506533e-139	TRUE	5.88850155102269e-146	TRUE	TRUE	0.4661	0.4661	0.4661	1.27085605323935e-50	TRUE	1.27268864372881e-50	TRUE	TRUE	TRUE
IESPGM.PTET51.1.10.65612	0	0	0	0.6242	0.634	0.6291	3.05048311082997e-91	TRUE	4.70682462248269e-96	TRUE	TRUE	0.3596	0.3303	0.34495	1.70875495574631e-28	TRUE	8.96554949668587e-24	TRUE	TRUE	TRUE
IESPGM.PTET51.1.10.65986	0	0	0	0.6934	0.6667	0.68005	1.7846878482435e-114	TRUE	3.45318010597941e-99	TRUE	TRUE	0.4957	0.4257	0.4607	1.45345132392984e-56	TRUE	9.46962954861187e-40	TRUE	TRUE	TRUE
IESPGM.PTET51.1.10.662996	0	0	0	0.7906	0.8086	0.7996	9.82776063008997e-189	TRUE	5.79437221917417e-214	TRUE	TRUE	0.4444	0.4574	0.4509	4.36564054783367e-50	TRUE	1.60782965249792e-53	TRUE	TRUE	TRUE
IESPGM.PTET51.1.10.666673	0	0	0	0.784	0.7892	0.7866	1.87834622480383e-166	TRUE	2.81413538326916e-172	TRUE	TRUE	0.3308	0.3696	0.3502	3.53928427048095e-35	TRUE	4.27014737541018e-44	TRUE	TRUE	TRUE
IESPGM.PTET51.1.10.668818	0	0	0	0.712	0.7231	0.71755	8.4622390368881e-76	TRUE	5.5319025082938e-81	TRUE	TRUE	0.5512	0.5581	0.55465	4.7671645436789e-48	TRUE	7.41269513613732e-50	TRUE	TRUE	TRUE
IESPGM.PTET51.1.10.669589	0	0	0	0.7667	0.7756	0.77115	1.04895054275374e-124	TRUE	3.55354848096717e-132	TRUE	TRUE	0.3109	0.3223	0.3166	4.31456621008822e-22	TRUE	7.75566477950574e-24	TRUE	TRUE	TRUE
IESPGM.PTET51.1.10.68553	0	0	0	0.5524	0.5648	0.5586	7.60869191012466e-51	TRUE	3.39239506897792e-54	TRUE	TRUE	0.3131	0.2444	0.27875	9.8124611894348e-19	TRUE	2.33698189018925e-11	TRUE	TRUE	TRUE
IESPGM.PTET51.1.10.72160	0	0	0	0.6667	0.6731	0.6699	4.24280237293674e-71	TRUE	1.36164895712838e-73	TRUE	TRUE	0.4353	0.4894	0.46235	7.02918842781592e-30	TRUE	1.47468612356728e-39	TRUE	TRUE	TRUE
IESPGM.PTET51.1.10.73128	0	0	0	0.627	0.6439	0.63545	2.3204740595433e-91	TRUE	1.24670482507592e-99	TRUE	TRUE	0.3269	0.2632	0.29505	8.10898524488355e-28	TRUE	2.38314962058797e-18	TRUE	TRUE	TRUE
IESPGM.PTET51.1.10.75121	0	0	0	0.6612	0.6404	0.6508	1.45799232375572e-91	TRUE	3.65381468936569e-82	TRUE	TRUE	0.2632	0.2632	0.2632	3.03300755865178e-17	TRUE	3.0316757492376e-17	TRUE	TRUE	TRUE
IESPGM.PTET51.1.10.77330	0	0	0	0.7081	0.7044	0.70625	4.01461670528824e-152	TRUE	4.28671526046774e-149	TRUE	TRUE	0.2727	0.2941	0.2834	8.01438628096769e-23	TRUE	3.04923347510608e-26	TRUE	TRUE	TRUE
IESPGM.PTET51.1.10.77546	0	0	0	0.7163	0.6992	0.70775	1.10113665260843e-120	TRUE	1.0578104610379e-109	TRUE	TRUE	0.4052	0.425	0.4151	1.30965658581382e-40	TRUE	3.95344751033904e-45	TRUE	TRUE	TRUE
IESPGM.PTET51.1.10.77950	0	0	0	0.681	0.5843	0.63265	1.39483612172813e-94	TRUE	1.18339855406929e-57	TRUE	TRUE	0.3978	0.4227	0.41025	3.51662953417009e-33	TRUE	7.64414854720639e-38	TRUE	TRUE	TRUE
IESPGM.PTET51.1.10.78425	0	0	0	0.5556	0.6	0.5778	2.30029327582346e-78	TRUE	6.85469679652184e-98	TRUE	TRUE	0.2017	0.246	0.22385	4.72573461391365e-14	TRUE	2.36183551651702e-20	TRUE	TRUE	TRUE
IESPGM.PTET51.1.10.7965	0	0	0	0.6838	0.6574	0.6706	1.23794239331724e-76	TRUE	2.49027219419807e-66	TRUE	TRUE	0.2718	0.2718	0.2718	3.75272383294031e-14	TRUE	3.75396561197325e-14	TRUE	TRUE	TRUE
IESPGM.PTET51.1.10.80994	0	0	0	0.6148	0.6061	0.61045	7.44372938464162e-81	TRUE	2.82457556605768e-77	TRUE	TRUE	0.3125	0.3304	0.32145	2.92422419791045e-22	TRUE	5.21755190256031e-25	TRUE	TRUE	TRUE
IESPGM.PTET51.1.10.81398	0	0	0	0.6818	0.6744	0.6781	8.51193429567989e-91	TRUE	3.45878435405394e-87	TRUE	TRUE	0.5229	0.4583	0.4906	4.18122484963675e-48	TRUE	1.7977561142685e-34	TRUE	TRUE	TRUE
IESPGM.PTET51.1.10.82754	0	0	0	0.6746	0.6583	0.66645	7.96275128831355e-87	TRUE	1.57334224512933e-79	TRUE	TRUE	0.3274	0.3091	0.31825	8.97727467789647e-24	TRUE	4.46123479168693e-21	TRUE	TRUE	TRUE
IESPGM.PTET51.1.10.8288	0	0	0	0.6667	0.6404	0.65355	7.26751073351673e-57	TRUE	2.53362793155422e-49	TRUE	TRUE	0.4894	0.5052	0.4973	1.48797634201293e-32	TRUE	2.16148404677344e-35	TRUE	TRUE	TRUE
IESPGM.PTET51.1.10.86922	0	0	0	0.4915	0.52	0.50575	6.41394513218421e-54	TRUE	2.65838520129012e-62	TRUE	TRUE	0.4393	0.4872	0.46325	1.08364052881125e-40	TRUE	5.2956250176987e-52	TRUE	TRUE	TRUE
IESPGM.PTET51.1.10.87523	0	0	0	0.622	0.616	0.619	9.50491993011259e-71	TRUE	1.57968632375534e-68	TRUE	TRUE	0.4314	0.3958	0.4136	9.43851147996868e-31	TRUE	3.62759763108665e-25	TRUE	TRUE	TRUE
IESPGM.PTET51.1.10.88488	0	0	0	0.5776	0.6397	0.60865	3.10090835765963e-72	TRUE	7.21401342407265e-99	TRUE	TRUE	0.2254	0.2949	0.26015	1.03040816849945e-10	TRUE	1.52865226930268e-17	TRUE	TRUE	TRUE
IESPGM.PTET51.1.10.89568	0	0	0	0.4659	0.4598	0.46285	7.98006191164017e-29	TRUE	7.02859190923117e-28	TRUE	TRUE	0.3786	0.2967	0.33765	2.7948022152753e-23	TRUE	1.29558061117626e-13	TRUE	TRUE	TRUE
IESPGM.PTET51.1.10.89680	0	0	0	0.7019	0.622	0.66195	9.04656786916925e-62	TRUE	1.38105083398471e-39	TRUE	TRUE	0.4583	0.4851	0.4717	1.28010309941648e-26	TRUE	7.02981246257446e-31	TRUE	TRUE	TRUE
IESPGM.PTET51.1.10.89701	0	0	0	0.6222	0.6699	0.64605	1.88629076583393e-47	TRUE	2.13878475996156e-61	TRUE	TRUE	0.4495	0.4643	0.4569	2.19791989850321e-32	TRUE	4.09380312596532e-35	TRUE	TRUE	TRUE
IESPGM.PTET51.1.10.89846	0	0	0	0.6822	0.6421	0.66215	7.09908681459502e-61	TRUE	1.04632244157272e-48	TRUE	TRUE	0.4455	0.4717	0.4586	7.50718464110123e-27	TRUE	4.35804560180038e-31	TRUE	TRUE	TRUE
IESPGM.PTET51.1.10.89864	0	0	0	0.6277	0.65	0.63885	1.36566778001582e-50	TRUE	4.91864451767187e-57	TRUE	TRUE	0.419	0.39	0.4045	5.79193340849027e-28	TRUE	1.29965570651423e-23	TRUE	TRUE	TRUE
IESPGM.PTET51.1.10.90927	0	0	0	0.7016	0.6636	0.6826	2.53362155563844e-88	TRUE	1.2901141262076e-71	TRUE	TRUE	0.4717	0.4909	0.4813	5.71071024059889e-39	TRUE	4.48746790805966e-43	TRUE	TRUE	TRUE
IESPGM.PTET51.1.10.92757	0	0	0	0.6471	0.6604	0.65375	2.76465939283419e-57	TRUE	1.36978143368445e-61	TRUE	TRUE	0.4216	0.4636	0.4426	3.01086966623863e-27	TRUE	1.93892065187591e-34	TRUE	TRUE	TRUE
IESPGM.PTET51.1.10.93306	0	0	0	0.5818	0.6	0.5909	5.4096098916825e-64	TRUE	3.58932652238909e-70	TRUE	TRUE	0.4066	0.4545	0.43055	4.9877499954428e-30	TRUE	1.01121990010678e-38	TRUE	TRUE	TRUE
IESPGM.PTET51.1.10.9489	0	0	0	0.5816	0.6168	0.5992	7.86078053495728e-58	TRUE	4.03515460442974e-69	TRUE	TRUE	0.4286	0.438	0.4333	1.36510586132554e-42	TRUE	8.97393524526968e-45	TRUE	TRUE	TRUE
IESPGM.PTET51.1.100.101020	0	0	0	0.7176	0.7279	0.72275	6.93047401105843e-100	TRUE	4.0468558225067e-106	TRUE	TRUE	0.5149	0.5421	0.5285	1.4445678838812e-44	TRUE	4.10056841638774e-51	TRUE	TRUE	TRUE
IESPGM.PTET51.1.100.103371	0	0	0	0.6934	0.7273	0.71035	2.25265732312209e-82	TRUE	1.63588303076109e-100	TRUE	TRUE	0.5662	0.5042	0.5352	2.44055319886847e-56	TRUE	1.33475504875368e-40	TRUE	TRUE	TRUE
IESPGM.PTET51.1.100.103713	0	0	0	0.8074	0.7869	0.79715	6.29862428148369e-118	TRUE	4.21225410351247e-102	TRUE	TRUE	0.469	0.4737	0.47135	3.26456901716184e-39	TRUE	3.3954309950393e-40	TRUE	TRUE	TRUE
IESPGM.PTET51.1.100.105510	0	0	0	0.7686	0.7586	0.7636	6.15592348351173e-89	TRUE	2.24476704963505e-83	TRUE	TRUE	0.4628	0.4196	0.4412	3.1946816757633e-36	TRUE	2.17302314528816e-28	TRUE	TRUE	TRUE
IESPGM.PTET51.1.100.107116	0	0	0	0.7132	0.709	0.7111	6.9107091903544e-96	TRUE	1.51777579663224e-93	TRUE	TRUE	0.6279	0.6033	0.6156	6.2368226006532e-72	TRUE	2.27762922292529e-63	TRUE	TRUE	TRUE
IESPGM.PTET51.1.100.109342	0	0	0	0.6207	0.7215	0.6711	2.29520382616536e-19	TRUE	3.38606936419137e-35	TRUE	TRUE	0.5593	0.5738	0.56655	6.76491022362833e-16	TRUE	3.02508757248911e-17	TRUE	TRUE	TRUE
IESPGM.PTET51.1.100.111742	0	0.0064	0.0032	0.7348	0.7222	0.7285	2.98878190559231e-126	TRUE	7.30800833734785e-102	TRUE	TRUE	0.313	0.3361	0.32455	5.79903431440465e-30	TRUE	5.68004394742462e-28	TRUE	TRUE	TRUE
IESPGM.PTET51.1.100.1119	0	0	0	0.64	0.597	0.6185	3.89298522732546e-32	TRUE	2.37568525143808e-25	TRUE	TRUE	0.4468	0.4468	0.4468	5.66118227945138e-20	TRUE	5.65285057140713e-20	TRUE	TRUE	TRUE
IESPGM.PTET51.1.100.118499	0	0	0	0.7131	0.7482	0.73065	2.25802561909987e-100	TRUE	3.11640824075205e-123	TRUE	TRUE	0.433	0.45	0.4415	2.91204802989861e-36	TRUE	1.27055850033756e-39	TRUE	TRUE	TRUE
IESPGM.PTET51.1.100.119036	0	0	0	0.7273	0.7037	0.7155	7.13685934143158e-127	TRUE	1.40810661008269e-110	TRUE	TRUE	0.3153	0.3667	0.341	1.42975025555474e-19	TRUE	3.05776105923009e-27	TRUE	TRUE	TRUE
IESPGM.PTET51.1.100.119817	0	0	0	0.5913	0.4471	0.5192	4.15196440524672e-61	TRUE	7.82312953126925e-29	TRUE	TRUE	0.4231	0.4915	0.4573	1.2607002301906e-31	TRUE	1.38585024548876e-45	TRUE	TRUE	TRUE
IESPGM.PTET51.1.100.1212	0	0	0	0.7108	0.6667	0.68875	9.79715585919945e-39	TRUE	8.94324916210582e-30	TRUE	TRUE	0.433	0.4086	0.4208	1.7149638755891e-16	TRUE	4.32941724880106e-14	TRUE	TRUE	TRUE
IESPGM.PTET51.1.100.121909	0	0	0	0.78	0.795	0.7875	5.03354932825898e-139	TRUE	8.93601198810301e-154	TRUE	TRUE	0.4388	0.5455	0.49215	2.75152198535211e-36	TRUE	2.89177299939327e-62	TRUE	TRUE	TRUE
IESPGM.PTET51.1.100.124997	0	0	0	0.6687	0.6626	0.66565	1.01491303335628e-124	TRUE	9.57298679397e-121	TRUE	TRUE	0.4298	0.4348	0.4323	8.83705109118282e-43	TRUE	6.59731421667442e-44	TRUE	TRUE	TRUE
IESPGM.PTET51.1.100.126280	0	0	0	0.6452	0.6765	0.66085	3.32884685969136e-110	TRUE	5.006071766176e-130	TRUE	TRUE	0.5398	0.5873	0.56355	3.33728375988542e-60	TRUE	5.26853085469986e-76	TRUE	TRUE	TRUE
IESPGM.PTET51.1.100.132591	0	0	0	0.6106	0.5686	0.5896	2.12802113667796e-70	TRUE	6.80608311997578e-57	TRUE	TRUE	0.1944	0.2869	0.24065	1.47737768833551e-10	TRUE	2.17915072060827e-22	TRUE	TRUE	TRUE
IESPGM.PTET51.1.100.1342	0	0	0	0.6857	0.7215	0.7036	1.20378312267945e-35	TRUE	4.8852996250217e-44	TRUE	TRUE	0.5568	0.5979	0.57735	6.69535107370912e-30	TRUE	2.117684073223e-37	TRUE	TRUE	TRUE
IESPGM.PTET51.1.100.135238	0	0	0	0.7107	0.7482	0.72945	6.55261649994689e-72	TRUE	1.99895652361479e-90	TRUE	TRUE	0.3365	0.367	0.35175	6.09470883106592e-16	TRUE	1.56653038826762e-19	TRUE	TRUE	TRUE
IESPGM.PTET51.1.100.136043	0	0	0	0.7925	0.7556	0.77405	1.63916873643902e-117	TRUE	9.25467076931115e-92	TRUE	TRUE	0.5185	0.5113	0.5149	3.43121400489909e-46	TRUE	1.99782887120404e-44	TRUE	TRUE	TRUE
IESPGM.PTET51.1.100.137987	0.019	0	0.0095	0.7353	0.6604	0.69785	8.18779285861306e-86	TRUE	1.97988923479605e-74	TRUE	TRUE	0.5833	0.5918	0.58755	6.26141435581482e-40	TRUE	5.8111313254551e-57	TRUE	TRUE	TRUE
IESPGM.PTET51.1.100.138299	0	0	0	0.675	0.6355	0.65525	1.21444266705406e-73	TRUE	2.09544033426775e-59	TRUE	TRUE	0.4786	0.512	0.4953	1.62272362860279e-39	TRUE	3.75370245326921e-47	TRUE	TRUE	TRUE
IESPGM.PTET51.1.100.139907	0	0	0	0.7123	0.7766	0.74445	4.34624783652604e-31	TRUE	1.69511959276746e-47	TRUE	TRUE	0.5065	0.573	0.53975	4.61449150005685e-16	TRUE	9.92629794714278e-24	TRUE	TRUE	TRUE
IESPGM.PTET51.1.100.140104	0	0	0	0.6526	0.7054	0.679	4.32851231720084e-53	TRUE	2.45116341378835e-71	TRUE	TRUE	0.4434	0.5426	0.493	5.76061878002703e-30	TRUE	4.18096479943331e-51	TRUE	TRUE	TRUE
IESPGM.PTET51.1.100.141112	0	0	0	0.7212	0.6993	0.71025	4.26023531710166e-114	TRUE	1.74746875511023e-100	TRUE	TRUE	0.4472	0.438	0.4426	1.63051795552246e-37	TRUE	1.14481278905716e-35	TRUE	TRUE	TRUE
IESPGM.PTET51.1.100.142014	0	0	0	0.7292	0.7383	0.73375	2.47527749226987e-97	TRUE	7.28852890667704e-103	TRUE	TRUE	0.301	0.3208	0.3109	6.56579859426777e-15	TRUE	3.81860001435069e-17	TRUE	TRUE	TRUE
IESPGM.PTET51.1.100.143834	0	0	0	0.7355	0.7419	0.7387	4.47572467548865e-95	TRUE	8.35541965301954e-99	TRUE	TRUE	0.1538	0.3419	0.24785	2.17350393818609e-05	TRUE	7.45191894157302e-26	TRUE	TRUE	TRUE
IESPGM.PTET51.1.100.144290	0	0	0	0.6914	0.6732	0.6823	5.03278775675375e-126	TRUE	3.33902980521216e-114	TRUE	TRUE	0.4356	0.43	0.4328	4.91964762639502e-38	TRUE	6.3192670101838e-37	TRUE	TRUE	TRUE
IESPGM.PTET51.1.100.144378	0	0	0	0.7071	0.6639	0.6855	1.10950059595574e-110	TRUE	2.14100676095185e-87	TRUE	TRUE	0.3853	0.4123	0.3988	1.0538392748512e-32	TRUE	5.72424221710361e-38	TRUE	TRUE	TRUE
IESPGM.PTET51.1.100.144459	0	0	0	0.6825	0.7037	0.6931	6.08560394572169e-84	TRUE	1.54752423866587e-94	TRUE	TRUE	0.4272	0.4272	0.4272	2.04309656592524e-31	TRUE	2.03435955359122e-31	TRUE	TRUE	TRUE
IESPGM.PTET51.1.100.144727	0	0	0	0.6288	0.6449	0.63685	8.30856095886777e-75	TRUE	1.5555056293562e-81	TRUE	TRUE	0.4298	0.4922	0.461	6.02847282393572e-34	TRUE	1.75792052097894e-47	TRUE	TRUE	TRUE
IESPGM.PTET51.1.100.145053	0	0	0	0.6263	0.6022	0.61425	2.00454624995787e-58	TRUE	1.53015558466495e-51	TRUE	TRUE	0.2963	0.283	0.28965	3.34526726090398e-18	TRUE	1.48084809476856e-16	TRUE	TRUE	TRUE
IESPGM.PTET51.1.100.145266	0	0	0	0.6528	0.7126	0.6827	1.19881185935041e-30	TRUE	1.61072851594976e-43	TRUE	TRUE	0.3839	0.425	0.40445	2.94738054690464e-16	TRUE	2.76627003649094e-21	TRUE	TRUE	TRUE
IESPGM.PTET51.1.100.1472	0	0	0	0.6477	0.6125	0.6301	1.45781327916134e-36	TRUE	5.61116035105183e-30	TRUE	TRUE	0.3263	0.3333	0.3298	4.54980275321773e-10	TRUE	1.29147536170855e-10	TRUE	TRUE	TRUE
IESPGM.PTET51.1.100.147746	0	0	0	0.6519	0.6382	0.64505	3.4285245975996e-104	TRUE	6.8308640118897e-97	TRUE	TRUE	0.3534	0.3534	0.3534	2.54733055415399e-28	TRUE	2.53624342470787e-28	TRUE	TRUE	TRUE
IESPGM.PTET51.1.100.148010	0	0	0	0.6014	0.6014	0.6014	3.67512487649586e-83	TRUE	3.67565426507844e-83	TRUE	TRUE	0.5333	0.5545	0.5439	6.70255164420206e-52	TRUE	1.17414313330175e-57	TRUE	TRUE	TRUE
IESPGM.PTET51.1.100.151688	0	0	0	0.6573	0.6235	0.6404	4.3515579161796e-122	TRUE	3.18292260744523e-102	TRUE	TRUE	0.2941	0.3077	0.3009	1.99439177817992e-19	TRUE	2.82336915721524e-21	TRUE	TRUE	TRUE
IESPGM.PTET51.1.100.155500	0	0	0	0.764	0.7711	0.76755	2.23240938086736e-145	TRUE	4.36106637890802e-152	TRUE	TRUE	0.368	0.3629	0.36545	4.29335390370776e-35	TRUE	4.57163717668216e-34	TRUE	TRUE	TRUE
IESPGM.PTET51.1.100.155735	0.0075	0	0.00375	0.6341	0.6939	0.664	6.98031611418668e-100	TRUE	5.85380173836628e-161	TRUE	TRUE	0.2314	0.256	0.2437	9.92550531777071e-14	TRUE	8.27619084081063e-22	TRUE	TRUE	TRUE
IESPGM.PTET51.1.100.156683	0	0	0	0.6535	0.6615	0.6575	1.28589618076646e-88	TRUE	1.89515193426276e-92	TRUE	TRUE	0.3085	0.3085	0.3085	5.21977744766888e-20	TRUE	5.21193877200521e-20	TRUE	TRUE	TRUE
IESPGM.PTET51.1.100.157916	0	0	0	0.7151	0.7066	0.71085	6.14963770317943e-152	TRUE	7.10001893295689e-145	TRUE	TRUE	0.36	0.375	0.3675	2.52597469644384e-38	TRUE	1.02847659226445e-41	TRUE	TRUE	TRUE
IESPGM.PTET51.1.100.158938	0	0	0	0.75	0.7576	0.7538	5.89420051066635e-135	TRUE	2.03438065030986e-141	TRUE	TRUE	0.4959	0.4876	0.49175	1.21344205792609e-52	TRUE	1.85467119685905e-50	TRUE	TRUE	TRUE
IESPGM.PTET51.1.100.1601	0	0	0	0.7237	0.7308	0.72725	5.98508696464091e-40	TRUE	9.68311195488267e-42	TRUE	TRUE	0.45	0.4568	0.4534	8.43347638591712e-17	TRUE	1.72557412709439e-17	TRUE	TRUE	TRUE
IESPGM.PTET51.1.100.162195	0	0	0	0.5678	0.6357	0.60175	6.57441764619398e-63	TRUE	3.04245331534642e-89	TRUE	TRUE	0.2833	0.2586	0.27095	1.9504591135854e-20	TRUE	5.13380245156807e-17	TRUE	TRUE	TRUE
IESPGM.PTET51.1.100.164200	0	0	0	0.6865	0.6865	0.6865	8.50069999222646e-143	TRUE	8.57761934119089e-143	TRUE	TRUE	0.4924	0.4322	0.4623	9.48758771026797e-60	TRUE	6.82147161283975e-44	TRUE	TRUE	TRUE
IESPGM.PTET51.1.100.165224	0	0	0	0.6512	0.7345	0.69285	5.3995046541418e-33	TRUE	9.9909194678641e-55	TRUE	TRUE	0.3367	0.4758	0.40625	1.71431431622547e-09	TRUE	1.85348037938914e-24	TRUE	TRUE	TRUE
IESPGM.PTET51.1.100.166442	0	0	0	0.7835	0.8125	0.798	1.47656372938846e-71	TRUE	5.06722822806929e-88	TRUE	TRUE	0.52	0.4894	0.5047	2.71964039693315e-35	TRUE	6.12607447465136e-30	TRUE	TRUE	TRUE
IESPGM.PTET51.1.100.168058	0	0	0	0.7812	0.7778	0.7795	2.89016972980299e-107	TRUE	8.14146098599311e-105	TRUE	TRUE	0.4216	0.4685	0.44505	1.87094753932543e-30	TRUE	2.92407329438695e-39	TRUE	TRUE	TRUE
IESPGM.PTET51.1.100.168432	0	0	0	0.6068	0.6198	0.6133	4.24740955728584e-61	TRUE	1.94715845741637e-65	TRUE	TRUE	0.4771	0.5	0.48855	1.30227676850649e-37	TRUE	1.84779579287963e-42	TRUE	TRUE	TRUE
IESPGM.PTET51.1.100.168456	0	0	0	0.6466	0.6569	0.65175	5.30706802832506e-79	TRUE	1.59605616489167e-83	TRUE	TRUE	0.521	0.5328	0.5269	1.10231258130398e-48	TRUE	1.00532945838773e-51	TRUE	TRUE	TRUE
IESPGM.PTET51.1.100.168480	0	0	0	0.6815	0.6641	0.6728	4.07076107329147e-87	TRUE	3.79889488834314e-79	TRUE	TRUE	0.5175	0.4811	0.4993	6.40064387375538e-46	TRUE	5.64108759888594e-38	TRUE	TRUE	TRUE
IESPGM.PTET51.1.100.169307	0	0	0	0.6774	0.6528	0.6651	1.16300490412384e-115	TRUE	1.98888610234702e-101	TRUE	TRUE	0.1284	0.1518	0.1401	1.43352759691503e-05	TRUE	1.63786259589183e-07	TRUE	TRUE	TRUE
IESPGM.PTET51.1.100.172109	0	0	0	0.5165	0.5368	0.52665	1.8573874500053e-39	TRUE	8.20421471296847e-44	TRUE	TRUE	0.4118	0.4595	0.43565	4.30823227544415e-30	TRUE	5.29732014428527e-39	TRUE	TRUE	TRUE
IESPGM.PTET51.1.100.1732	0	0	0	0.7013	0.7195	0.7104	8.84890444920557e-34	TRUE	8.65946733298638e-38	TRUE	TRUE	0.4457	0.4574	0.45155	8.66699323930537e-16	TRUE	5.35683192868169e-17	TRUE	TRUE	TRUE
IESPGM.PTET51.1.100.173627	0	0	0	0.7032	0.7143	0.70875	5.19943368747913e-119	TRUE	1.06371734174395e-126	TRUE	TRUE	0.4123	0.4806	0.44645	4.49382661201658e-37	TRUE	3.83158761730935e-53	TRUE	TRUE	TRUE
IESPGM.PTET51.1.100.174169	0	0	0	0.7742	0.7778	0.776	1.6630416018995e-96	TRUE	7.89237151643095e-99	TRUE	TRUE	0.4762	0.4954	0.4858	2.30915922371721e-35	TRUE	3.59221680700542e-39	TRUE	TRUE	TRUE
IESPGM.PTET51.1.100.175934	0	0	0	0.6167	0.5619	0.5893	1.88296533628351e-71	TRUE	6.08736354572117e-54	TRUE	TRUE	0.4842	0.5051	0.49465	4.04378546075711e-38	TRUE	2.08406856405702e-42	TRUE	TRUE	TRUE
IESPGM.PTET51.1.100.177154	0	0	0	0.597	0.6625	0.62975	8.17645632225844e-76	TRUE	6.70642919263685e-107	TRUE	TRUE	0.3814	0.3652	0.3733	5.33028466676502e-32	TRUE	4.17129683855696e-29	TRUE	TRUE	TRUE
IESPGM.PTET51.1.100.177955	0	0	0	0.6846	0.672	0.6783	2.61019852936902e-91	TRUE	3.19106437144443e-85	TRUE	TRUE	0.3178	0.3178	0.3178	2.30436473671229e-21	TRUE	2.30475867516226e-21	TRUE	TRUE	TRUE
IESPGM.PTET51.1.100.178684	0	0	0	0.6828	0.6974	0.6901	2.98026589940978e-112	TRUE	1.38817989599701e-121	TRUE	TRUE	0.1923	0.125	0.15865	6.79476715267924e-11	TRUE	4.2535119545639e-05	TRUE	TRUE	TRUE
IESPGM.PTET51.1.100.178712	0	0	0	0.7229	0.716	0.71945	4.18129766551761e-139	TRUE	9.37249425293682e-134	TRUE	TRUE	0.1111	0.0638	0.08745	0.000313155603236715	TRUE	0.0786674913068458	FALSE	TRUE	TRUE
IESPGM.PTET51.1.100.179869	0	0.0084	0.0042	0.6867	0.6928	0.68975	4.27810704771496e-117	TRUE	3.29359933908615e-103	TRUE	TRUE	0.4531	0.4017	0.4274	2.04362600113268e-51	TRUE	1.25106051806957e-31	TRUE	TRUE	TRUE
IESPGM.PTET51.1.100.180823	0	0	0	0.6972	0.6796	0.6884	4.27136159931805e-73	TRUE	3.16767992892632e-66	TRUE	TRUE	0.3646	0.3838	0.3742	1.45806888314181e-21	TRUE	3.3201905570619e-24	TRUE	TRUE	TRUE
IESPGM.PTET51.1.100.180846	0	0	0	0.6612	0.687	0.6741	2.26649295001008e-74	TRUE	9.03222873251843e-86	TRUE	TRUE	0.3704	0.4138	0.3921	6.55377476611207e-25	TRUE	3.94569224819585e-32	TRUE	TRUE	TRUE
IESPGM.PTET51.1.100.181027	0	0	0	0.6985	0.687	0.69275	1.16874749283806e-98	TRUE	1.56344700439883e-92	TRUE	TRUE	0.4454	0.4762	0.4608	5.01994281636858e-41	TRUE	2.98241756000277e-48	TRUE	TRUE	TRUE
IESPGM.PTET51.1.100.181217	0	0	0	0.6809	0.6715	0.6762	4.43572163767148e-104	TRUE	5.79720407520688e-99	TRUE	TRUE	0.4095	0.4312	0.42035	1.95802413680749e-34	TRUE	1.06593423717938e-38	TRUE	TRUE	TRUE
IESPGM.PTET51.1.100.181759	0	0	0	0.6624	0.6558	0.6591	1.68619584087366e-108	TRUE	9.26138786658752e-105	TRUE	TRUE	0.3333	0.3966	0.36495	3.73994787463087e-24	TRUE	4.57657660088511e-35	TRUE	TRUE	TRUE
IESPGM.PTET51.1.100.183725	0	0	0	0.5897	0.6522	0.62095	1.0504275720158e-79	TRUE	3.4029855621492e-109	TRUE	TRUE	0.4369	0.4957	0.4663	3.00255581274733e-44	TRUE	2.95285392800202e-59	TRUE	TRUE	TRUE
IESPGM.PTET51.1.100.185266	0	0	0	0.6063	0.6	0.60315	6.54332514340527e-71	TRUE	1.25524852631642e-68	TRUE	TRUE	0.3592	0.3945	0.37685	3.03416967261007e-24	TRUE	7.52240630047877e-30	TRUE	TRUE	TRUE
IESPGM.PTET51.1.100.185811	0	0	0	0.64	0.6	0.62	6.47312624941659e-99	TRUE	1.96412021927059e-80	TRUE	TRUE	0.4602	0.4786	0.4694	9.27873590064433e-44	TRUE	4.0330243740173e-48	TRUE	TRUE	TRUE
IESPGM.PTET51.1.100.188729	0	0	0	0.6441	0.6613	0.6527	2.75764736541638e-95	TRUE	4.26973385254167e-104	TRUE	TRUE	0.4184	0.43	0.4242	2.51037336362029e-41	TRUE	7.41401553212233e-44	TRUE	TRUE	TRUE
IESPGM.PTET51.1.100.191168	0	0	0	0.561	0.6087	0.58485	2.25409796841935e-58	TRUE	7.66424830463261e-75	TRUE	TRUE	0.581	0.5056	0.5433	2.3821485234388e-52	TRUE	1.21418602157644e-35	TRUE	TRUE	TRUE
IESPGM.PTET51.1.100.191243	0	0	0	0.6301	0.6471	0.6386	2.5537843268047e-83	TRUE	3.32550991570912e-91	TRUE	TRUE	0.2885	0.3084	0.29845	5.76399423858804e-16	TRUE	2.22088877670284e-18	TRUE	TRUE	TRUE
IESPGM.PTET51.1.100.193031	0	0	0	0.5957	0.5929	0.5943	1.96685100453187e-75	TRUE	2.62655622928088e-74	TRUE	TRUE	0.5091	0.4857	0.4974	3.6828212145479e-45	TRUE	5.05439856339057e-40	TRUE	TRUE	TRUE
IESPGM.PTET51.1.100.194859	0	0	0	0.6786	0.6715	0.67505	6.56266194723761e-104	TRUE	4.87126132303936e-100	TRUE	TRUE	0.2957	0.3361	0.3159	1.24125351436343e-22	TRUE	2.16602767919921e-29	TRUE	TRUE	TRUE
IESPGM.PTET51.1.100.196923	0	0	0	0.6345	0.6864	0.66045	1.63418251477661e-70	TRUE	2.31188643257838e-94	TRUE	TRUE	0.3429	0.3365	0.3397	6.89228631670974e-17	TRUE	3.54388680014955e-16	TRUE	TRUE	TRUE
IESPGM.PTET51.1.100.199354	0	0.0139	0.00695	0.6939	0.717	0.70545	3.32095617693501e-64	TRUE	9.21904326748045e-61	TRUE	TRUE	0.3451	0.3273	0.3362	3.17443514170181e-22	TRUE	1.75240173584239e-14	TRUE	TRUE	TRUE
IESPGM.PTET51.1.100.199770	0	0	0	0.7304	0.7281	0.72925	1.15167839527683e-85	TRUE	1.8023178890409e-84	TRUE	TRUE	0.3947	0.4524	0.42355	4.31037990589028e-30	TRUE	1.64367417368115e-41	TRUE	TRUE	TRUE
IESPGM.PTET51.1.100.199984	0	0	0	0.7374	0.75	0.7437	5.45214093478835e-72	TRUE	8.66928789743972e-78	TRUE	TRUE	0.4946	0.5437	0.51915	3.91026748555929e-34	TRUE	4.90346182575612e-44	TRUE	TRUE	TRUE
IESPGM.PTET51.1.100.200620	0	0	0	0.7447	0.7465	0.7456	7.96519271385443e-103	TRUE	5.64012887768249e-104	TRUE	TRUE	0.4545	0.4255	0.44	3.56875048658067e-31	TRUE	1.45337280288597e-26	TRUE	TRUE	TRUE
IESPGM.PTET51.1.100.200714	0	0	0	0.7273	0.7638	0.74555	1.96261208101066e-92	TRUE	3.2390413652814e-115	TRUE	TRUE	0.2973	0.2877	0.2925	2.05279824119078e-15	TRUE	1.82853797641704e-14	TRUE	TRUE	TRUE
IESPGM.PTET51.1.100.200773	0	0	0	0.7682	0.7799	0.77405	3.53308323741967e-143	TRUE	2.62442656604428e-154	TRUE	TRUE	0.4737	0.505	0.48935	3.11018849083058e-42	TRUE	2.37434203003648e-49	TRUE	TRUE	TRUE
IESPGM.PTET51.1.100.201437	0	0	0	0.7391	0.7517	0.7454	1.12315202612607e-117	TRUE	5.73235172201407e-127	TRUE	TRUE	0.542	0.5276	0.5348	9.52947229090122e-67	TRUE	3.81994304053525e-62	TRUE	TRUE	TRUE
IESPGM.PTET51.1.100.201996	0	0.007	0.0035	0.6893	0.6923	0.6908	6.79163335922977e-87	TRUE	5.21831499404266e-76	TRUE	TRUE	0.4821	0.4727	0.4774	1.0833967151186e-53	TRUE	9.46885873580369e-43	TRUE	TRUE	TRUE
IESPGM.PTET51.1.100.202617	0	0	0	0.6044	0.6364	0.6204	8.90477628866176e-41	TRUE	1.71268364064132e-48	TRUE	TRUE	0.4286	0.3882	0.4084	6.21668619880615e-22	TRUE	3.01798127825356e-17	TRUE	TRUE	TRUE
IESPGM.PTET51.1.100.203588	0	0	0	0.626	0.5625	0.59425	1.28914114887182e-91	TRUE	1.31451350865258e-66	TRUE	TRUE	0.4874	0.4874	0.4874	9.61598830594007e-56	TRUE	9.60091427601863e-56	TRUE	TRUE	TRUE
IESPGM.PTET51.1.100.205635	0	0	0	0.5887	0.5887	0.5887	3.18817970754675e-76	TRUE	3.20159112118939e-76	TRUE	TRUE	0.2185	0.1913	0.2049	4.24939846493025e-15	TRUE	8.66171392238049e-12	TRUE	TRUE	TRUE
IESPGM.PTET51.1.100.205890	0	0	0	0.549	0.5	0.5245	2.95036764084711e-51	TRUE	6.4465525079867e-40	TRUE	TRUE	0.3838	0.3511	0.36745	9.58895387122646e-28	TRUE	6.94092033852918e-23	TRUE	TRUE	TRUE
IESPGM.PTET51.1.100.205920	0	0	0	0.5714	0.5851	0.57825	9.81436396585273e-49	TRUE	3.02725067000211e-52	TRUE	TRUE	0.4205	0.5321	0.4763	1.34438340831974e-28	TRUE	5.26643421441635e-51	TRUE	TRUE	TRUE
IESPGM.PTET51.1.100.208139	0	0	0	0.7172	0.6316	0.6744	3.10930614430552e-62	TRUE	1.66677578840377e-38	TRUE	TRUE	0.5288	0.4787	0.50375	1.01126883807004e-37	TRUE	8.27076979833562e-29	TRUE	TRUE	TRUE
IESPGM.PTET51.1.100.210584	0	0	0	0.6389	0.6549	0.6469	1.34612851384249e-52	TRUE	1.84471194125377e-57	TRUE	TRUE	0.4286	0.4146	0.4216	2.53288621259419e-29	TRUE	5.54364070130615e-27	TRUE	TRUE	TRUE
IESPGM.PTET51.1.100.211041	0	0	0	0.7302	0.7554	0.7428	4.34228117841827e-104	TRUE	3.74042257733583e-121	TRUE	TRUE	0.5603	0.5189	0.5396	1.20453049094366e-61	TRUE	3.63744501614794e-50	TRUE	TRUE	TRUE
IESPGM.PTET51.1.100.211305	0	0	0	0.6641	0.6812	0.67265	5.09076667960899e-96	TRUE	3.35289927222237e-105	TRUE	TRUE	0.375	0.3243	0.34965	1.99856417211916e-35	TRUE	3.52777672072555e-26	TRUE	TRUE	TRUE
IESPGM.PTET51.1.100.211400	0	0	0	0.5938	0.5873	0.59055	4.9316652956909e-78	TRUE	1.58640872933639e-75	TRUE	TRUE	0.4952	0.4804	0.4878	9.32539044209737e-48	TRUE	2.53504305886791e-44	TRUE	TRUE	TRUE
IESPGM.PTET51.1.100.211763	0	0	0	0.5979	0.5806	0.58925	1.04590925915512e-62	TRUE	1.63716338225058e-57	TRUE	TRUE	0.4762	0.4159	0.44605	7.19874935917958e-56	TRUE	6.09847044487712e-41	TRUE	TRUE	TRUE
IESPGM.PTET51.1.100.214622	0	0	0	0.6696	0.6337	0.65165	6.61595167615784e-57	TRUE	1.56658759725912e-46	TRUE	TRUE	0.4434	0.487	0.4652	3.95158026564515e-25	TRUE	3.07609485442772e-32	TRUE	TRUE	TRUE
IESPGM.PTET51.1.100.215662	0	0	0	0.6284	0.5956	0.612	3.72197070864428e-95	TRUE	2.19592327163655e-80	TRUE	TRUE	0.4528	0.4141	0.43345	2.45420429746497e-40	TRUE	7.66056487819515e-33	TRUE	TRUE	TRUE
IESPGM.PTET51.1.100.217020	0	0	0	0.6818	0.6585	0.67015	3.81473684511396e-88	TRUE	1.2762828543652e-77	TRUE	TRUE	0.5194	0.479	0.4992	5.82264699821286e-54	TRUE	8.92502098440245e-44	TRUE	TRUE	TRUE
IESPGM.PTET51.1.100.217094	0	0	0	0.604	0.6429	0.62345	4.71066721463728e-48	TRUE	3.04594499997907e-59	TRUE	TRUE	0.36	0.4074	0.3837	4.53412393234236e-19	TRUE	1.66296132813061e-25	TRUE	TRUE	TRUE
IESPGM.PTET51.1.100.218	0	0	0	0.6977	0.7292	0.71345	6.75597269296386e-15	TRUE	3.83660256673514e-18	TRUE	TRUE	0.4815	0.5254	0.50345	4.42348380452818e-08	TRUE	1.39948943256834e-10	TRUE	TRUE	TRUE
IESPGM.PTET51.1.100.220625	0	0	0	0.6567	0.6489	0.6528	1.29786155299125e-112	TRUE	3.65680968721008e-108	TRUE	TRUE	0.4711	0.4711	0.4711	5.112834925543e-61	TRUE	5.17114490078898e-61	TRUE	TRUE	TRUE
IESPGM.PTET51.1.100.221477	0	0	0	0.6407	0.6532	0.64695	4.63203672892105e-134	TRUE	7.30374723712823e-143	TRUE	TRUE	0.4851	0.5048	0.49495	2.10193569089937e-53	TRUE	1.04487359236627e-58	TRUE	TRUE	TRUE
IESPGM.PTET51.1.100.222567	0	0	0	0.7768	0.7573	0.76705	4.71259188280769e-81	TRUE	2.52502395471722e-71	TRUE	TRUE	0.4231	0.4	0.41155	2.22991444603984e-31	TRUE	2.43018122687575e-27	TRUE	TRUE	TRUE
IESPGM.PTET51.1.100.222692	0	0	0	0.6	0.7162	0.6581	3.09427106943203e-63	TRUE	1.24818821303673e-117	TRUE	TRUE	0.4182	0.4711	0.44465	7.71645870140045e-37	TRUE	1.13310857869622e-48	TRUE	TRUE	TRUE
IESPGM.PTET51.1.100.222967	0	0	0	0.7717	0.7717	0.7717	3.65321579398745e-126	TRUE	3.6779784109859e-126	TRUE	TRUE	0.5185	0.5478	0.53315	3.43674834911489e-57	TRUE	6.06897898349898e-66	TRUE	TRUE	TRUE
IESPGM.PTET51.1.100.222981	0	0	0	0.7778	0.6981	0.73795	2.59629581648604e-141	TRUE	3.81614925689132e-88	TRUE	TRUE	0.5254	0.4815	0.50345	8.70658512358453e-62	TRUE	9.7106678424709e-50	TRUE	TRUE	TRUE
IESPGM.PTET51.1.100.223044	0	0	0	0.7075	0.713	0.71025	1.77779446357906e-87	TRUE	3.5067378360824e-90	TRUE	TRUE	0.4615	0.4522	0.45685	1.4396811068658e-48	TRUE	2.71229481675408e-46	TRUE	TRUE	TRUE
IESPGM.PTET51.1.100.224352	0	0	0	0.6818	0.6978	0.6898	6.42843167645117e-113	TRUE	4.29283601202596e-123	TRUE	TRUE	0.1758	0.2424	0.2091	3.90611348463374e-10	TRUE	8.34798776510582e-18	TRUE	TRUE	TRUE
IESPGM.PTET51.1.100.224435	0	0	0	0.6525	0.6573	0.6549	1.56309343161922e-109	TRUE	2.49879927909854e-112	TRUE	TRUE	0.4286	0.4175	0.42305	8.11203753398378e-43	TRUE	2.01510510238209e-40	TRUE	TRUE	TRUE
IESPGM.PTET51.1.100.225180	0	0	0	0.7059	0.7241	0.715	5.63017184342624e-105	TRUE	1.55712203544232e-116	TRUE	TRUE	0.5094	0.5185	0.51395	4.08742084194762e-48	TRUE	2.33837937689855e-50	TRUE	TRUE	TRUE
IESPGM.PTET51.1.100.225554	0	0	0	0.6953	0.6829	0.6891	4.31360632073209e-84	TRUE	1.97210175010026e-78	TRUE	TRUE	0.4419	0.5385	0.4902	1.83360310713784e-26	TRUE	4.87072305279109e-44	TRUE	TRUE	TRUE
IESPGM.PTET51.1.100.22680	0	0	0	0.6911	0.7031	0.6971	1.83270622524725e-81	TRUE	3.1323589349333e-87	TRUE	TRUE	0.2374	0.2148	0.2261	2.1791404025542e-14	TRUE	1.11136866130229e-11	TRUE	TRUE	TRUE
IESPGM.PTET51.1.100.226982	0	0	0	0.5873	0.6259	0.6066	8.16959850299261e-71	TRUE	2.09489226042342e-86	TRUE	TRUE	0.2596	0.2596	0.2596	1.62463561711477e-15	TRUE	1.62458633961839e-15	TRUE	TRUE	TRUE
IESPGM.PTET51.1.100.227794	0	0	0	0.7826	0.7761	0.77935	1.09589136884195e-131	TRUE	3.26870490581261e-126	TRUE	TRUE	0.4486	0.3854	0.417	4.81865025804102e-42	TRUE	5.75170516427049e-30	TRUE	TRUE	TRUE
IESPGM.PTET51.1.100.229690	0	0	0	0.6667	0.6303	0.6485	2.50688837581825e-85	TRUE	3.15323714665895e-70	TRUE	TRUE	0.3197	0.2966	0.30815	5.55888850618158e-23	TRUE	1.29336057363368e-19	TRUE	TRUE	TRUE
IESPGM.PTET51.1.100.232469	0	0	0	0.7132	0.6992	0.7062	4.74027050475639e-91	TRUE	4.9300062255281e-84	TRUE	TRUE	0.2115	0.1717	0.1916	2.73459282412399e-09	TRUE	3.59227854296316e-06	TRUE	TRUE	TRUE
IESPGM.PTET51.1.100.234536	0	0	0	0.7203	0.7054	0.71285	7.99164993185595e-58	TRUE	1.01082807646981e-52	TRUE	TRUE	0.4	0.5446	0.4723	3.89963943888419e-13	TRUE	2.38964962841453e-31	TRUE	TRUE	TRUE
IESPGM.PTET51.1.100.234829	0	0	0	0.7279	0.7197	0.7238	3.8885793577905e-91	TRUE	9.36116119825822e-87	TRUE	TRUE	0.2951	0.3385	0.3168	1.49537470330465e-16	TRUE	1.66599771042404e-22	TRUE	TRUE	TRUE
IESPGM.PTET51.1.100.237431	0	0	0	0.7474	0.75	0.7487	6.41781612131664e-57	TRUE	6.95012880426386e-58	TRUE	TRUE	0.4943	0.5	0.49715	4.40096688004418e-24	TRUE	7.21325727865135e-25	TRUE	TRUE	TRUE
IESPGM.PTET51.1.100.237680	0	0	0	0.6917	0.6509	0.6713	1.00395822010557e-84	TRUE	6.69683944161107e-68	TRUE	TRUE	0.3305	0.3009	0.3157	1.84121586257151e-24	TRUE	4.43858044249459e-20	TRUE	TRUE	TRUE
IESPGM.PTET51.1.100.238715	0	0	0	0.6058	0.6612	0.6335	5.89633806272642e-61	TRUE	1.84134516998759e-81	TRUE	TRUE	0.4587	0.4587	0.4587	3.04795217836118e-40	TRUE	3.03763822369359e-40	TRUE	TRUE	TRUE
IESPGM.PTET51.1.100.23889	0	0	0	0.7169	0.7081	0.7125	8.64280117634617e-122	TRUE	9.0741262411315e-116	TRUE	TRUE	0.5035	0.5203	0.5119	1.38065194992968e-57	TRUE	9.40873876060724e-63	TRUE	TRUE	TRUE
IESPGM.PTET51.1.100.239484	0	0	0	0.7	0.7174	0.7087	6.54262264056295e-101	TRUE	2.5231279425951e-111	TRUE	TRUE	0.5575	0.5283	0.5429	3.91401659653124e-60	TRUE	5.03190450585855e-52	TRUE	TRUE	TRUE
IESPGM.PTET51.1.100.240261	0	0	0	0.6476	0.6186	0.6331	6.38014915974913e-52	TRUE	2.85121964213549e-44	TRUE	TRUE	0.4079	0.5673	0.4876	1.42135764693923e-16	TRUE	4.28474691974765e-40	TRUE	TRUE	TRUE
IESPGM.PTET51.1.100.240339	0	0	0	0.6471	0.625	0.63605	2.57576582896071e-45	TRUE	4.78013650098036e-40	TRUE	TRUE	0.4672	0.3981	0.43265	9.32454433129071e-29	TRUE	7.42329860653951e-19	TRUE	TRUE	TRUE
IESPGM.PTET51.1.100.24150	0.0169	0.0169	0.0169	0.776	0.7863	0.78115	6.61656091967976e-75	TRUE	1.78685198947544e-80	TRUE	TRUE	0.6111	0.6048	0.60795	7.28934601165597e-47	TRUE	2.93164400754385e-45	TRUE	TRUE	TRUE
IESPGM.PTET51.1.100.243649	0	0	0	0.5702	0.5739	0.57205	4.6267269437815e-56	TRUE	3.71459580208856e-57	TRUE	TRUE	0.51	0.4731	0.49155	1.26402972228073e-40	TRUE	1.55488577154153e-33	TRUE	TRUE	TRUE
IESPGM.PTET51.1.100.243740	0	0	0	0.708	0.6694	0.6887	1.05423739198988e-92	TRUE	1.34816117057806e-74	TRUE	TRUE	0.1681	0.1826	0.17535	3.53939360095123e-06	TRUE	2.70629958044522e-07	TRUE	TRUE	TRUE
IESPGM.PTET51.1.100.244296	0	0	0	0.6791	0.7014	0.69025	1.16819896292791e-112	TRUE	4.67873043567262e-127	TRUE	TRUE	0.4831	0.3838	0.43345	2.66093932899379e-58	TRUE	4.86711192751196e-35	TRUE	TRUE	TRUE
IESPGM.PTET51.1.100.24441	0	0	0	0.7029	0.6667	0.6848	3.99020300576019e-104	TRUE	2.44115621511747e-85	TRUE	TRUE	0.2735	0.3254	0.29945	5.92017934129744e-19	TRUE	4.73354430321617e-27	TRUE	TRUE	TRUE
IESPGM.PTET51.1.100.244570	0	0	0	0.6408	0.6165	0.62865	1.74497015086751e-98	TRUE	6.81301163181845e-87	TRUE	TRUE	0.4206	0.4206	0.4206	1.34209573537685e-44	TRUE	1.33780010825653e-44	TRUE	TRUE	TRUE
IESPGM.PTET51.1.100.245019	0	0	0	0.6989	0.6901	0.6945	1.75455018624675e-126	TRUE	2.12184805601038e-120	TRUE	TRUE	0.4857	0.4906	0.48815	1.1262506957965e-41	TRUE	9.91255988067947e-43	TRUE	TRUE	TRUE
IESPGM.PTET51.1.100.246286	0	0	0	0.6404	0.59	0.6152	1.11350672821971e-65	TRUE	2.26682438465197e-50	TRUE	TRUE	0.4779	0.3932	0.43555	7.01337953256114e-47	TRUE	3.12937928264366e-29	TRUE	TRUE	TRUE
IESPGM.PTET51.1.100.247214	0	0	0	0.6825	0.6667	0.6746	9.99595119583235e-80	TRUE	5.09595845100651e-73	TRUE	TRUE	0.5401	0.5227	0.5314	4.07930007599165e-57	TRUE	3.46196917229417e-52	TRUE	TRUE	TRUE
IESPGM.PTET51.1.100.247524	0	0	0	0.7006	0.6479	0.67425	8.62235547934181e-126	TRUE	1.69840055739413e-94	TRUE	TRUE	0.4924	0.4597	0.47605	1.14747302117042e-55	TRUE	4.8722005334767e-47	TRUE	TRUE	TRUE
IESPGM.PTET51.1.100.248976	0	0	0	0.6988	0.7475	0.72315	3.05317505776483e-49	TRUE	5.97062230413711e-66	TRUE	TRUE	0.4231	0.4156	0.41935	4.65994956228569e-19	TRUE	2.99242980291578e-18	TRUE	TRUE	TRUE
IESPGM.PTET51.1.100.249765	0.0115	0	0.00575	0.6855	0.7	0.69275	1.25740844829358e-71	TRUE	5.05166902879331e-93	TRUE	TRUE	0.3942	0.3505	0.37235	1.62481210437152e-22	TRUE	2.51075833126505e-22	TRUE	TRUE	TRUE
IESPGM.PTET51.1.100.249955	0	0	0	0.6744	0.7	0.6872	2.01793399771064e-101	TRUE	1.66722264004923e-116	TRUE	TRUE	0.2632	0.2857	0.27445	1.78587637303032e-17	TRUE	1.96112941671538e-20	TRUE	TRUE	TRUE
IESPGM.PTET51.1.100.250618	0	0	0	0.725	0.7339	0.72945	2.43170701602431e-85	TRUE	5.51651435069899e-90	TRUE	TRUE	0.2526	0.2447	0.24865	2.95284775471313e-11	TRUE	1.50962121503415e-10	TRUE	TRUE	TRUE
IESPGM.PTET51.1.100.250637	0	0	0	0.72	0.72	0.72	9.79039118912587e-90	TRUE	9.75895942950681e-90	TRUE	TRUE	0.3295	0.487	0.40825	3.25988060522828e-17	TRUE	1.98273082853691e-42	TRUE	TRUE	TRUE
IESPGM.PTET51.1.100.252114	0	0	0	0.7379	0.7379	0.7379	2.03767258448393e-84	TRUE	2.03771794472133e-84	TRUE	TRUE	0.2538	0.2114	0.2326	2.72198053845875e-18	TRUE	9.54333556186638e-13	TRUE	TRUE	TRUE
IESPGM.PTET51.1.100.256804	0	0	0	0.6555	0.6894	0.67245	2.29167149138932e-79	TRUE	2.15960133427094e-95	TRUE	TRUE	0.5169	0.4911	0.504	8.77863627389414e-53	TRUE	2.76372216195156e-46	TRUE	TRUE	TRUE
IESPGM.PTET51.1.100.257581	0	0	0	0.6715	0.6053	0.6384	4.69149697628005e-83	TRUE	4.02071139953523e-58	TRUE	TRUE	0.2833	0.363	0.32315	2.9876363350981e-16	TRUE	4.22869983447399e-28	TRUE	TRUE	TRUE
IESPGM.PTET51.1.100.257912	0	0	0	0.7231	0.7353	0.7292	4.16830302272092e-99	TRUE	1.59072525366072e-106	TRUE	TRUE	0.4592	0.4239	0.44155	1.85144744547832e-35	TRUE	2.32037977836133e-29	TRUE	TRUE	TRUE
IESPGM.PTET51.1.100.258621	0	0	0	0.6947	0.6947	0.6947	9.65142012533423e-91	TRUE	9.6179754710284e-91	TRUE	TRUE	0.4149	0.4388	0.42685	7.51753260211096e-28	TRUE	9.44693311042857e-32	TRUE	TRUE	TRUE
IESPGM.PTET51.1.100.258812	0	0	0	0.5918	0.6078	0.5998	3.26799109680687e-87	TRUE	1.22932439489774e-94	TRUE	TRUE	0.4359	0.4211	0.4285	1.76619720462105e-42	TRUE	3.00334778401285e-39	TRUE	TRUE	TRUE
IESPGM.PTET51.1.100.259947	0	0	0	0.4026	0.5534	0.478	8.27613938830102e-30	TRUE	1.27881507202184e-63	TRUE	TRUE	0.2736	0.3362	0.3049	2.48288145241855e-22	TRUE	3.05161303954289e-33	TRUE	TRUE	TRUE
IESPGM.PTET51.1.100.261544	0	0	0	0.6434	0.6714	0.6574	9.54167553925671e-107	TRUE	2.76137465331027e-123	TRUE	TRUE	0.241	0.2841	0.26255	2.40340424960039e-16	TRUE	5.93988511231968e-22	TRUE	TRUE	TRUE
IESPGM.PTET51.1.100.261580	0	0	0	0.6371	0.6667	0.6519	3.40480796239628e-97	TRUE	3.69769962871644e-113	TRUE	TRUE	0.3023	0.3407	0.3215	2.86697485488283e-22	TRUE	5.02032987122879e-28	TRUE	TRUE	TRUE
IESPGM.PTET51.1.100.262780	0	0	0	0.5659	0.5447	0.5553	3.81281345693294e-77	TRUE	2.02536556851705e-69	TRUE	TRUE	0.5088	0.4615	0.48515	4.06316044982632e-57	TRUE	3.78563349634384e-45	TRUE	TRUE	TRUE
IESPGM.PTET51.1.100.263758	0	0	0	0.619	0.6084	0.6137	2.38028770593336e-98	TRUE	3.7137852900929e-93	TRUE	TRUE	0.1856	0.202	0.1938	7.42909212703473e-10	TRUE	1.72068055704551e-11	TRUE	TRUE	TRUE
IESPGM.PTET51.1.100.264269	0	0	0	0.6993	0.6972	0.69825	4.10924406542407e-117	TRUE	9.42321037615534e-116	TRUE	TRUE	0.5361	0.5408	0.53845	3.39703442431247e-52	TRUE	2.04187619718531e-53	TRUE	TRUE	TRUE
IESPGM.PTET51.1.100.264377	0.0076	0.0076	0.0076	0.7049	0.6786	0.69175	6.8356784755287e-89	TRUE	9.32181418886746e-77	TRUE	TRUE	0.25	0.2588	0.2544	2.71126047784919e-11	TRUE	4.36469879401334e-12	TRUE	TRUE	TRUE
IESPGM.PTET51.1.100.265270	0	0	0	0.6471	0.6391	0.6431	9.63949197114074e-88	TRUE	3.96448433888301e-84	TRUE	TRUE	0.3738	0.4071	0.39045	2.95556391836973e-28	TRUE	3.68432988888027e-34	TRUE	TRUE	TRUE
IESPGM.PTET51.1.100.265475	0	0	0	0.6016	0.6142	0.6079	1.48140519111518e-72	TRUE	2.16107379671565e-77	TRUE	TRUE	0.3187	0.4038	0.36125	1.87454369842688e-19	TRUE	3.11553012513651e-32	TRUE	TRUE	TRUE
IESPGM.PTET51.1.100.266338	0	0	0	0.6992	0.6875	0.69335	5.15383488303777e-118	TRUE	9.7135636340098e-111	TRUE	TRUE	0.4368	0.5149	0.47585	5.49289599871252e-38	TRUE	8.19046603951625e-56	TRUE	TRUE	TRUE
IESPGM.PTET51.1.100.266390	0	0	0	0.6218	0.6154	0.6186	2.00495178622347e-84	TRUE	1.03955402552957e-81	TRUE	TRUE	0.5349	0.5041	0.5195	5.70824882582143e-71	TRUE	4.40548265714858e-61	TRUE	TRUE	TRUE
IESPGM.PTET51.1.100.267561	0	0	0	0.6415	0.6311	0.6363	9.78888807923695e-58	TRUE	1.40397900687771e-54	TRUE	TRUE	0.156	0.1402	0.1481	0.000125567826297249	TRUE	0.000966016468689675	TRUE	TRUE	TRUE
IESPGM.PTET51.1.100.267767	0	0	0	0.6509	0.6838	0.66735	6.38739442821926e-63	TRUE	2.62111954199678e-75	TRUE	TRUE	0.449	0.3933	0.42115	5.82523711472503e-31	TRUE	1.18231918148448e-22	TRUE	TRUE	TRUE
IESPGM.PTET51.1.100.268595	0	0	0	0.625	0.7068	0.6659	6.55688055463244e-82	TRUE	2.13031262081433e-125	TRUE	TRUE	0.4124	0.5	0.4562	6.58955754234522e-41	TRUE	3.89750025472523e-63	TRUE	TRUE	TRUE
IESPGM.PTET51.1.100.268708	0	0	0	0.6496	0.6746	0.6621	2.65932509025928e-89	TRUE	8.2289328008421e-102	TRUE	TRUE	0.312	0.363	0.3375	1.49692277201251e-30	TRUE	1.82455960243425e-41	TRUE	TRUE	TRUE
IESPGM.PTET51.1.100.269091	0	0	0	0.6535	0.6393	0.6464	2.74330616568875e-86	TRUE	4.48898794654614e-80	TRUE	TRUE	0.4351	0.3729	0.404	1.2477221571977e-45	TRUE	2.76164066554786e-32	TRUE	TRUE	TRUE
IESPGM.PTET51.1.100.269259	0	0	0	0.6309	0.6127	0.6218	2.39949895920631e-100	TRUE	2.14239337053398e-91	TRUE	TRUE	0.2358	0.2636	0.2497	4.54493590224307e-15	TRUE	1.19481260254214e-18	TRUE	TRUE	TRUE
IESPGM.PTET51.1.100.270503	0	0	0	0.6885	0.6415	0.665	3.18930040404901e-81	TRUE	7.17017695855047e-63	TRUE	TRUE	0.4286	0.4504	0.4395	2.11153866571586e-37	TRUE	3.63264748302698e-42	TRUE	TRUE	TRUE
IESPGM.PTET51.1.100.271786	0	0	0	0.6842	0.6557	0.66995	9.9100550452432e-110	TRUE	2.12378941819824e-94	TRUE	TRUE	0.5514	0.4783	0.51485	1.62414667071122e-62	TRUE	9.52810180558097e-44	TRUE	TRUE	TRUE
IESPGM.PTET51.1.100.274226	0	0	0	0.6538	0.6667	0.66025	3.85275563714057e-65	TRUE	8.40718350532082e-70	TRUE	TRUE	0.2371	0.3084	0.27275	4.12155886449232e-11	TRUE	5.20794491349534e-19	TRUE	TRUE	TRUE
IESPGM.PTET51.1.100.274282	0	0	0	0.5769	0.6	0.58845	4.18772765808786e-54	TRUE	6.20084127454153e-61	TRUE	TRUE	0.3684	0.375	0.3717	1.30695806336496e-23	TRUE	1.51513505803829e-24	TRUE	TRUE	TRUE
IESPGM.PTET51.1.100.274688	0.0147	0	0.00735	0.6667	0.6629	0.6648	5.70957839200981e-44	TRUE	1.07600668851545e-52	TRUE	TRUE	0.3402	0.4128	0.3765	2.77499146833281e-13	TRUE	3.14452554136743e-28	TRUE	TRUE	TRUE
IESPGM.PTET51.1.100.276719	0	0	0	0.5603	0.5952	0.57775	2.1702157015861e-61	TRUE	2.53729453935515e-73	TRUE	TRUE	0.4157	0.381	0.39835	2.65295490237699e-29	TRUE	3.62063549196589e-24	TRUE	TRUE	TRUE
IESPGM.PTET51.1.100.276867	0	0	0	0.5659	0.6028	0.58435	6.5083914618085e-68	TRUE	4.57952378956024e-82	TRUE	TRUE	0.4123	0.3619	0.3871	9.38134360657087e-36	TRUE	8.22731907548416e-27	TRUE	TRUE	TRUE
IESPGM.PTET51.1.100.277859	0	0	0	0.6	0.6033	0.60165	5.27099544269255e-72	TRUE	3.13607235962984e-73	TRUE	TRUE	0.506	0.5341	0.52005	4.45383398965312e-38	TRUE	8.52299301918252e-44	TRUE	TRUE	TRUE
IESPGM.PTET51.1.100.277948	0	0	0	0.6075	0.5625	0.585	2.98250911007632e-58	TRUE	3.81778696785346e-46	TRUE	TRUE	0.41	0.3656	0.3878	3.82639139529007e-28	TRUE	1.00289613423074e-21	TRUE	TRUE	TRUE
IESPGM.PTET51.1.100.278013	0	0	0	0.6087	0.6154	0.61205	9.03344326248228e-59	TRUE	6.83852353440996e-61	TRUE	TRUE	0.3173	0.3364	0.32685	2.87960283701488e-17	TRUE	1.22430429865557e-19	TRUE	TRUE	TRUE
IESPGM.PTET51.1.100.278091	0	0	0	0.5285	0.5043	0.5164	1.71607745887858e-53	TRUE	3.79478070598646e-47	TRUE	TRUE	0.3232	0.3021	0.31265	5.17853502550263e-19	TRUE	1.71775327098586e-16	TRUE	TRUE	TRUE
IESPGM.PTET51.1.100.278850	0	0	0	0.5658	0.5926	0.5792	1.28529009704315e-26	TRUE	8.12125421105742e-31	TRUE	TRUE	0.1122	0.1635	0.13785	0.203008098063032	FALSE	0.00616319748285948	TRUE	TRUE	TRUE
IESPGM.PTET51.1.100.280236	0	0	0	0.7059	0.7009	0.7034	3.23034931185382e-67	TRUE	2.97381103718267e-65	TRUE	TRUE	0.2037	0.181	0.19235	9.364258235151e-06	TRUE	0.000194218035680397	TRUE	TRUE	TRUE
IESPGM.PTET51.1.100.281370	0	0	0	0.5856	0.5856	0.5856	3.89695909529444e-63	TRUE	3.89832345045833e-63	TRUE	TRUE	0.4762	0.433	0.4546	1.76176110518446e-42	TRUE	6.74596775222928e-34	TRUE	TRUE	TRUE
IESPGM.PTET51.1.100.281433	0	0	0	0.6496	0.672	0.6608	3.10521009310543e-78	TRUE	3.48658513980815e-88	TRUE	TRUE	0.3656	0.3587	0.36215	9.47687165654865e-25	TRUE	9.11996602317086e-24	TRUE	TRUE	TRUE
IESPGM.PTET51.1.100.281554	0	0	0	0.6452	0.6452	0.6452	4.98331359309969e-91	TRUE	4.97419771422926e-91	TRUE	TRUE	0.3333	0.3494	0.34135	9.99224842800383e-22	TRUE	7.01417690691113e-24	TRUE	TRUE	TRUE
IESPGM.PTET51.1.100.281844	0	0	0	0.678	0.686	0.682	1.14269072195451e-78	TRUE	3.24630201244564e-82	TRUE	TRUE	0.2474	0.2843	0.26585	4.62860175548545e-12	TRUE	5.5460211617402e-16	TRUE	TRUE	TRUE
IESPGM.PTET51.1.100.282026	0	0	0	0.6827	0.6598	0.67125	1.0960839754593e-62	TRUE	3.29098550873502e-55	TRUE	TRUE	0.4545	0.4545	0.4545	2.85249867983091e-26	TRUE	2.84625162724425e-26	TRUE	TRUE	TRUE
IESPGM.PTET51.1.100.282305	0	0	0	0.5934	0.6224	0.6079	6.877481655955e-44	TRUE	3.55675817243897e-51	TRUE	TRUE	0.3763	0.3556	0.36595	2.32542877066768e-20	TRUE	6.67038649351856e-18	TRUE	TRUE	TRUE
IESPGM.PTET51.1.100.282350	0	0	0	0.5581	0.6082	0.58315	4.06715315732864e-43	TRUE	9.98361143572053e-56	TRUE	TRUE	0.4198	0.4778	0.4488	1.71786805466366e-25	TRUE	1.10640653870496e-34	TRUE	TRUE	TRUE
IESPGM.PTET51.1.100.282698	0	0	0	0.6316	0.6316	0.6316	2.72184923344486e-51	TRUE	2.71660353756701e-51	TRUE	TRUE	0.1143	0.0882	0.10125	0.012066324682231	TRUE	0.105049973522048	FALSE	TRUE	TRUE
IESPGM.PTET51.1.100.283396	0	0	0	0.7203	0.6972	0.70875	9.06813245689386e-91	TRUE	1.36590131385822e-79	TRUE	TRUE	0.1616	0.1531	0.15735	1.97748953478523e-06	TRUE	8.11471464833328e-06	TRUE	TRUE	TRUE
IESPGM.PTET51.1.100.283619	0	0	0	0.7126	0.7368	0.7247	1.22506021307249e-46	TRUE	4.16340992354037e-54	TRUE	TRUE	0.26	0.2371	0.24855	1.64164929895429e-07	TRUE	4.55736051874827e-06	TRUE	TRUE	TRUE
IESPGM.PTET51.1.100.283875	0	0	0	0.7609	0.7843	0.7726	2.89438778759339e-61	TRUE	1.17423349720473e-71	TRUE	TRUE	0.4	0.4211	0.41055	1.89942970379922e-22	TRUE	1.66390513711889e-25	TRUE	TRUE	TRUE
IESPGM.PTET51.1.100.284337	0	0	0	0.619	0.6364	0.6277	9.72676393704476e-67	TRUE	5.53401795653106e-73	TRUE	TRUE	0.2143	0.1538	0.18405	2.55205904804819e-11	TRUE	3.48067147472515e-06	TRUE	TRUE	TRUE
IESPGM.PTET51.1.100.285017	0	0	0	0.675	0.6422	0.6586	1.15828455048805e-84	TRUE	4.41985404275181e-71	TRUE	TRUE	0.4312	0.479	0.4551	5.02574422390202e-37	TRUE	1.36535610885849e-47	TRUE	TRUE	TRUE
IESPGM.PTET51.1.100.285672	0.0139	0	0.00695	0.6214	0.5938	0.6076	2.15085342306229e-45	TRUE	2.68245125948449e-48	TRUE	TRUE	0.4494	0.4494	0.4494	1.07742758134398e-21	TRUE	6.7350035108282e-28	TRUE	TRUE	TRUE
IESPGM.PTET51.1.100.285755	0	0	0	0.6782	0.6543	0.66625	3.10151738533414e-53	TRUE	1.01988597910337e-46	TRUE	TRUE	0.2805	0.404	0.34225	5.13744087404261e-11	TRUE	1.24657085027792e-24	TRUE	TRUE	TRUE
IESPGM.PTET51.1.100.285816	0	0	0	0.6437	0.6593	0.6515	3.04006000846642e-47	TRUE	1.90984274386153e-51	TRUE	TRUE	0.2375	0.2824	0.25995	1.18900921918258e-07	TRUE	5.85117722805382e-11	TRUE	TRUE	TRUE
IESPGM.PTET51.1.100.287026	0	0	0	0.7234	0.7347	0.72905	7.26317361995322e-69	TRUE	1.24614976817768e-73	TRUE	TRUE	0.4853	0.4444	0.46485	7.17881638515381e-26	TRUE	6.83484582099934e-21	TRUE	TRUE	TRUE
IESPGM.PTET51.1.100.287200	0	0	0	0.7551	0.7176	0.73635	3.80461707011356e-61	TRUE	1.95117534653112e-48	TRUE	TRUE	0.3298	0.3152	0.3225	1.78118895206448e-12	TRUE	3.1796212421346e-11	TRUE	TRUE	TRUE
IESPGM.PTET51.1.100.287707	0	0	0	0.6344	0.6566	0.6455	1.91040493846381e-61	TRUE	5.41319585614824e-69	TRUE	TRUE	0.3495	0.33	0.33975	5.00980426274703e-26	TRUE	4.29077744154716e-23	TRUE	TRUE	TRUE
IESPGM.PTET51.1.100.289356	0	0	0	0.6985	0.6555	0.677	5.23593701512829e-95	TRUE	5.74068196184803e-75	TRUE	TRUE	0.4167	0.5088	0.46275	1.32242820217657e-28	TRUE	1.13288245213827e-46	TRUE	TRUE	TRUE
IESPGM.PTET51.1.100.294780	0	0.0339	0.01695	0.5362	0.619	0.5776	2.03706333633553e-26	TRUE	1.23498872329211e-27	TRUE	TRUE	0.4023	0.3953	0.3988	9.78739111518752e-20	TRUE	4.65727049618948e-11	TRUE	TRUE	TRUE
IESPGM.PTET51.1.100.29751	0	0	0	0.7222	0.7097	0.71595	2.33351221679769e-126	TRUE	1.47156341263758e-117	TRUE	TRUE	0.4953	0.4808	0.48805	3.71834615954294e-45	TRUE	6.39973735651511e-42	TRUE	TRUE	TRUE
IESPGM.PTET51.1.100.297944	0	0	0	0.6581	0.6296	0.64385	3.94611433256079e-86	TRUE	2.73220980298552e-74	TRUE	TRUE	0.4505	0.4118	0.43115	5.18429680299601e-37	TRUE	3.20169956580714e-30	TRUE	TRUE	TRUE
IESPGM.PTET51.1.100.29830	0	0	0	0.7521	0.7436	0.74785	8.81597897771731e-101	TRUE	1.07305919619872e-95	TRUE	TRUE	0.4634	0.4568	0.4601	2.97693674238807e-31	TRUE	3.39199847922878e-30	TRUE	TRUE	TRUE
IESPGM.PTET51.1.100.299215	0	0	0	0.6489	0.6598	0.65435	2.65005618830247e-47	TRUE	3.07170800325915e-50	TRUE	TRUE	0.4667	0.4217	0.4442	5.63667912091323e-25	TRUE	2.53101618700341e-19	TRUE	TRUE	TRUE
IESPGM.PTET51.1.100.301139	0	0	0	0.7143	0.7105	0.7124	9.81674828747147e-36	TRUE	6.41312039824093e-35	TRUE	TRUE	0.2	0.2308	0.2154	0.0146330304055344	TRUE	0.00159423866971702	TRUE	TRUE	TRUE
IESPGM.PTET51.1.100.304171	0	0	0	0.7031	0.7121	0.7076	8.8660056517914e-25	TRUE	3.31012989740261e-26	TRUE	TRUE	0.2414	0.3125	0.27695	0.0233847302605652	TRUE	0.000252962558495036	TRUE	TRUE	TRUE
IESPGM.PTET51.1.100.305080	0	0	0	0.7282	0.72	0.7241	1.15823604178106e-63	TRUE	1.32816262708105e-60	TRUE	TRUE	0.4643	0.5238	0.49405	5.44543201908531e-16	TRUE	5.57554736964404e-22	TRUE	TRUE	TRUE
IESPGM.PTET51.1.100.30724	0	0	0	0.56	0.5	0.53	4.67132373847116e-74	TRUE	6.51833878720814e-55	TRUE	TRUE	0.2564	0.2301	0.24325	1.76135411038229e-20	TRUE	1.02309068020133e-16	TRUE	TRUE	TRUE
IESPGM.PTET51.1.100.308573	0	0	0	0.6842	0.6949	0.68955	3.54297952117713e-23	TRUE	1.05423028908891e-24	TRUE	TRUE	0.2667	0.3016	0.28415	0.00147991802389372	TRUE	9.72507645566047e-05	TRUE	TRUE	TRUE
IESPGM.PTET51.1.100.309082	0	0	0	0.7538	0.7867	0.77025	5.51683464953656e-20	TRUE	1.75693733413237e-25	TRUE	TRUE	0.4194	0.4627	0.44105	0.000305821733265819	TRUE	8.00350901127242e-06	TRUE	TRUE	TRUE
IESPGM.PTET51.1.100.310191	0	0	0	0.7912	0.7889	0.79005	1.3437937394456e-43	TRUE	7.40713309086126e-43	TRUE	TRUE	0.5634	0.5921	0.57775	2.0893158553958e-16	TRUE	1.94144548451409e-19	TRUE	TRUE	TRUE
IESPGM.PTET51.1.100.311226	0	0	0	0.7292	0.679	0.7041	6.62772818914728e-53	TRUE	3.20020157873839e-39	TRUE	TRUE	0.5263	0.625	0.57565	1.81466757054277e-17	TRUE	8.74432128806351e-30	TRUE	TRUE	TRUE
IESPGM.PTET51.1.100.348	0	0	0	0.6375	0.6463	0.6419	1.34729228749279e-21	TRUE	8.40394532256879e-23	TRUE	TRUE	0.3733	0.4051	0.3892	7.73381559267189e-06	TRUE	2.09945050199689e-07	TRUE	TRUE	TRUE
IESPGM.PTET51.1.100.37616	0	0	0	0.7652	0.7721	0.76865	5.91114516817732e-129	TRUE	1.07083865504984e-134	TRUE	TRUE	0.5039	0.4706	0.48725	9.89047130769332e-64	TRUE	4.9330127632047e-54	TRUE	TRUE	TRUE
IESPGM.PTET51.1.100.3813	0	0	0	0.7009	0.6818	0.69135	3.36778223491439e-60	TRUE	8.16445446508409e-54	TRUE	TRUE	0.4865	0.4412	0.46385	1.97882137030158e-28	TRUE	8.27980722242784e-22	TRUE	TRUE	TRUE
IESPGM.PTET51.1.100.40357	0	0	0	0.7542	0.7556	0.7549	8.55989824302765e-167	TRUE	3.50945762587606e-168	TRUE	TRUE	0.3378	0.3194	0.3286	4.87684315924979e-39	TRUE	7.51059071392943e-35	TRUE	TRUE	TRUE
IESPGM.PTET51.1.100.41363	0	0	0	0.7405	0.763	0.75175	1.05626010711074e-151	TRUE	1.01292371511688e-173	TRUE	TRUE	0.4522	0.4375	0.44485	1.04355771550115e-51	TRUE	5.19022054463476e-48	TRUE	TRUE	TRUE
IESPGM.PTET51.1.100.4388	0	0.0106	0.0053	0.6768	0.6832	0.68	1.34368037065151e-69	TRUE	1.64871478756517e-60	TRUE	TRUE	0.4744	0.5176	0.496	6.12017985547013e-31	TRUE	1.86873445926163e-31	TRUE	TRUE	TRUE
IESPGM.PTET51.1.100.43950	0	0	0	0.7215	0.7284	0.72495	5.02420311194585e-115	TRUE	8.66723378274621e-120	TRUE	TRUE	0.4679	0.5	0.48395	1.65001405855494e-38	TRUE	1.47344601980953e-45	TRUE	TRUE	TRUE
IESPGM.PTET51.1.100.44180	0	0	0	0.7418	0.7432	0.7425	3.50052523189032e-156	TRUE	1.68496766455527e-157	TRUE	TRUE	0.3363	0.3802	0.35825	1.17896866250444e-27	TRUE	7.83598465022801e-36	TRUE	TRUE	TRUE
IESPGM.PTET51.1.100.4531	0	0	0	0.6818	0.5882	0.635	7.70848833406413e-69	TRUE	1.05800164185818e-41	TRUE	TRUE	0.5435	0.5625	0.553	5.70292512739855e-39	TRUE	5.52025839082157e-43	TRUE	TRUE	TRUE
IESPGM.PTET51.1.100.46774	0	0	0	0.747	0.76	0.7535	1.60927221204055e-133	TRUE	9.49400530484108e-145	TRUE	TRUE	0.3615	0.3465	0.354	1.62257466548668e-31	TRUE	9.8879727911576e-29	TRUE	TRUE	TRUE
IESPGM.PTET51.1.100.478	0	0	0	0.7188	0.7313	0.72505	6.5093692943307e-34	TRUE	1.25293968026342e-36	TRUE	TRUE	0.5663	0.5325	0.5494	1.89123325598295e-27	TRUE	8.7396768327875e-23	TRUE	TRUE	TRUE
IESPGM.PTET51.1.100.48715	0	0	0	0.1587	0.4854	0.32205	4.98599317558688e-05	TRUE	4.56183686934758e-45	TRUE	TRUE	0.2609	0.378	0.31945	1.2667037304394e-11	TRUE	2.65147082514098e-24	TRUE	TRUE	TRUE
IESPGM.PTET51.1.100.49358	0	0.0086	0.0043	0.7059	0.7386	0.72225	3.69983403815846e-110	TRUE	6.96936515545516e-114	TRUE	TRUE	0.5385	0.5304	0.53445	6.40441961409104e-61	TRUE	1.07954797169929e-48	TRUE	TRUE	TRUE
IESPGM.PTET51.1.100.51654	0	0	0	0.6984	0.696	0.6972	3.3468582139793e-79	TRUE	4.10953330398026e-78	TRUE	TRUE	0.3455	0.3793	0.3624	3.09910103589659e-20	TRUE	4.48699302545474e-25	TRUE	TRUE	TRUE
IESPGM.PTET51.1.100.52214	0	0	0	0.5918	0.5833	0.58755	1.23233445862761e-47	TRUE	1.47069929572513e-45	TRUE	TRUE	0.4839	0.488	0.48595	7.56790030339346e-42	TRUE	8.77828057768874e-43	TRUE	TRUE	TRUE
IESPGM.PTET51.1.100.54418	0.5823	0.0571	0.3197	0.8618	0.835	0.8484	1.08282868509412e-05	TRUE	6.97090202702338e-45	TRUE	TRUE	0.75	0.6824	0.7162	0.116544821842538	FALSE	1.29481058771907e-22	TRUE	TRUE	FALSE
IESPGM.PTET51.1.100.5534	0	0	0	0.7423	0.7126	0.72745	5.14734777983768e-73	TRUE	2.88972154376938e-61	TRUE	TRUE	0.5529	0.5422	0.54755	9.10841628881288e-39	TRUE	1.06902611590634e-36	TRUE	TRUE	TRUE
IESPGM.PTET51.1.100.57938	0	0	0	0.7	0.708	0.704	4.30499133883393e-75	TRUE	1.3839507121016e-78	TRUE	TRUE	0.4917	0.4786	0.48515	1.39436975230666e-44	TRUE	1.25312847463847e-41	TRUE	TRUE	TRUE
IESPGM.PTET51.1.100.5850	0	0	0	0.6814	0.6727	0.67705	1.93838598106026e-54	TRUE	9.29710729883749e-52	TRUE	TRUE	0.4375	0.4375	0.4375	7.18773440388626e-17	TRUE	7.18479608772271e-17	TRUE	TRUE	TRUE
IESPGM.PTET51.1.100.600	0	0	0	0.7317	0.7143	0.723	3.91025126379155e-45	TRUE	1.435979021051e-40	TRUE	TRUE	0.2165	0.2621	0.2393	9.68978294683297e-05	TRUE	2.03841594566824e-07	TRUE	TRUE	TRUE
IESPGM.PTET51.1.100.60110	0	0	0	0.6055	0.6884	0.64695	5.2617580091364e-66	TRUE	3.21784176364522e-102	TRUE	TRUE	0.2623	0.2308	0.24655	7.42959544938416e-19	TRUE	1.14643884066988e-14	TRUE	TRUE	TRUE
IESPGM.PTET51.1.100.62660	0	0	0	0.7195	0.707	0.71325	5.38499402332747e-125	TRUE	2.48787132247622e-116	TRUE	TRUE	0.561	0.5645	0.56275	1.19423159927377e-61	TRUE	9.51392760538349e-63	TRUE	TRUE	TRUE
IESPGM.PTET51.1.100.62744	0	0	0	0.6258	0.6306	0.6282	2.22975330690519e-94	TRUE	9.18025937684382e-97	TRUE	TRUE	0.5083	0.5391	0.5237	1.06605426315936e-51	TRUE	2.24791087505243e-60	TRUE	TRUE	TRUE
IESPGM.PTET51.1.100.63356	0	0	0	0.6031	0.6232	0.61315	1.28424489015648e-80	TRUE	2.20300733250899e-89	TRUE	TRUE	0.371	0.2571	0.31405	6.08612828035099e-35	TRUE	1.30170103041323e-16	TRUE	TRUE	TRUE
IESPGM.PTET51.1.100.64557	0.2	0	0.1	0.7379	0.7467	0.7423	8.38669201974335e-27	TRUE	1.22406245044114e-105	TRUE	TRUE	0.6759	0.6277	0.6518	2.50939333957072e-15	TRUE	7.39740733241922e-49	TRUE	TRUE	TRUE
IESPGM.PTET51.1.100.6562	0	0	0	0.7069	0.7213	0.7141	4.51554957432971e-90	TRUE	8.52473234796739e-98	TRUE	TRUE	0.6087	0.5955	0.6021	1.31694545726814e-55	TRUE	4.63824432478104e-52	TRUE	TRUE	TRUE
IESPGM.PTET51.1.100.67583	0.022	0.022	0.022	0.8372	0.8182	0.8277	1.58927943862934e-65	TRUE	2.73883525887309e-56	TRUE	TRUE	0.4711	0.488	0.47955	6.95684284389927e-31	TRUE	5.16842285309259e-34	TRUE	TRUE	TRUE
IESPGM.PTET51.1.100.68534	0	0	0	0.7451	0.7821	0.7636	1.36169569292004e-120	TRUE	1.07073518941293e-152	TRUE	TRUE	0.5372	0.5172	0.5272	6.99898907947358e-55	TRUE	1.36029659005772e-49	TRUE	TRUE	TRUE
IESPGM.PTET51.1.100.69818	0	0	0	0.7009	0.6196	0.66025	9.91437562244608e-99	TRUE	1.92658511851816e-64	TRUE	TRUE	0.5323	0.5167	0.5245	7.35022330088325e-67	TRUE	5.85341516408681e-62	TRUE	TRUE	TRUE
IESPGM.PTET51.1.100.69872	0	0	0	0.6625	0.7404	0.70145	2.75895076610574e-60	TRUE	7.01823152293763e-93	TRUE	TRUE	0.5197	0.5515	0.5356	1.82030537746761e-63	TRUE	3.24106237780852e-74	TRUE	TRUE	TRUE
IESPGM.PTET51.1.100.729	0	0	0	0.7313	0.625	0.67815	5.77970798706178e-34	TRUE	2.62334930550638e-18	TRUE	TRUE	0.4731	0.4167	0.4449	1.74090474775675e-19	TRUE	9.30562931049876e-14	TRUE	TRUE	TRUE
IESPGM.PTET51.1.100.774	0.4186	0.5192	0.4689	0.5119	0.3788	0.44535	0.675521176427675	FALSE	1	FALSE	FALSE	0.3661	0.3545	0.3603	1	FALSE	1	FALSE	FALSE	FALSE
IESPGM.PTET51.1.100.77898	0.0118	0	0.0059	0.7733	0.7875	0.7804	4.44532545597126e-106	TRUE	7.98370300993767e-138	TRUE	TRUE	0.5769	0.6207	0.5988	1.83244963608125e-43	TRUE	2.97602450827977e-66	TRUE	TRUE	TRUE
IESPGM.PTET51.1.100.7862	0	0	0	0.7634	0.7442	0.7538	3.04239545596115e-47	TRUE	1.48685180798363e-41	TRUE	TRUE	0.5656	0.4904	0.528	1.01398469387546e-32	TRUE	5.95100343022587e-21	TRUE	TRUE	TRUE
IESPGM.PTET51.1.100.81350	0	0	0	0.7203	0.7163	0.7183	2.18493673887537e-118	TRUE	9.9833905022593e-116	TRUE	TRUE	0.4628	0.4672	0.465	3.40662524561096e-49	TRUE	2.57227319597948e-50	TRUE	TRUE	TRUE
IESPGM.PTET51.1.100.82506	0	0	0	0.6605	0.7194	0.68995	4.69095517574679e-119	TRUE	2.42533223429931e-164	TRUE	TRUE	0.5455	0.5985	0.572	4.70413428831722e-65	TRUE	1.31711787543684e-84	TRUE	TRUE	TRUE
IESPGM.PTET51.1.100.82833	0	0	0	0.7278	0.7351	0.73145	9.82312941921447e-157	TRUE	1.38079893229479e-163	TRUE	TRUE	0.5379	0.518	0.52795	3.07384913975629e-77	TRUE	5.61837826597998e-70	TRUE	TRUE	TRUE
IESPGM.PTET51.1.100.83368	0	0	0	0.7315	0.7297	0.7306	6.22829976136327e-119	TRUE	1.15708024673512e-117	TRUE	TRUE	0.5536	0.5455	0.54955	2.89312090371438e-56	TRUE	5.01641657892144e-54	TRUE	TRUE	TRUE
IESPGM.PTET51.1.100.8576	0	0	0	0.7705	0.7586	0.76455	8.86006023499624e-19	TRUE	3.22473561731508e-17	TRUE	TRUE	0.5204	0.5347	0.52755	5.90983377884528e-10	TRUE	4.89804260127458e-11	TRUE	TRUE	TRUE
IESPGM.PTET51.1.100.859	0	0	0	0	0.1667	0.08335	1	FALSE	0.10380480889442	FALSE	FALSE	0	0.0682	0.0341	1	FALSE	0.734032327302412	FALSE	FALSE	TRUE
IESPGM.PTET51.1.100.90174	0	0	0	0.7143	0.7532	0.73375	1.71605925914295e-105	TRUE	7.71238123931106e-133	TRUE	TRUE	0.4952	0.3117	0.40345	5.11827322577543e-46	TRUE	1.38161111371495e-16	TRUE	TRUE	TRUE
IESPGM.PTET51.1.100.91197	0	0	0	0.7644	0.7285	0.74645	2.4515327099223e-145	TRUE	1.09871934144753e-116	TRUE	TRUE	0.354	0.4065	0.38025	1.0945444501184e-26	TRUE	2.8218953427534e-36	TRUE	TRUE	TRUE
IESPGM.PTET51.1.100.92947	0	0	0	0.7304	0.748	0.7392	6.46270345091912e-59	TRUE	6.28489193217765e-66	TRUE	TRUE	0.4085	0.4	0.40425	2.21183834131204e-22	TRUE	3.75632656794332e-21	TRUE	TRUE	TRUE
IESPGM.PTET51.1.100.93006	0	0	0	0.6667	0.7037	0.6852	8.25901439346641e-55	TRUE	1.43151615809283e-67	TRUE	TRUE	0.5124	0.5242	0.5183	8.16755612550396e-43	TRUE	1.40242997837382e-45	TRUE	TRUE	TRUE
IESPGM.PTET51.1.100.93288	0	0	0	0.7757	0.7576	0.76665	4.03949028008126e-94	TRUE	7.56407043902897e-84	TRUE	TRUE	0.6439	0.5	0.57195	4.38937809741009e-83	TRUE	3.89452496996341e-40	TRUE	TRUE	TRUE
IESPGM.PTET51.1.100.95199	0	0	0	0.729	0.7339	0.73145	9.60684037140944e-59	TRUE	1.35065788258426e-60	TRUE	TRUE	0.49	0.4848	0.4874	1.06009191363623e-25	TRUE	5.90339270372523e-25	TRUE	TRUE	TRUE
IESPGM.PTET51.1.100.989	0	0	0	0	0.0588	0.0294	1	FALSE	0.805317856107056	FALSE	FALSE	0	0	0	1	FALSE	1	FALSE	FALSE	TRUE
IESPGM.PTET51.1.100.99707	0	0	0	0.7	0.7214	0.7107	6.85678879407091e-88	TRUE	1.72537445146177e-99	TRUE	TRUE	0.4206	0.4414	0.431	1.33761029321676e-30	TRUE	2.33529016644314e-34	TRUE	TRUE	TRUE
IESPGM.PTET51.1.101.102528	0.0105	0	0.00525	0.6871	0.7195	0.7033	1.6006712861895e-88	TRUE	1.42715479934147e-126	TRUE	TRUE	0.4966	0.4823	0.48945	7.82385040669875e-49	TRUE	5.84526456351447e-56	TRUE	TRUE	TRUE
IESPGM.PTET51.1.101.104588	0.0092	0	0.0046	0.7044	0.7117	0.70805	3.55653450841389e-106	TRUE	3.23958458043916e-130	TRUE	TRUE	0.3507	0.3603	0.3555	5.45587053388582e-27	TRUE	2.14585192034442e-36	TRUE	TRUE	TRUE
IESPGM.PTET51.1.101.105686	0	0	0	0.7015	0.7297	0.7156	8.4010758920578e-103	TRUE	7.60254250044031e-121	TRUE	TRUE	0.3818	0.3874	0.3846	1.018296325512e-31	TRUE	9.70294195737997e-33	TRUE	TRUE	TRUE
IESPGM.PTET51.1.101.107194	0	0	0	0.627	0.7006	0.6638	4.49500921841144e-79	TRUE	1.68968276881927e-117	TRUE	TRUE	0.4457	0.4796	0.46265	2.03763561738464e-33	TRUE	7.38693337336935e-40	TRUE	TRUE	TRUE
IESPGM.PTET51.1.101.10783	0	0	0	0.7328	0.7308	0.7318	1.55542011525603e-109	TRUE	3.21846838503424e-108	TRUE	TRUE	0.2897	0.3153	0.3025	2.86938555343942e-20	TRUE	4.89219873478219e-24	TRUE	TRUE	TRUE
IESPGM.PTET51.1.101.108116	0	0	0	0.6264	0.6383	0.63235	7.28598222287311e-122	TRUE	1.32515649074517e-129	TRUE	TRUE	0.2645	0.2054	0.23495	8.92380129309912e-21	TRUE	7.38836303058824e-13	TRUE	TRUE	TRUE
IESPGM.PTET51.1.101.108837	0	0	0	0.69	0.7103	0.70015	4.2500569165796e-56	TRUE	3.86273909428311e-63	TRUE	TRUE	0.1826	0.248	0.2153	3.54025765080616e-05	TRUE	2.97641429109463e-10	TRUE	TRUE	TRUE
IESPGM.PTET51.1.101.111129	0	0	0	0.7319	0.6838	0.70785	2.82800167152336e-105	TRUE	6.21664846854593e-80	TRUE	TRUE	0.4661	0.4324	0.44925	2.61806575390245e-42	TRUE	2.56542353107374e-35	TRUE	TRUE	TRUE
IESPGM.PTET51.1.101.111689	0	0	0	0.7143	0.776	0.74515	5.50336226551564e-75	TRUE	3.24837941865956e-109	TRUE	TRUE	0.5197	0.5379	0.5288	1.59423283729933e-56	TRUE	5.98404891199863e-62	TRUE	TRUE	TRUE
IESPGM.PTET51.1.101.112853	0	0	0	0.6605	0.6071	0.6338	1.87016489911268e-110	TRUE	1.5530343996846e-83	TRUE	TRUE	0.3585	0.3131	0.3358	4.24662250471645e-27	TRUE	1.96916862606937e-20	TRUE	TRUE	TRUE
IESPGM.PTET51.1.101.113273	0	0	0	0.7379	0.7097	0.7238	1.63440245530122e-67	TRUE	5.27226830509532e-57	TRUE	TRUE	0.4815	0.4455	0.4635	8.28999404780532e-33	TRUE	7.48522306432924e-27	TRUE	TRUE	TRUE
IESPGM.PTET51.1.101.114019	0	0	0	0.5983	0.5524	0.57535	1.49631726645149e-52	TRUE	4.28358665131674e-41	TRUE	TRUE	0.3645	0.3982	0.38135	9.46757086761207e-20	TRUE	2.18193665669053e-24	TRUE	TRUE	TRUE
IESPGM.PTET51.1.101.115220	0	0	0	0.7348	0.6983	0.71655	4.41115736720971e-110	TRUE	2.82028449733951e-89	TRUE	TRUE	0.5565	0.5189	0.5377	1.72535080761614e-60	TRUE	3.63744501614794e-50	TRUE	TRUE	TRUE
IESPGM.PTET51.1.101.115874	0	0	0	0.6389	0.6723	0.6556	2.17583778496818e-66	TRUE	2.16254797196154e-79	TRUE	TRUE	0.3523	0.3448	0.34855	1.96625389076638e-20	TRUE	1.59896853733671e-19	TRUE	TRUE	TRUE
IESPGM.PTET51.1.101.118186	0	0	0	0.6829	0.6148	0.64885	1.55784038635834e-107	TRUE	1.69424696625026e-74	TRUE	TRUE	0.5167	0.4912	0.50395	4.98814656556055e-49	TRUE	5.64331510301709e-43	TRUE	TRUE	TRUE
IESPGM.PTET51.1.101.119618	0	0	0	0.6727	0.5765	0.6246	2.45200564652124e-46	TRUE	1.11088044962165e-26	TRUE	TRUE	0.1837	0.2	0.19185	0.0109155121674199	TRUE	0.00280877496763306	TRUE	TRUE	TRUE
IESPGM.PTET51.1.101.121504	0	0	0	0.6797	0.7113	0.6955	1.43814604110933e-75	TRUE	1.36094721248024e-90	TRUE	TRUE	0.5517	0.5273	0.5395	3.89893205460823e-47	TRUE	1.82449097003207e-41	TRUE	TRUE	TRUE
IESPGM.PTET51.1.101.124071	0	0	0	0.6446	0.6293	0.63695	1.0277419323034e-73	TRUE	5.75058400128358e-68	TRUE	TRUE	0.4453	0.4109	0.4281	2.32884868753376e-44	TRUE	1.14333155728389e-36	TRUE	TRUE	TRUE
IESPGM.PTET51.1.101.132663	0	0	0	0.6855	0.6214	0.65345	6.36987236973703e-75	TRUE	9.98308790525144e-53	TRUE	TRUE	0.4848	0.3761	0.43045	4.89391165417676e-43	TRUE	4.48333242077926e-23	TRUE	TRUE	TRUE
IESPGM.PTET51.1.101.132705	0	0	0	0.5487	0.6434	0.59605	5.2045814842567e-48	TRUE	2.43614753584961e-79	TRUE	TRUE	0.4505	0.4352	0.44285	2.38404870885331e-33	TRUE	1.22437896084987e-30	TRUE	TRUE	TRUE
IESPGM.PTET51.1.101.134411	0	0	0	0.6378	0.6714	0.6546	6.53327903799585e-73	TRUE	1.70317124206759e-87	TRUE	TRUE	0.4299	0.4404	0.43515	1.64623390382209e-31	TRUE	2.18765412760349e-33	TRUE	TRUE	TRUE
IESPGM.PTET51.1.101.136685	0	0	0	0.6348	0.6818	0.6583	1.03214602743313e-62	TRUE	3.83415162605589e-81	TRUE	TRUE	0.4661	0.5039	0.485	1.86245481092559e-37	TRUE	7.18504995968297e-46	TRUE	TRUE	TRUE
IESPGM.PTET51.1.101.140786	0	0	0	0.6622	0.6403	0.65125	2.43402792250786e-93	TRUE	5.53548644391291e-83	TRUE	TRUE	0.5378	0.486	0.5119	1.36027954967117e-52	TRUE	2.82471762207965e-40	TRUE	TRUE	TRUE
IESPGM.PTET51.1.101.141400	0	0	0	0.7103	0.7273	0.7188	3.60302063835598e-90	TRUE	9.52525908046889e-100	TRUE	TRUE	0.4685	0.4412	0.45485	4.43526811872336e-42	TRUE	4.44751441709466e-36	TRUE	TRUE	TRUE
IESPGM.PTET51.1.101.141905	0	0	0	0.7042	0.7103	0.70725	7.81758178832635e-108	TRUE	1.24363293266239e-111	TRUE	TRUE	0.5268	0.5391	0.53295	9.81831042533978e-53	TRUE	4.32855700922714e-56	TRUE	TRUE	TRUE
IESPGM.PTET51.1.101.14291	0	0	0	0.7114	0.7014	0.7064	1.53746608584904e-117	TRUE	4.40706016690448e-111	TRUE	TRUE	0.3529	0.4167	0.3848	2.00186991092381e-30	TRUE	9.64841742471419e-44	TRUE	TRUE	TRUE
IESPGM.PTET51.1.101.144078	0	0	0	0.7034	0.6667	0.68505	2.85638856168395e-78	TRUE	1.02367968751344e-63	TRUE	TRUE	0.3659	0.371	0.36845	2.31100503852305e-26	TRUE	3.27578853436431e-27	TRUE	TRUE	TRUE
IESPGM.PTET51.1.101.148919	0	0.0078	0.0039	0.7237	0.7391	0.7314	9.64070450410627e-133	TRUE	4.38605934125639e-125	TRUE	TRUE	0.4038	0.4259	0.41485	1.05969301418421e-36	TRUE	8.43750386608934e-34	TRUE	TRUE	TRUE
IESPGM.PTET51.1.101.149403	0	0	0	0.6792	0.6792	0.6792	7.82520967252303e-159	TRUE	7.91461729833452e-159	TRUE	TRUE	0.4314	0.3741	0.40275	2.57060466991575e-55	TRUE	2.23679978007037e-40	TRUE	TRUE	TRUE
IESPGM.PTET51.1.101.150662	0	0	0	0.6644	0.6288	0.6466	3.80645059656006e-101	TRUE	7.88675082253119e-84	TRUE	TRUE	0.4949	0.5455	0.5202	1.05769484220596e-42	TRUE	5.20045374178462e-55	TRUE	TRUE	TRUE
IESPGM.PTET51.1.101.151549	0	0	0	0.7456	0.7171	0.73135	9.02225540517202e-165	TRUE	7.92337640428449e-140	TRUE	TRUE	0.3913	0.3578	0.37455	4.94704845361538e-42	TRUE	6.04560056907955e-35	TRUE	TRUE	TRUE
IESPGM.PTET51.1.101.153173	0	0	0	0.7857	0.8125	0.7991	1.01507214455969e-133	TRUE	9.9227297377131e-161	TRUE	TRUE	0.5686	0.5644	0.5665	6.03767731591482e-65	TRUE	1.2581738023214e-63	TRUE	TRUE	TRUE
IESPGM.PTET51.1.101.155531	0	0	0	0.7059	0.7059	0.7059	3.94594111182531e-114	TRUE	3.94874847540468e-114	TRUE	TRUE	0.4793	0.3824	0.43085	7.42613526614596e-55	TRUE	5.14650841994023e-33	TRUE	TRUE	TRUE
IESPGM.PTET51.1.101.155692	0	0	0	0.7419	0.708	0.72495	2.3056003801207e-122	TRUE	2.92384434435844e-100	TRUE	TRUE	0.504	0.4876	0.4958	1.25946509790155e-51	TRUE	1.89406441660942e-47	TRUE	TRUE	TRUE
IESPGM.PTET51.1.101.156448	0	0	0	0.7895	0.8025	0.796	6.05434458662407e-44	TRUE	2.54981833059179e-48	TRUE	TRUE	0.494	0.5227	0.50835	1.08659133573075e-18	TRUE	4.38654648881335e-22	TRUE	TRUE	TRUE
IESPGM.PTET51.1.101.157167	0	0	0	0.6589	0.6812	0.67005	9.72125881713538e-74	TRUE	1.95629839241132e-83	TRUE	TRUE	0.4066	0.5046	0.4556	8.33247368602713e-23	TRUE	4.02744786197277e-39	TRUE	TRUE	TRUE
IESPGM.PTET51.1.101.158848	0	0	0	0.7186	0.6544	0.6865	4.64233038330366e-155	TRUE	7.00160002540255e-110	TRUE	TRUE	0.3947	0.3551	0.3749	1.08594451423897e-42	TRUE	2.40650986154833e-34	TRUE	TRUE	TRUE
IESPGM.PTET51.1.101.159388	0	0	0	0.7055	0.6943	0.6999	8.08372039401631e-143	TRUE	2.87987667494183e-134	TRUE	TRUE	0.5263	0.5304	0.52835	4.17181945463872e-63	TRUE	2.21893271963844e-64	TRUE	TRUE	TRUE
IESPGM.PTET51.1.101.160490	0	0	0	0.6709	0.6601	0.6655	2.50936882577393e-107	TRUE	2.86451221456626e-101	TRUE	TRUE	0.479	0.4701	0.47455	2.18915959231821e-46	TRUE	2.73237002541977e-44	TRUE	TRUE	TRUE
IESPGM.PTET51.1.101.161251	0	0	0	0.5854	0.5984	0.5919	1.11596870380338e-62	TRUE	4.32620095865055e-67	TRUE	TRUE	0.4474	0.4836	0.4655	8.24408510442786e-37	TRUE	1.16182941459733e-44	TRUE	TRUE	TRUE
IESPGM.PTET51.1.101.161840	0	0	0	0.6791	0.6815	0.6803	5.87833828990878e-87	TRUE	4.12319232070235e-88	TRUE	TRUE	0.287	0.3167	0.30185	2.49531328403639e-17	TRUE	2.2821959977491e-21	TRUE	TRUE	TRUE
IESPGM.PTET51.1.101.161943	0	0	0	0.7534	0.7568	0.7551	1.21743378394791e-101	TRUE	7.98745185340229e-104	TRUE	TRUE	0.4706	0.4706	0.4706	3.97786203049002e-31	TRUE	3.95604148214605e-31	TRUE	TRUE	TRUE
IESPGM.PTET51.1.101.163407	0	0	0	0.6772	0.6639	0.67055	8.86108973319299e-85	TRUE	7.041789524451e-79	TRUE	TRUE	0.4107	0.4107	0.4107	1.65015745860149e-32	TRUE	1.64255440288346e-32	TRUE	TRUE	TRUE
IESPGM.PTET51.1.101.165732	0	0	0	0.6574	0.6509	0.65415	4.69321064288405e-45	TRUE	2.10139351003408e-43	TRUE	TRUE	0.2931	0.3387	0.3159	3.18620432281009e-09	TRUE	2.39237419239205e-13	TRUE	TRUE	TRUE
IESPGM.PTET51.1.101.166861	0	0	0	0.6916	0.7402	0.7159	6.41321607674536e-66	TRUE	8.59226585019765e-88	TRUE	TRUE	0.424	0.4627	0.44335	2.26868001324443e-32	TRUE	2.95973738947467e-40	TRUE	TRUE	TRUE
IESPGM.PTET51.1.101.16763	0	0	0	0.7236	0.7444	0.734	2.53890351284684e-82	TRUE	2.08878360299358e-93	TRUE	TRUE	0.4884	0.431	0.4597	5.06944923281972e-43	TRUE	2.34735829618559e-31	TRUE	TRUE	TRUE
IESPGM.PTET51.1.101.172371	0	0	0	0.6415	0.5957	0.6186	6.71142546370457e-47	TRUE	2.21559515297407e-36	TRUE	TRUE	0.4286	0.4667	0.44765	6.71321130316779e-23	TRUE	9.72469128909779e-29	TRUE	TRUE	TRUE
IESPGM.PTET51.1.101.174702	0	0	0	0.6364	0.6471	0.64175	1.2187710729529e-51	TRUE	9.93522498016056e-55	TRUE	TRUE	0.5122	0.469	0.4906	4.7052391045905e-43	TRUE	4.38661827458458e-34	TRUE	TRUE	TRUE
IESPGM.PTET51.1.101.176282	0	0	0	0.4944	0.6018	0.5481	5.45560231886325e-48	TRUE	2.97047627371822e-81	TRUE	TRUE	0.3622	0.3864	0.3743	6.06902669559857e-42	TRUE	6.69620623800607e-48	TRUE	TRUE	TRUE
IESPGM.PTET51.1.101.17694	0	0	0	0.7712	0.7632	0.7672	2.12844787245415e-96	TRUE	1.52956079779925e-91	TRUE	TRUE	0.3789	0.4381	0.4085	1.0522099549204e-23	TRUE	3.9799707823292e-33	TRUE	TRUE	TRUE
IESPGM.PTET51.1.101.177504	0	0	0	0.6485	0.6723	0.6604	2.66064220893644e-101	TRUE	2.91185578954918e-115	TRUE	TRUE	0.5083	0.5391	0.5237	6.24464882965701e-49	TRUE	3.00158148515996e-57	TRUE	TRUE	TRUE
IESPGM.PTET51.1.101.180526	0	0	0	0.7556	0.7481	0.75185	3.4675085937639e-111	TRUE	3.56897655686207e-106	TRUE	TRUE	0.5043	0.5085	0.5064	4.71796287527555e-49	TRUE	4.07996871149747e-50	TRUE	TRUE	TRUE
IESPGM.PTET51.1.101.181273	0	0	0	0.6378	0.6257	0.63175	5.10323838436466e-127	TRUE	2.70140112635418e-119	TRUE	TRUE	0.4427	0.471	0.45685	2.56558776593591e-50	TRUE	3.45440370455585e-58	TRUE	TRUE	TRUE
IESPGM.PTET51.1.101.181669	0	0	0	0.7552	0.7586	0.7569	8.40647371183292e-126	TRUE	1.85492800488907e-128	TRUE	TRUE	0.4252	0.4593	0.44225	3.74132537670184e-44	TRUE	8.16183150339762e-53	TRUE	TRUE	TRUE
IESPGM.PTET51.1.101.182242	0	0	0	0.6903	0.72	0.70515	1.95553924759002e-81	TRUE	2.32015467211373e-96	TRUE	TRUE	0.5872	0.5755	0.58135	2.20923896058162e-59	TRUE	5.33772478008752e-56	TRUE	TRUE	TRUE
IESPGM.PTET51.1.101.183653	0	0	0	0.6612	0.6797	0.67045	3.72155377042146e-68	TRUE	1.44372313519118e-75	TRUE	TRUE	0.4404	0.4352	0.4378	4.19151857073026e-30	TRUE	3.07943788698512e-29	TRUE	TRUE	TRUE
IESPGM.PTET51.1.101.186502	0	0	0	0.7213	0.6047	0.663	8.76128341511099e-76	TRUE	2.00458454302036e-39	TRUE	TRUE	0.5728	0.4884	0.5306	3.8242564621255e-42	TRUE	7.26183698534883e-27	TRUE	TRUE	TRUE
IESPGM.PTET51.1.101.187824	0	0	0	0.6692	0.6944	0.6818	2.20887794922964e-87	TRUE	1.80481147006594e-100	TRUE	TRUE	0.4015	0.3629	0.3822	8.25955944577456e-37	TRUE	2.49194806809512e-29	TRUE	TRUE	TRUE
IESPGM.PTET51.1.101.189108	0	0.0061	0.00305	0.6667	0.6885	0.6776	5.13713735071336e-142	TRUE	4.99571571967506e-138	TRUE	TRUE	0.4806	0.5	0.4903	1.4377311999223e-64	TRUE	4.73298529928393e-60	TRUE	TRUE	TRUE
IESPGM.PTET51.1.101.189441	0	0	0	0.6464	0.6074	0.6269	1.92161704817913e-140	TRUE	3.07512578380954e-115	TRUE	TRUE	0.5	0.4841	0.49205	1.88286454843094e-67	TRUE	2.0302008207715e-62	TRUE	TRUE	TRUE
IESPGM.PTET51.1.101.190476	0	0	0	0.6564	0.6836	0.67	1.95703761568945e-145	TRUE	2.22065218960401e-167	TRUE	TRUE	0.3107	0.297	0.30385	4.52349049840449e-31	TRUE	1.36437595299388e-28	TRUE	TRUE	TRUE
IESPGM.PTET51.1.101.191196	0	0	0	0.7047	0.6835	0.6941	2.94147338663905e-112	TRUE	9.65615318469856e-100	TRUE	TRUE	0.5603	0.5565	0.5584	1.39972518565257e-59	TRUE	1.8869351101111e-58	TRUE	TRUE	TRUE
IESPGM.PTET51.1.101.192766	0	0	0	0.62	0.6935	0.65675	1.94459791452681e-40	TRUE	1.29709738441535e-61	TRUE	TRUE	0.5088	0.4615	0.48515	3.25130126728618e-31	TRUE	8.85719707321797e-24	TRUE	TRUE	TRUE
IESPGM.PTET51.1.101.193424	0	0	0	0.6772	0.6797	0.67845	5.97808501693975e-90	TRUE	3.39340866283537e-91	TRUE	TRUE	0.125	0.1149	0.11995	0.000495311251343231	TRUE	0.00168172848544967	TRUE	TRUE	TRUE
IESPGM.PTET51.1.101.193448	0	0	0	0.6829	0.709	0.69595	3.60449865460383e-84	TRUE	2.04148304846871e-97	TRUE	TRUE	0.2105	0.2925	0.2515	3.08914652595852e-09	TRUE	8.80189320967507e-18	TRUE	TRUE	TRUE
IESPGM.PTET51.1.101.194097	0	0	0	0.729	0.7083	0.71865	1.35098905371568e-127	TRUE	2.7759835889974e-113	TRUE	TRUE	0.6875	0.6629	0.6752	3.41964878156422e-71	TRUE	1.52971334223698e-62	TRUE	TRUE	TRUE
IESPGM.PTET51.1.101.194351	0	0	0	0.7134	0.6918	0.7026	2.45667518428593e-93	TRUE	3.24860418864094e-82	TRUE	TRUE	0.5086	0.4356	0.4721	2.01226996240306e-37	TRUE	6.93659484926919e-25	TRUE	TRUE	TRUE
IESPGM.PTET51.1.101.196132	0	0	0	0.6565	0.6484	0.65245	1.14380672761205e-91	TRUE	7.35782476255328e-88	TRUE	TRUE	0.4333	0.3524	0.39285	6.46470315220963e-43	TRUE	2.88522231388294e-27	TRUE	TRUE	TRUE
IESPGM.PTET51.1.101.197013	0	0	0	0.6281	0.6739	0.651	6.04463833622871e-83	TRUE	2.10353665300653e-105	TRUE	TRUE	0.4095	0.4364	0.42295	1.00767799975448e-36	TRUE	2.48062127481577e-42	TRUE	TRUE	TRUE
IESPGM.PTET51.1.101.197046	0	0	0	0.7325	0.6769	0.7047	3.70994565507921e-138	TRUE	2.467939370613e-101	TRUE	TRUE	0.3922	0.3737	0.38295	6.11696707349959e-34	TRUE	1.21727822111203e-30	TRUE	TRUE	TRUE
IESPGM.PTET51.1.101.197573	0	0	0	0.6712	0.6391	0.65515	9.68781416103439e-95	TRUE	1.12711637969667e-79	TRUE	TRUE	0.18	0.1633	0.17165	7.07140581264574e-10	TRUE	4.29972197083311e-08	TRUE	TRUE	TRUE
IESPGM.PTET51.1.101.197874	0	0	0	0.6333	0.6667	0.65	9.26807936845787e-68	TRUE	3.96920263671313e-81	TRUE	TRUE	0.2385	0.2205	0.2295	2.2769052813228e-13	TRUE	2.37185459853059e-11	TRUE	TRUE	TRUE
IESPGM.PTET51.1.101.198498	0	0	0	0.7131	0.7464	0.72975	1.81309631011352e-88	TRUE	8.42945714152271e-108	TRUE	TRUE	0.4118	0.375	0.3934	2.45054408253203e-34	TRUE	9.16127876807348e-28	TRUE	TRUE	TRUE
IESPGM.PTET51.1.101.201297	0	0	0	0.6642	0.6918	0.678	4.76063091304661e-86	TRUE	3.5399618428033e-100	TRUE	TRUE	0.451	0.5214	0.4862	1.73024148048085e-34	TRUE	8.79401440475358e-50	TRUE	TRUE	TRUE
IESPGM.PTET51.1.101.201528	0	0	0	0.7531	0.7419	0.7475	4.08004584039849e-145	TRUE	1.18149584878253e-135	TRUE	TRUE	0.4554	0.5299	0.49265	6.54384598468718e-41	TRUE	1.98244076655018e-59	TRUE	TRUE	TRUE
IESPGM.PTET51.1.101.204658	0	0	0	0.6241	0.5985	0.6113	2.23306386696498e-82	TRUE	4.61893970350065e-72	TRUE	TRUE	0.5045	0.5	0.50225	2.04858719239865e-45	TRUE	2.23330132900206e-44	TRUE	TRUE	TRUE
IESPGM.PTET51.1.101.204739	0	0	0	0.6667	0.6693	0.668	5.34894700400797e-78	TRUE	3.9634755444212e-79	TRUE	TRUE	0.4918	0.4513	0.47155	1.10654008888193e-44	TRUE	5.36534195711533e-36	TRUE	TRUE	TRUE
IESPGM.PTET51.1.101.205668	0	0	0	0.7029	0.7071	0.705	1.14148630262277e-100	TRUE	4.00754951155468e-103	TRUE	TRUE	0.3852	0.4231	0.40415	5.78746814662013e-33	TRUE	8.37976630233965e-41	TRUE	TRUE	TRUE
IESPGM.PTET51.1.101.206070	0	0	0	0.5263	0.4706	0.49845	9.75210258823503e-28	TRUE	1.45686985879159e-20	TRUE	TRUE	0.3846	0.36	0.3723	4.36739090786306e-26	TRUE	2.78876115183653e-22	TRUE	TRUE	TRUE
IESPGM.PTET51.1.101.206650	0	0	0	0.8421	0.76	0.80105	1	FALSE	1	FALSE	FALSE	0.6465	0.6196	0.63305	1	FALSE	1	FALSE	FALSE	FALSE
IESPGM.PTET51.1.101.207400	0	0	0	0.6914	0.6561	0.67375	2.76329512352502e-132	TRUE	2.73803308116652e-109	TRUE	TRUE	0.5575	0.4737	0.5156	3.91401659653124e-60	TRUE	1.51958045249807e-39	TRUE	TRUE	TRUE
IESPGM.PTET51.1.101.208813	0	0	0	0.6848	0.6915	0.68815	1.59166398081335e-51	TRUE	1.53480972902026e-53	TRUE	TRUE	0.2446	0.2336	0.2391	3.90705304092742e-11	TRUE	5.06714309733789e-10	TRUE	TRUE	TRUE
IESPGM.PTET51.1.101.20888	0	0.0135	0.00675	0.6222	0.6577	0.63995	9.68896177454796e-74	TRUE	3.56931789059133e-73	TRUE	TRUE	0.3704	0.3929	0.38165	3.54001835955158e-30	TRUE	3.17085661013653e-26	TRUE	TRUE	TRUE
IESPGM.PTET51.1.101.209853	0.009	0.009	0.009	0.7	0.7254	0.7127	5.8319063682688e-87	TRUE	9.06009086032892e-101	TRUE	TRUE	0.4949	0.5192	0.50705	7.9313491436406e-37	TRUE	8.62755528661155e-42	TRUE	TRUE	TRUE
IESPGM.PTET51.1.101.210178	0	0.0067	0.00335	0.6056	0.6011	0.60335	3.36273433174946e-125	TRUE	2.38557938314907e-104	TRUE	TRUE	0.3832	0.3774	0.3803	2.76808891491636e-37	TRUE	1.36884819649922e-29	TRUE	TRUE	TRUE
IESPGM.PTET51.1.101.210997	0	0	0	0.7864	0.7864	0.7864	4.76471171985241e-72	TRUE	4.76706625082564e-72	TRUE	TRUE	0.4375	0.4906	0.46405	5.33168597517746e-23	TRUE	4.54288484335706e-31	TRUE	TRUE	TRUE
IESPGM.PTET51.1.101.215595	0	0	0	0.624	0.621	0.6225	2.50947821082449e-86	TRUE	5.28334958961475e-85	TRUE	TRUE	0.2281	0.2212	0.22465	3.15663664240371e-16	TRUE	2.46748522127901e-15	TRUE	TRUE	TRUE
IESPGM.PTET51.1.101.216064	0	0	0	0.7059	0.7059	0.7059	1.88806836775822e-119	TRUE	1.89903984753444e-119	TRUE	TRUE	0.4466	0.4466	0.4466	1.01627116495154e-44	TRUE	1.01189241468493e-44	TRUE	TRUE	TRUE
IESPGM.PTET51.1.101.216170	0	0	0	0.6471	0.6301	0.6386	3.32350184735779e-127	TRUE	8.91274328029393e-117	TRUE	TRUE	0.4865	0.4911	0.4888	7.14662200427336e-60	TRUE	3.29311106576149e-61	TRUE	TRUE	TRUE
IESPGM.PTET51.1.101.216344	0	0	0	0.7565	0.7255	0.741	2.79902840683687e-117	TRUE	9.76481432407102e-98	TRUE	TRUE	0.3462	0.3704	0.3583	1.89035873548108e-32	TRUE	3.43754794951989e-37	TRUE	TRUE	TRUE
IESPGM.PTET51.1.101.216916	0	0	0	0.6709	0.6486	0.65975	7.16130184634096e-43	TRUE	6.46837961224833e-38	TRUE	TRUE	0.3455	0.3514	0.34845	1.31368931573942e-17	TRUE	2.53764392424795e-18	TRUE	TRUE	TRUE
IESPGM.PTET51.1.101.217084	0	0	0	0.5915	0.6506	0.62105	3.48553875670501e-32	TRUE	3.77400926917561e-44	TRUE	TRUE	0.3966	0.3913	0.39395	4.20130517835877e-25	TRUE	2.601643084919e-24	TRUE	TRUE	TRUE
IESPGM.PTET51.1.101.218499	0	0	0	0.5579	0.5579	0.5579	3.57402626127774e-47	TRUE	3.56590456952896e-47	TRUE	TRUE	0.4327	0.4272	0.42995	1.16661364287489e-33	TRUE	1.14928137652685e-32	TRUE	TRUE	TRUE
IESPGM.PTET51.1.101.218828	0	0	0	0.6879	0.6966	0.69225	5.80747838774438e-101	TRUE	6.52966884360692e-106	TRUE	TRUE	0.4857	0.482	0.48385	6.18913530395333e-56	TRUE	7.02895331691815e-55	TRUE	TRUE	TRUE
IESPGM.PTET51.1.101.219456	0	0	0	0.617	0.5263	0.57165	1.55781110355746e-79	TRUE	1.1304025770244e-49	TRUE	TRUE	0.3514	0.301	0.3262	1.65822430681658e-24	TRUE	1.29467950950089e-17	TRUE	TRUE	TRUE
IESPGM.PTET51.1.101.219549	0	0	0	0.6238	0.6449	0.63435	3.09518313580847e-57	TRUE	5.27720942463783e-64	TRUE	TRUE	0.3021	0.2947	0.2984	4.48523154241223e-16	TRUE	2.86898942075e-15	TRUE	TRUE	TRUE
IESPGM.PTET51.1.101.221146	0	0.0116	0.0058	0.6757	0.6522	0.66395	4.64325926995643e-99	TRUE	2.57016491803998e-72	TRUE	TRUE	0.53	0.4835	0.50675	8.38875294515409e-45	TRUE	2.55663742011055e-28	TRUE	TRUE	TRUE
IESPGM.PTET51.1.101.221947	0	0	0	0.7102	0.6832	0.6967	8.61766860999845e-146	TRUE	1.2471127054785e-125	TRUE	TRUE	0.458	0.418	0.438	4.89904218129691e-54	TRUE	7.15981483981532e-44	TRUE	TRUE	TRUE
IESPGM.PTET51.1.101.222833	0	0	0	0.6622	0.6324	0.6473	2.06357202228859e-99	TRUE	6.98783362905293e-85	TRUE	TRUE	0.3548	0.3684	0.3616	6.45917600079994e-23	TRUE	7.69603842034307e-25	TRUE	TRUE	TRUE
IESPGM.PTET51.1.101.223282	0	0	0	0.6905	0.7029	0.6967	2.18968549219557e-137	TRUE	4.93981676264606e-147	TRUE	TRUE	0.3667	0.3613	0.364	9.28936208410092e-37	TRUE	1.16728508812621e-35	TRUE	TRUE	TRUE
IESPGM.PTET51.1.101.225682	0	0	0	0.6667	0.7037	0.6852	7.26751073351673e-57	TRUE	5.10291307432398e-70	TRUE	TRUE	0.4407	0.3465	0.3936	1.00312981071143e-33	TRUE	3.22141509667055e-19	TRUE	TRUE	TRUE
IESPGM.PTET51.1.101.225890	0	0	0	0.6512	0.6667	0.65895	4.25003038436689e-87	TRUE	1.36031957111105e-94	TRUE	TRUE	0.3445	0.3217	0.3331	1.21831485473484e-28	TRUE	8.01655960473263e-25	TRUE	TRUE	TRUE
IESPGM.PTET51.1.101.226588	0	0	0	0.6824	0.6625	0.67245	4.32486978878293e-43	TRUE	1.75349351949405e-38	TRUE	TRUE	0.4066	0.3647	0.38565	2.02413472502818e-17	TRUE	2.49797214288613e-13	TRUE	TRUE	TRUE
IESPGM.PTET51.1.101.227820	0	0	0	0.6772	0.6894	0.6833	3.33287177706111e-85	TRUE	3.6589981526129e-91	TRUE	TRUE	0.504	0.479	0.4915	9.32600228422966e-51	TRUE	1.36833565989986e-44	TRUE	TRUE	TRUE
IESPGM.PTET51.1.101.228503	0	0	0	0.6632	0.6596	0.6614	1.3839655865013e-54	TRUE	1.59785625809607e-53	TRUE	TRUE	0.4074	0.3846	0.396	2.55321358387834e-26	TRUE	5.65700222361825e-23	TRUE	TRUE	TRUE
IESPGM.PTET51.1.101.231433	0.0095	0	0.00475	0.6694	0.6555	0.66245	4.94017855808894e-75	TRUE	1.23379498483357e-82	TRUE	TRUE	0.4821	0.4912	0.48665	1.92143441934671e-38	TRUE	2.42824891762528e-49	TRUE	TRUE	TRUE
IESPGM.PTET51.1.101.232042	0	0	0	0.6154	0.6522	0.6338	1.21078459413598e-50	TRUE	7.9210717379141e-62	TRUE	TRUE	0.2391	0.2929	0.266	2.53856748246711e-08	TRUE	7.28366132968008e-13	TRUE	TRUE	TRUE
IESPGM.PTET51.1.101.232706	0	0	0	0.6809	0.7059	0.6934	1.30386312723287e-112	TRUE	4.07394814446325e-129	TRUE	TRUE	0.4538	0.4662	0.46	1.40623813666963e-54	TRUE	4.25606798605925e-58	TRUE	TRUE	TRUE
IESPGM.PTET51.1.101.234695	0	0	0	0.6142	0.6316	0.6229	2.13866629189667e-83	TRUE	3.57381376704241e-91	TRUE	TRUE	0.1652	0.1724	0.1688	2.90658328734451e-09	TRUE	5.18720875494659e-10	TRUE	TRUE	TRUE
IESPGM.PTET51.1.101.236578	0	0	0	0.514	0.563	0.5385	3.26296570281315e-53	TRUE	4.86643847623542e-68	TRUE	TRUE	0.396	0.39	0.393	3.29201225231106e-33	TRUE	4.00030218961097e-32	TRUE	TRUE	TRUE
IESPGM.PTET51.1.101.237246	0	0	0	0.74	0.7468	0.7434	6.39030028959286e-139	TRUE	1.31655368125096e-144	TRUE	TRUE	0.3333	0.3333	0.3333	4.90477004407496e-30	TRUE	4.88050336761067e-30	TRUE	TRUE	TRUE
IESPGM.PTET51.1.101.237753	0	0	0	0.7079	0.757	0.73245	5.75664107228207e-51	TRUE	5.47263074432108e-69	TRUE	TRUE	0.5658	0.5823	0.57405	5.35686672605093e-29	TRUE	1.16895525609363e-31	TRUE	TRUE	TRUE
IESPGM.PTET51.1.101.239144	0	0	0	0.705	0.694	0.6995	2.4240179222511e-93	TRUE	1.16710786998687e-87	TRUE	TRUE	0.2111	0.1932	0.20215	9.22419313603009e-08	TRUE	1.5980637607684e-06	TRUE	TRUE	TRUE
IESPGM.PTET51.1.101.239265	0	0	0	0.7083	0.6957	0.702	1.7021143167816e-109	TRUE	5.88387425267256e-102	TRUE	TRUE	0.3879	0.3772	0.38255	3.9474008126487e-33	TRUE	3.79690342706455e-31	TRUE	TRUE	TRUE
IESPGM.PTET51.1.101.242239	0.0167	0.0167	0.0167	0.7182	0.7019	0.71005	2.20589972749147e-57	TRUE	5.34684777468727e-52	TRUE	TRUE	0.3818	0.4138	0.3978	1.00832580912321e-16	TRUE	1.3217878646063e-20	TRUE	TRUE	TRUE
IESPGM.PTET51.1.101.243000	0	0	0	0.669	0.6667	0.66785	5.20268244487196e-110	TRUE	1.12989456297174e-108	TRUE	TRUE	0.3465	0.3516	0.34905	3.68144609220412e-34	TRUE	3.27228929122866e-35	TRUE	TRUE	TRUE
IESPGM.PTET51.1.101.244954	0	0	0	0.6765	0.7105	0.6935	4.35661426089298e-65	TRUE	7.30105137534234e-79	TRUE	TRUE	0.5113	0.4583	0.4848	9.66023126131897e-52	TRUE	4.23234999160329e-39	TRUE	TRUE	TRUE
IESPGM.PTET51.1.101.247206	0	0	0	0.7154	0.65	0.6827	3.67553735620744e-71	TRUE	8.07967638789035e-49	TRUE	TRUE	0.5408	0.4767	0.50875	5.51015769132329e-34	TRUE	6.05278816027995e-24	TRUE	TRUE	TRUE
IESPGM.PTET51.1.101.248483	0	0	0	0.6815	0.6454	0.66345	1.23405002133015e-116	TRUE	3.44775513588274e-96	TRUE	TRUE	0.5377	0.51	0.52385	1.07605267796439e-53	TRUE	8.7973331109847e-47	TRUE	TRUE	TRUE
IESPGM.PTET51.1.101.249914	0	0	0	0.5439	0.5873	0.5656	2.28758243863666e-61	TRUE	2.45079138589955e-76	TRUE	TRUE	0.5455	0.5575	0.5515	1.35120087509483e-58	TRUE	3.56786533862331e-62	TRUE	TRUE	TRUE
IESPGM.PTET51.1.101.250284	0	0	0	0.7059	0.7188	0.71235	5.89952831484626e-120	TRUE	4.70658822646408e-129	TRUE	TRUE	0.5619	0.5701	0.566	9.24384765853735e-57	TRUE	4.19139048162173e-59	TRUE	TRUE	TRUE
IESPGM.PTET51.1.101.250928	0	0	0	0.6627	0.6686	0.66565	1.37549172495156e-101	TRUE	6.29248364421074e-105	TRUE	TRUE	0.2925	0.3421	0.3173	7.33646411936037e-16	TRUE	2.84277463535935e-22	TRUE	TRUE	TRUE
IESPGM.PTET51.1.101.251464	0	0	0	0.7619	0.771	0.76645	9.95437665101922e-107	TRUE	4.23063448384071e-113	TRUE	TRUE	0.45	0.5299	0.48995	8.97166883816041e-36	TRUE	6.18035977657848e-54	TRUE	TRUE	TRUE
IESPGM.PTET51.1.101.254122	0	0	0	0.6667	0.6886	0.67765	9.20499691667931e-98	TRUE	2.1310744199643e-110	TRUE	TRUE	0.4228	0.4701	0.44645	9.835677851151e-36	TRUE	2.83752120485816e-46	TRUE	TRUE	TRUE
IESPGM.PTET51.1.101.254221	0	0	0	0.7	0.7329	0.71645	2.29980390835673e-86	TRUE	1.05263242873802e-104	TRUE	TRUE	0.5271	0.5041	0.5156	3.73459879405398e-52	TRUE	2.96971635686884e-46	TRUE	TRUE	TRUE
IESPGM.PTET51.1.101.254607	0	0.8125	0.40625	0.6935	0.6481	0.6708	0.65972674422545	FALSE	1	FALSE	FALSE	0.8611	0.8837	0.8724	0.00191535982209099	TRUE	1	FALSE	TRUE	TRUE
IESPGM.PTET51.1.101.254802	0.0909	0	0.04545	0.6556	0.7182	0.6869	1.01770492485825e-12	TRUE	6.42240049373807e-37	TRUE	TRUE	0.5691	0.5138	0.54145	1.49283260895039e-10	TRUE	1.90675547799099e-16	TRUE	TRUE	TRUE
IESPGM.PTET51.1.101.258834	0	0	0	0.64	0.6747	0.65735	5.44453738454432e-28	TRUE	3.01698306835625e-34	TRUE	TRUE	0.3776	0.3646	0.3711	3.86107111872036e-12	TRUE	4.55929522120129e-11	TRUE	TRUE	TRUE
IESPGM.PTET51.1.101.264077	0	0	0	0.7154	0.7357	0.72555	5.73258820400528e-117	TRUE	2.13107802021764e-131	TRUE	TRUE	0.4667	0.4839	0.4753	3.92810345719485e-42	TRUE	7.14435577779589e-46	TRUE	TRUE	TRUE
IESPGM.PTET51.1.101.271104	0	0	0	0.8797	0.8584	0.86905	3.89276829590595e-120	TRUE	1.05370992526673e-97	TRUE	TRUE	0.5812	0.5421	0.56165	2.89584366798954e-49	TRUE	4.61655349131763e-40	TRUE	TRUE	TRUE
IESPGM.PTET51.1.101.27153	0	0	0	0.63	0.6542	0.6421	1.54730006686246e-62	TRUE	5.06809957464214e-71	TRUE	TRUE	0.5347	0.4835	0.5091	8.40413006473124e-48	TRUE	6.73197213395863e-37	TRUE	TRUE	TRUE
IESPGM.PTET51.1.101.275868	0	0	0	0.6585	0.68	0.66925	2.14133334570507e-118	TRUE	8.90612073683646e-133	TRUE	TRUE	0.31	0.3551	0.33255	3.1921693453864e-22	TRUE	2.52766132751846e-29	TRUE	TRUE	TRUE
IESPGM.PTET51.1.101.276524	0	0	0	0.6486	0.6601	0.65435	5.17108037868775e-93	TRUE	6.40432843834466e-99	TRUE	TRUE	0.2796	0.33	0.3048	9.23214758190033e-15	TRUE	8.7565845016629e-21	TRUE	TRUE	TRUE
IESPGM.PTET51.1.101.276534	0	0	0	0.6846	0.6759	0.68025	6.5053380155039e-101	TRUE	3.49879600991357e-96	TRUE	TRUE	0.3626	0.3483	0.35545	8.46384400990344e-22	TRUE	5.54997975013703e-20	TRUE	TRUE	TRUE
IESPGM.PTET51.1.101.276573	0	0	0	0.64	0.6727	0.65635	1.24218312622666e-102	TRUE	5.31212035437135e-122	TRUE	TRUE	0.4231	0.4643	0.4437	4.70288235322902e-37	TRUE	6.12193133349636e-46	TRUE	TRUE	TRUE
IESPGM.PTET51.1.101.277099	0	0	0	0.7244	0.7261	0.72525	6.07097995711287e-128	TRUE	2.97893126969197e-129	TRUE	TRUE	0.4537	0.4732	0.46345	6.28861950231068e-42	TRUE	2.3521001884291e-46	TRUE	TRUE	TRUE
IESPGM.PTET51.1.101.279756	0.0333	0	0.01665	0.6538	0.6327	0.64325	1.20042227896535e-56	TRUE	9.38905278445541e-74	TRUE	TRUE	0.4956	0.4771	0.48635	3.32612327383539e-23	TRUE	2.93426619796894e-33	TRUE	TRUE	TRUE
IESPGM.PTET51.1.101.280526	0.0119	0	0.00595	0.7385	0.7344	0.73645	2.46264150036191e-84	TRUE	6.60180867730649e-98	TRUE	TRUE	0.4159	0.4884	0.45215	3.80232165850808e-26	TRUE	2.17173795148492e-49	TRUE	TRUE	TRUE
IESPGM.PTET51.1.101.280673	0	0	0	0.6967	0.6726	0.68465	3.45265563204584e-74	TRUE	1.07264105899344e-64	TRUE	TRUE	0.4087	0.4603	0.4345	3.38655751588168e-27	TRUE	1.47595981530456e-36	TRUE	TRUE	TRUE
IESPGM.PTET51.1.101.281000	0	0	0	0.8085	0.7907	0.7996	7.01362261500554e-21	TRUE	7.34347746200016e-18	TRUE	TRUE	0.5	0.4333	0.46665	0.000481217442476295	TRUE	0.0354583371521647	TRUE	TRUE	TRUE
IESPGM.PTET51.1.101.282365	0	0	0	0.7909	0.7723	0.7816	4.95027393480388e-81	TRUE	2.30214913274099e-71	TRUE	TRUE	0.4779	0.4701	0.474	8.11230100283094e-40	TRUE	3.96158554031723e-38	TRUE	TRUE	TRUE
IESPGM.PTET51.1.101.282518	0	0	0	0.6875	0.7034	0.69545	9.49023461039513e-76	TRUE	7.84429274073194e-83	TRUE	TRUE	0.4327	0.4825	0.4576	2.21194198602786e-32	TRUE	2.9123860403771e-42	TRUE	TRUE	TRUE
IESPGM.PTET51.1.101.283447	0	0	0	0.6589	0.6901	0.6745	1.51390832955795e-71	TRUE	3.01151484985094e-85	TRUE	TRUE	0.4393	0.4643	0.4518	3.6635200092683e-29	TRUE	1.55178768286712e-33	TRUE	TRUE	TRUE
IESPGM.PTET51.1.101.283911	0	0	0	0.7612	0.7746	0.7679	2.69814405921035e-111	TRUE	2.43482310170429e-121	TRUE	TRUE	0.4087	0.3874	0.39805	3.90528571788552e-34	TRUE	3.02670189085797e-30	TRUE	TRUE	TRUE
IESPGM.PTET51.1.101.284971	0	0	0	0.776	0.7647	0.77035	5.64682486438341e-79	TRUE	3.52072244273054e-73	TRUE	TRUE	0.4365	0.4818	0.45915	1.8118122608568e-26	TRUE	1.39275241688379e-34	TRUE	TRUE	TRUE
IESPGM.PTET51.1.101.287245	0	0.03	0.015	0.7305	0.7305	0.7305	2.65196672257497e-113	TRUE	1.41782740197692e-77	TRUE	TRUE	0.4322	0.4846	0.4584	2.85069269099049e-40	TRUE	1.98951707764947e-32	TRUE	TRUE	TRUE
IESPGM.PTET51.1.101.288015	0	0.0267	0.01335	0.7109	0.7109	0.7109	6.99656568389124e-88	TRUE	1.09793343865577e-63	TRUE	TRUE	0.4793	0.422	0.45065	3.60814285480575e-42	TRUE	1.50506982392891e-19	TRUE	TRUE	TRUE
IESPGM.PTET51.1.101.296191	0	0	0	0.5172	0.5435	0.53035	1.24425187511686e-44	TRUE	7.34585823969799e-51	TRUE	TRUE	0.4553	0.4274	0.44135	1.97748023871411e-50	TRUE	1.26453405192797e-43	TRUE	TRUE	TRUE
IESPGM.PTET51.1.101.296624	0	0	0	0.686	0.6842	0.6851	8.04101662879558e-119	TRUE	1.28776226502667e-117	TRUE	TRUE	0.2778	0.2891	0.28345	2.22263329100129e-19	TRUE	4.8277619521834e-21	TRUE	TRUE	TRUE
IESPGM.PTET51.1.101.297545	0	0	0	0.708	0.6396	0.6738	1.2757076590102e-101	TRUE	5.47728481330179e-70	TRUE	TRUE	0.4841	0.5149	0.4995	1.48890896214657e-49	TRUE	5.14904720040142e-58	TRUE	TRUE	TRUE
IESPGM.PTET51.1.101.299821	0.0101	0	0.00505	0.7044	0.7025	0.70345	9.43188546941152e-102	TRUE	3.15034270690219e-119	TRUE	TRUE	0.4404	0.4554	0.4479	4.91079169075429e-31	TRUE	7.20930065673088e-42	TRUE	TRUE	TRUE
IESPGM.PTET51.1.101.300319	0	0	0	0.7305	0.7273	0.7289	5.03272315803515e-124	TRUE	1.22302919975447e-121	TRUE	TRUE	0.1807	0.1807	0.1807	4.43936870877293e-06	TRUE	4.43563226952007e-06	TRUE	TRUE	TRUE
IESPGM.PTET51.1.101.300336	0	0	0	0.7099	0.6908	0.70035	1.56248201021499e-117	TRUE	1.67445867602844e-105	TRUE	TRUE	0.2043	0.3934	0.29885	1.27641814868906e-08	TRUE	2.90938067569884e-33	TRUE	TRUE	TRUE
IESPGM.PTET51.1.101.300910	0.0078	0	0.0039	0.6994	0.7216	0.7105	2.29288137450889e-115	TRUE	1.683861445206e-152	TRUE	TRUE	0.4672	0.4248	0.446	4.02388123122165e-44	TRUE	6.7257851572696e-43	TRUE	TRUE	TRUE
IESPGM.PTET51.1.101.303255	0	0	0	0.7785	0.7676	0.77305	7.5868717669056e-136	TRUE	1.3654210367389e-126	TRUE	TRUE	0.379	0.4211	0.40005	2.80867432086502e-35	TRUE	1.39593785642933e-44	TRUE	TRUE	TRUE
IESPGM.PTET51.1.101.303984	0	0	0	0.7143	0.6774	0.69585	6.04772339769229e-92	TRUE	1.87587365259049e-74	TRUE	TRUE	0.4286	0.4848	0.4567	4.22341271048488e-32	TRUE	8.30268870921583e-44	TRUE	TRUE	TRUE
IESPGM.PTET51.1.101.306318	0	0	0	0.6867	0.6908	0.68875	2.79188533422216e-83	TRUE	2.7518710348982e-85	TRUE	TRUE	0.3929	0.4087	0.4008	1.060308826533e-22	TRUE	5.18959513855191e-25	TRUE	TRUE	TRUE
IESPGM.PTET51.1.101.306590	0	0.0098	0.0049	0.75	0.7344	0.7422	5.80379099226037e-116	TRUE	9.89559215598596e-90	TRUE	TRUE	0.4851	0.4694	0.47725	1.47236519512034e-42	TRUE	7.25695150672546e-32	TRUE	TRUE	TRUE
IESPGM.PTET51.1.101.306699	0	0	0	0.6715	0.6565	0.664	1.75698963167667e-97	TRUE	6.02959957046812e-90	TRUE	TRUE	0.5079	0.554	0.53095	1.90318623196039e-56	TRUE	4.97837929241592e-71	TRUE	TRUE	TRUE
IESPGM.PTET51.1.101.309204	0	0	0	0.6514	0.7266	0.689	7.59671826989571e-70	TRUE	3.34923284513367e-106	TRUE	TRUE	0.4779	0.5242	0.50105	4.86039959695007e-43	TRUE	1.37669586304398e-54	TRUE	TRUE	TRUE
IESPGM.PTET51.1.101.32223	0	0	0	0.7329	0.7578	0.74535	2.97596236494187e-124	TRUE	2.30896804286466e-144	TRUE	TRUE	0.2975	0.2975	0.2975	1.77126368294188e-24	TRUE	1.76867294395915e-24	TRUE	TRUE	TRUE
IESPGM.PTET51.1.101.39840	0	0	0	0.5688	0.6179	0.59335	6.57648698729708e-56	TRUE	5.07854167487074e-72	TRUE	TRUE	0.3444	0.3444	0.3444	2.20953376243354e-20	TRUE	2.20586602258954e-20	TRUE	TRUE	TRUE
IESPGM.PTET51.1.101.39860	0	0	0	0.6512	0.6763	0.66375	7.29429573698075e-82	TRUE	9.30435915827978e-94	TRUE	TRUE	0.3367	0.4196	0.37815	4.28704929480779e-21	TRUE	2.45381326996703e-34	TRUE	TRUE	TRUE
IESPGM.PTET51.1.101.41863	0	0	0	0.7484	0.7516	0.75	1.41042462588358e-143	TRUE	2.54921605943694e-146	TRUE	TRUE	0.5354	0.4537	0.49455	1.15969738421873e-66	TRUE	2.4619090496926e-44	TRUE	TRUE	TRUE
IESPGM.PTET51.1.101.440	0	0	0	0.7485	0.7021	0.7253	2.65529462122998e-141	TRUE	8.34351947746678e-108	TRUE	TRUE	0.5495	0.5098	0.52965	1.24350706511889e-56	TRUE	1.92268899180762e-46	TRUE	TRUE	TRUE
IESPGM.PTET51.1.101.44984	0	0	0	0.6842	0.669	0.6766	2.67586212472987e-135	TRUE	7.3980900176932e-125	TRUE	TRUE	0.5385	0.52	0.52925	4.80114776572204e-64	TRUE	1.20837293586403e-58	TRUE	TRUE	TRUE
IESPGM.PTET51.1.101.46667	0	0	0	0.5227	0.4919	0.5073	2.61282292647553e-69	TRUE	2.31893909467148e-59	TRUE	TRUE	0.0656	0.1024	0.084	0.024998063107771	TRUE	8.16381658605105e-05	TRUE	TRUE	TRUE
IESPGM.PTET51.1.101.51333	0	0	0	0.4812	0.5	0.4906	5.66542863257494e-64	TRUE	2.53216890533103e-70	TRUE	TRUE	0.1765	0.1579	0.1672	1.85168393014913e-13	TRUE	5.11740894513083e-11	TRUE	TRUE	TRUE
IESPGM.PTET51.1.101.53271	0	0	0	0.6667	0.6957	0.6812	2.61953412218937e-129	TRUE	4.00310828041404e-151	TRUE	TRUE	0.4575	0.4354	0.44645	1.64133670819283e-64	TRUE	1.41239771862363e-57	TRUE	TRUE	TRUE
IESPGM.PTET51.1.101.57569	0	0	0	0.7394	0.7413	0.74035	2.19242358468881e-106	TRUE	1.42907381336614e-107	TRUE	TRUE	0.3922	0.3608	0.3765	2.02292495647601e-26	TRUE	6.34922144453156e-22	TRUE	TRUE	TRUE
IESPGM.PTET51.1.101.58222	0	0	0	0.6842	0.6735	0.67885	3.09960470350419e-101	TRUE	2.10770247884613e-95	TRUE	TRUE	0.3267	0.3761	0.3514	1.01735772309762e-19	TRUE	8.17276121386347e-27	TRUE	TRUE	TRUE
IESPGM.PTET51.1.101.60413	0	0	0	0.6082	0.6415	0.62485	7.10487377201254e-55	TRUE	2.64799161518161e-65	TRUE	TRUE	0.4091	0.3689	0.389	5.78050033307013e-32	TRUE	2.42955045025273e-25	TRUE	TRUE	TRUE
IESPGM.PTET51.1.101.61478	0	0	0	0.7164	0.7305	0.72345	8.95234711062298e-66	TRUE	7.72855130196115e-72	TRUE	TRUE	0.4622	0.5039	0.48305	1.90016102979884e-24	TRUE	2.47991910511757e-31	TRUE	TRUE	TRUE
IESPGM.PTET51.1.101.62583	0	0	0	0.6389	0.6782	0.65855	1.41804181040643e-107	TRUE	4.29400345330368e-133	TRUE	TRUE	0.1479	0.1712	0.15955	1.28207598677754e-06	TRUE	6.71499879737767e-09	TRUE	TRUE	TRUE
IESPGM.PTET51.1.101.62870	0	0	0	0.7179	0.7124	0.71515	4.77452775319184e-117	TRUE	2.28204961668813e-113	TRUE	TRUE	0.5366	0.4956	0.5161	1.51103732885383e-56	TRUE	6.72296068153727e-46	TRUE	TRUE	TRUE
IESPGM.PTET51.1.101.63620	0	0	0	0.783	0.785	0.784	1.15949121601895e-50	TRUE	2.0336954775393e-51	TRUE	TRUE	0.5802	0.6667	0.62345	2.10118700098062e-20	TRUE	4.24145486696896e-34	TRUE	TRUE	TRUE
IESPGM.PTET51.1.101.64088	0	0	0	0.5077	0.5897	0.5487	3.15804316796583e-58	TRUE	1.44249361620205e-88	TRUE	TRUE	0.3419	0.3	0.32095	1.59861605668776e-27	TRUE	5.37983881859482e-21	TRUE	TRUE	TRUE
IESPGM.PTET51.1.101.68933	0	0	0	0.7385	0.7143	0.7264	2.21118574147141e-98	TRUE	2.83199009737297e-85	TRUE	TRUE	0.3571	0.3739	0.3655	5.12920634621752e-25	TRUE	1.05295756224805e-27	TRUE	TRUE	TRUE
IESPGM.PTET51.1.101.70274	0	0	0	0.5565	0.6405	0.5985	1.04252769584574e-66	TRUE	1.53700941901274e-102	TRUE	TRUE	0.4364	0.4561	0.44625	5.93033048656428e-40	TRUE	2.59740159428171e-44	TRUE	TRUE	TRUE
IESPGM.PTET51.1.101.72966	0	0	0	0.5943	0.5426	0.56845	1.1999319871805e-54	TRUE	8.89759609685073e-42	TRUE	TRUE	0.2047	0.2171	0.2109	3.81612602093219e-10	TRUE	1.91922102437544e-11	TRUE	TRUE	TRUE
IESPGM.PTET51.1.101.74123	0	0.0357	0.01785	0.6574	0.6667	0.66205	2.93486644925484e-37	TRUE	8.08604734171281e-29	TRUE	TRUE	0.4352	0.4135	0.42435	3.42420280236359e-15	TRUE	4.76652286976663e-08	TRUE	TRUE	TRUE
IESPGM.PTET51.1.101.76968	0	0.0063	0.00315	0.6667	0.7	0.68335	1.62327653678358e-111	TRUE	2.36667338560603e-115	TRUE	TRUE	0.552	0.5447	0.54835	5.10493233001406e-76	TRUE	2.00487892597759e-62	TRUE	TRUE	TRUE
IESPGM.PTET51.1.101.80608	0	0	0	0.472	0.472	0.472	9.99646603907403e-55	TRUE	9.98881545000644e-55	TRUE	TRUE	0.3468	0.413	0.3799	3.64192113953743e-33	TRUE	3.22746661425954e-48	TRUE	TRUE	TRUE
IESPGM.PTET51.1.101.82063	0	0	0	0.6279	0.6701	0.649	4.18107325247619e-45	TRUE	1.02154025030561e-56	TRUE	TRUE	0.4312	0.5118	0.4715	2.62738352274009e-29	TRUE	1.51454859675505e-45	TRUE	TRUE	TRUE
IESPGM.PTET51.1.101.84812	0	0	0	0.6759	0.6667	0.6713	1.44969119716032e-91	TRUE	4.81908181921492e-87	TRUE	TRUE	0.5537	0.5574	0.55555	5.45057080771293e-54	TRUE	5.19650425956105e-55	TRUE	TRUE	TRUE
IESPGM.PTET51.1.101.85360	0	0	0	0.6977	0.7111	0.7044	2.62029301484838e-44	TRUE	5.37881393993153e-48	TRUE	TRUE	0.4124	0.4	0.4062	2.70682720221172e-18	TRUE	6.28299563197338e-17	TRUE	TRUE	TRUE
IESPGM.PTET51.1.101.98453	0	0	0	0.859	0.8472	0.8531	4.9490462491836e-129	TRUE	3.65048893728669e-116	TRUE	TRUE	0.6364	0.5814	0.6089	6.10749065498931e-47	TRUE	5.53244085336394e-35	TRUE	TRUE	TRUE
IESPGM.PTET51.1.101.99021	0	0	0	0.6875	0.7351	0.7113	9.83893040047089e-69	TRUE	2.11415966358646e-91	TRUE	TRUE	0.5806	0.5667	0.57365	9.4655275413534e-37	TRUE	4.18696512360619e-34	TRUE	TRUE	TRUE
IESPGM.PTET51.1.101.99755	0	0	0	0.6815	0.7055	0.6935	3.60849231925222e-76	TRUE	1.71375064772392e-87	TRUE	TRUE	0.4681	0.5238	0.49595	2.14578715473706e-27	TRUE	4.64852673309485e-37	TRUE	TRUE	TRUE
IESPGM.PTET51.1.102.100495	0	0	0	0.7081	0.669	0.68855	3.40195781583161e-132	TRUE	8.21065711185526e-107	TRUE	TRUE	0.5625	0.6038	0.58315	1.03091302621765e-54	TRUE	5.05851939252378e-67	TRUE	TRUE	TRUE
IESPGM.PTET51.1.102.103022	0	0	0	0.6111	0.6621	0.6366	1.58804052978991e-75	TRUE	1.11709948096376e-98	TRUE	TRUE	0.4598	0.4719	0.46585	3.8446566442729e-33	TRUE	2.73409757403336e-35	TRUE	TRUE	TRUE
IESPGM.PTET51.1.102.103339	0	0	0	0.6096	0.6069	0.60825	1.21970439075089e-106	TRUE	3.2260006710211e-105	TRUE	TRUE	0.4667	0.453	0.45985	5.43803029354046e-58	TRUE	3.48913242914126e-54	TRUE	TRUE	TRUE
IESPGM.PTET51.1.102.103636	0	0	0	0.6811	0.6811	0.6811	9.9225487492474e-154	TRUE	9.96103715974153e-154	TRUE	TRUE	0.4324	0.4474	0.4399	3.83357310486734e-46	TRUE	8.63714179590994e-50	TRUE	TRUE	TRUE
IESPGM.PTET51.1.102.106802	0	0	0	0.7225	0.7091	0.7158	4.8045647427777e-149	TRUE	4.18675174703217e-138	TRUE	TRUE	0.4818	0.4662	0.474	8.53394923963053e-62	TRUE	3.96148237538858e-57	TRUE	TRUE	TRUE
IESPGM.PTET51.1.102.108512	0.009	0.009	0.009	0.687	0.6897	0.68835	1.02324442151903e-74	TRUE	7.45791417001057e-76	TRUE	TRUE	0.5328	0.4571	0.49495	9.3655634152532e-51	TRUE	4.26418019032591e-34	TRUE	TRUE	TRUE
IESPGM.PTET51.1.102.113693	0	0	0	0.7113	0.7545	0.7329	4.76760094930233e-106	TRUE	3.67113556789857e-137	TRUE	TRUE	0.3873	0.304	0.34565	1.27837402983239e-38	TRUE	6.49937163874171e-23	TRUE	TRUE	TRUE
IESPGM.PTET51.1.102.117025	0	0	0	0.6621	0.6899	0.676	3.14580598181944e-107	TRUE	1.69579451860438e-124	TRUE	TRUE	0.5833	0.5982	0.59075	1.02967869853474e-64	TRUE	1.23406738447124e-69	TRUE	TRUE	TRUE
IESPGM.PTET51.1.102.120922	0	0	0	0.6744	0.6111	0.64275	6.65600744164066e-79	TRUE	4.55703564763776e-56	TRUE	TRUE	0.217	0.2906	0.2538	5.32646656966187e-09	TRUE	1.27883336871092e-16	TRUE	TRUE	TRUE
IESPGM.PTET51.1.102.124602	0	0	0	0.7404	0.7477	0.74405	1.82459971140157e-79	TRUE	4.46956002578945e-83	TRUE	TRUE	0.5	0.5579	0.52895	2.40382439985563e-33	TRUE	8.16200907736233e-45	TRUE	TRUE	TRUE
IESPGM.PTET51.1.102.126331	0	0	0	0.7177	0.7244	0.72105	2.76162870396803e-74	TRUE	2.4800086113237e-77	TRUE	TRUE	0.5	0.47	0.485	5.98275135453457e-33	TRUE	6.45928468771121e-28	TRUE	TRUE	TRUE
IESPGM.PTET51.1.102.126400	0	0	0	0.6762	0.6421	0.65915	1.05426597947823e-56	TRUE	6.87239922460235e-47	TRUE	TRUE	0.4557	0.4342	0.44495	3.30165880631746e-21	TRUE	8.83277353208683e-19	TRUE	TRUE	TRUE
IESPGM.PTET51.1.102.127178	0.0086	0.0171	0.01285	0.6765	0.7027	0.6896	2.20328053681252e-87	TRUE	2.14550473289218e-90	TRUE	TRUE	0.4454	0.4762	0.4608	1.21207486609456e-37	TRUE	1.69637119967833e-38	TRUE	TRUE	TRUE
IESPGM.PTET51.1.102.127566	0	0	0	0.6831	0.6484	0.66575	1.38935318617933e-88	TRUE	3.44378374385754e-73	TRUE	TRUE	0.5263	0.5263	0.5263	2.95195194792748e-45	TRUE	2.94129326188196e-45	TRUE	TRUE	TRUE
IESPGM.PTET51.1.102.127663	0	0	0	0.6692	0.6587	0.66395	3.99257458569275e-89	TRUE	3.10139744481326e-84	TRUE	TRUE	0.4811	0.45	0.46555	2.65170121257005e-42	TRUE	5.72473591875389e-36	TRUE	TRUE	TRUE
IESPGM.PTET51.1.102.127955	0	0	0	0.6348	0.6441	0.63945	1.68653122101023e-81	TRUE	1.69528127766479e-85	TRUE	TRUE	0.5472	0.5826	0.5649	8.87192122184309e-59	TRUE	6.95556301404599e-70	TRUE	TRUE	TRUE
IESPGM.PTET51.1.102.128234	0.0049	0.0049	0.0049	0.6779	0.7225	0.7002	9.54595970655781e-120	TRUE	3.45185465438544e-153	TRUE	TRUE	0.4575	0.4315	0.4445	1.24458711196945e-65	TRUE	1.90924776931519e-57	TRUE	TRUE	TRUE
IESPGM.PTET51.1.102.129940	0	0	0	0.6906	0.7075	0.69905	1.12885052017452e-115	TRUE	6.99761393811133e-127	TRUE	TRUE	0.4128	0.4286	0.4207	6.48103132975429e-41	TRUE	1.99081733651394e-44	TRUE	TRUE	TRUE
IESPGM.PTET51.1.102.130735	0	0.0076	0.0038	0.7299	0.7744	0.75215	1.56965513767942e-122	TRUE	4.58872333807072e-139	TRUE	TRUE	0.3776	0.4959	0.43675	1.21670058491245e-31	TRUE	8.97708120475359e-49	TRUE	TRUE	TRUE
IESPGM.PTET51.1.102.133128	0	0	0	0.5987	0.6065	0.6026	7.94778846419885e-101	TRUE	7.66599982357655e-105	TRUE	TRUE	0.15	0.1429	0.14645	4.28135540811433e-09	TRUE	2.402864171908e-08	TRUE	TRUE	TRUE
IESPGM.PTET51.1.102.134732	0	0	0	0.6778	0.6667	0.67225	1.31839905813754e-132	TRUE	6.57862600525017e-125	TRUE	TRUE	0.3622	0.391	0.3766	2.09733788334991e-34	TRUE	1.38529443777985e-40	TRUE	TRUE	TRUE
IESPGM.PTET51.1.102.136138	0	0	0	0.681	0.6259	0.65345	2.71524322359212e-110	TRUE	4.77945586937956e-82	TRUE	TRUE	0.4286	0.4146	0.4216	6.07119762506586e-27	TRUE	5.72728524206309e-25	TRUE	TRUE	TRUE
IESPGM.PTET51.1.102.136786	0	0	0	0.7447	0.7391	0.7419	6.31105420069257e-172	TRUE	2.38641697966891e-166	TRUE	TRUE	0.563	0.5478	0.5554	1.41091054610668e-69	TRUE	1.26300813340051e-64	TRUE	TRUE	TRUE
IESPGM.PTET51.1.102.137155	0	0	0	0.6882	0.6513	0.66975	1.41374255651041e-131	TRUE	5.27614881463339e-108	TRUE	TRUE	0.1488	0.1825	0.16565	5.88512400083304e-08	TRUE	1.33722170244168e-11	TRUE	TRUE	TRUE
IESPGM.PTET51.1.102.137216	0	0	0	0.6224	0.6667	0.64455	2.51511414130016e-100	TRUE	3.76528887766801e-126	TRUE	TRUE	0.4274	0.4885	0.45795	1.15798455933406e-45	TRUE	2.88230856481131e-62	TRUE	TRUE	TRUE
IESPGM.PTET51.1.102.140088	0	0	0	0.5714	0.6154	0.5934	2.88235686672419e-68	TRUE	6.60695133238894e-86	TRUE	TRUE	0.1071	0.1667	0.1369	0.00586476935391314	TRUE	6.95983500004452e-07	TRUE	TRUE	TRUE
IESPGM.PTET51.1.102.143281	0	0	0	0.7456	0.7238	0.7347	3.89436044677796e-46	TRUE	6.95359408352165e-40	TRUE	TRUE	0.3095	0.284	0.29675	0.000143166192357968	TRUE	0.00127642430288877	TRUE	TRUE	TRUE
IESPGM.PTET51.1.102.144114	0	0	0	0.7077	0.6637	0.6857	8.28238392657247e-76	TRUE	7.14551230585962e-59	TRUE	TRUE	0.3925	0.4397	0.4161	1.96636586219235e-21	TRUE	1.96341962209228e-28	TRUE	TRUE	TRUE
IESPGM.PTET51.1.102.145832	0	0	0	0.6881	0.7143	0.7012	6.26778914801712e-63	TRUE	2.72354864719408e-73	TRUE	TRUE	0.4516	0.3645	0.40805	2.37581404132345e-33	TRUE	9.46128403718978e-20	TRUE	TRUE	TRUE
IESPGM.PTET51.1.102.146546	0	0	0	0.6686	0.6522	0.6604	3.01598390034788e-106	TRUE	3.84998752002054e-97	TRUE	TRUE	0.4083	0.4034	0.40585	6.19008706774883e-33	TRUE	5.18642509365687e-32	TRUE	TRUE	TRUE
IESPGM.PTET51.1.102.146661	0	0	0	0.6774	0.6795	0.67845	2.08484653740975e-112	TRUE	1.12528919772054e-113	TRUE	TRUE	0.3786	0.3469	0.36275	1.42868450482932e-29	TRUE	1.4858274724277e-24	TRUE	TRUE	TRUE
IESPGM.PTET51.1.102.147347	0.0159	0	0.00795	0.5914	0.4648	0.5281	1.06981662539914e-34	TRUE	2.94922869341448e-22	TRUE	TRUE	0.3839	0.2333	0.3086	6.30363630603568e-18	TRUE	3.65446878571224e-08	TRUE	TRUE	TRUE
IESPGM.PTET51.1.102.148078	0	0	0	0.7319	0.7279	0.7299	7.37680806333837e-111	TRUE	2.58517445616214e-108	TRUE	TRUE	0.453	0.4435	0.44825	7.62963188759378e-43	TRUE	9.58529035791556e-41	TRUE	TRUE	TRUE
IESPGM.PTET51.1.102.148345	0	0	0	0.6638	0.6638	0.6638	1.45087029613066e-54	TRUE	1.449727223095e-54	TRUE	TRUE	0.5	0.5111	0.50555	1.7320044102238e-24	TRUE	4.71722519831715e-26	TRUE	TRUE	TRUE
IESPGM.PTET51.1.102.150369	0	0	0	0.6853	0.6875	0.6864	1.1626805828542e-104	TRUE	6.32475738005741e-106	TRUE	TRUE	0.2037	0.2321	0.2179	5.17613216283657e-11	TRUE	3.77686720344083e-14	TRUE	TRUE	TRUE
IESPGM.PTET51.1.102.151039	0	0	0	0.006	0.006	0.006	0.997651490795152	FALSE	0.997874847720068	FALSE	FALSE	0	0	0	1	FALSE	1	FALSE	FALSE	TRUE
IESPGM.PTET51.1.102.151480	0	0	0	0.5213	0.4886	0.50495	1.4173507041176e-43	TRUE	7.25412929944964e-37	TRUE	TRUE	0.3646	0.4245	0.39455	8.28453528126202e-25	TRUE	8.46134097671871e-35	TRUE	TRUE	TRUE
IESPGM.PTET51.1.102.155645	0	0	0	0.6732	0.6753	0.67425	2.05213669795881e-96	TRUE	1.49707523051698e-97	TRUE	TRUE	0.2377	0.225	0.23135	7.58297016859097e-13	TRUE	1.80137011363364e-11	TRUE	TRUE	TRUE
IESPGM.PTET51.1.102.156274	0	0	0	0.6707	0.6519	0.6613	1.24292002746258e-110	TRUE	5.69457158442801e-100	TRUE	TRUE	0.3226	0.3438	0.3332	2.0308910809762e-24	TRUE	5.4917025329876e-28	TRUE	TRUE	TRUE
IESPGM.PTET51.1.102.158867	0	0	0	0.64	0.6786	0.6593	5.6627900335353e-67	TRUE	7.5813702786981e-83	TRUE	TRUE	0.1414	0.1905	0.16595	0.0014891031387063	TRUE	1.88750174031227e-06	TRUE	TRUE	TRUE
IESPGM.PTET51.1.102.159025	0	0	0	0.7623	0.7583	0.7603	3.21073985079944e-102	TRUE	1.0616048489626e-99	TRUE	TRUE	0.4677	0.4844	0.47605	6.44030379754535e-46	TRUE	4.53140046115573e-50	TRUE	TRUE	TRUE
IESPGM.PTET51.1.102.159398	0	0	0	0.702	0.7039	0.70295	4.33840839917678e-112	TRUE	2.48108806182888e-113	TRUE	TRUE	0.4513	0.4312	0.44125	8.70738221040542e-41	TRUE	1.23103662345655e-36	TRUE	TRUE	TRUE
IESPGM.PTET51.1.102.166880	0	0	0	0.7552	0.7771	0.76615	7.46783694902188e-128	TRUE	8.94153129806977e-147	TRUE	TRUE	0.4615	0.4574	0.45945	1.93409484915442e-52	TRUE	2.52231497699075e-51	TRUE	TRUE	TRUE
IESPGM.PTET51.1.102.168465	0	0	0	0.7007	0.7027	0.7017	3.45782454709182e-110	TRUE	1.91760942005723e-111	TRUE	TRUE	0.1702	0.1702	0.1702	4.29286636247812e-07	TRUE	4.28901553280132e-07	TRUE	TRUE	TRUE
IESPGM.PTET51.1.102.168961	0.0115	0	0.00575	0.6241	0.6503	0.6372	6.90840047220264e-65	TRUE	2.4548513966201e-90	TRUE	TRUE	0.41	0.5083	0.45915	2.75986509513134e-23	TRUE	4.47440339767275e-50	TRUE	TRUE	TRUE
IESPGM.PTET51.1.102.169781	0	0	0	0.6892	0.6993	0.69425	8.1631458122775e-124	TRUE	7.39623420941211e-131	TRUE	TRUE	0.4519	0.4519	0.4519	3.59748577653471e-58	TRUE	3.59934594787059e-58	TRUE	TRUE	TRUE
IESPGM.PTET51.1.102.170563	0	0	0	0.7357	0.7357	0.7357	1.84346205932164e-103	TRUE	1.84032687372472e-103	TRUE	TRUE	0.4017	0.3805	0.3911	4.7672969497219e-31	TRUE	1.99530161635363e-27	TRUE	TRUE	TRUE
IESPGM.PTET51.1.102.171869	0	0	0	0.6812	0.6788	0.68	2.8036115934414e-86	TRUE	3.63711809995582e-85	TRUE	TRUE	0.3717	0.4034	0.38755	4.92711878894467e-25	TRUE	3.00303313249856e-30	TRUE	TRUE	TRUE
IESPGM.PTET51.1.102.17356	0	0	0	0.6813	0.6778	0.67955	4.21196177053486e-65	TRUE	7.34743958144429e-64	TRUE	TRUE	0.4455	0.5294	0.48745	6.36000642420148e-36	TRUE	2.90017130924414e-55	TRUE	TRUE	TRUE
IESPGM.PTET51.1.102.173711	0	0	0	0.6346	0.6807	0.65765	8.43641863466636e-72	TRUE	1.65526004035393e-91	TRUE	TRUE	0.4298	0.4298	0.4298	1.48565945511245e-44	TRUE	1.48140993309786e-44	TRUE	TRUE	TRUE
IESPGM.PTET51.1.102.175502	0	0	0	0.6328	0.6385	0.63565	4.27280325576995e-88	TRUE	1.04967507863838e-90	TRUE	TRUE	0.5378	0.4954	0.5166	1.91236586746931e-62	TRUE	1.22695278075067e-50	TRUE	TRUE	TRUE
IESPGM.PTET51.1.102.177353	0	0	0	0.6018	0.6617	0.63175	2.4175112300742e-71	TRUE	3.40031255239928e-97	TRUE	TRUE	0.5909	0.5946	0.59275	2.78224240724192e-66	TRUE	1.67388529878369e-67	TRUE	TRUE	TRUE
IESPGM.PTET51.1.102.178262	0	0	0	0.6182	0.6316	0.6249	5.13610151885713e-72	TRUE	3.84932802777786e-77	TRUE	TRUE	0.2396	0.3482	0.2939	4.58900968793353e-14	TRUE	2.09959642278232e-29	TRUE	TRUE	TRUE
IESPGM.PTET51.1.102.179155	0	0	0	0.7353	0.7429	0.7391	1.32170020543576e-103	TRUE	1.88015735974412e-108	TRUE	TRUE	0.3482	0.3814	0.3648	1.58702625267793e-24	TRUE	5.50111066632915e-30	TRUE	TRUE	TRUE
IESPGM.PTET51.1.102.181718	0	0	0	0.6197	0.6276	0.62365	1.96788412417193e-96	TRUE	2.18267384034615e-100	TRUE	TRUE	0.4361	0.4318	0.43395	1.39916718923553e-51	TRUE	1.9230859107139e-50	TRUE	TRUE	TRUE
IESPGM.PTET51.1.102.18202	0.0278	0.0278	0.0278	0.8132	0.8229	0.81805	9.53597095294467e-46	TRUE	1.71370809070632e-49	TRUE	TRUE	0.6538	0.6447	0.64925	2.87727126913075e-24	TRUE	5.59839488594751e-23	TRUE	TRUE	TRUE
IESPGM.PTET51.1.102.184090	0	0	0	0.4198	0.5155	0.46765	1.29228824531601e-28	TRUE	5.83948280498043e-47	TRUE	TRUE	0.4845	0.4444	0.46445	3.87761317522879e-42	TRUE	2.61781938598353e-34	TRUE	TRUE	TRUE
IESPGM.PTET51.1.102.184234	0	0	0	0.5299	0.5299	0.5299	6.52471269786269e-69	TRUE	6.5246478434834e-69	TRUE	TRUE	0.4274	0.3772	0.4023	4.9188085548349e-45	TRUE	3.27514026457917e-34	TRUE	TRUE	TRUE
IESPGM.PTET51.1.102.184345	0	0	0	0.7193	0.7265	0.7229	2.06445090608797e-86	TRUE	4.04784422331837e-90	TRUE	TRUE	0.3458	0.3069	0.32635	3.05878370879323e-24	TRUE	7.28612407801009e-19	TRUE	TRUE	TRUE
IESPGM.PTET51.1.102.185044	0	0	0	0.5432	0.4789	0.51105	6.39599742957587e-33	TRUE	2.01761346113073e-23	TRUE	TRUE	0.2444	0.2214	0.2329	1.40094386756469e-12	TRUE	3.88546536830517e-10	TRUE	TRUE	TRUE
IESPGM.PTET51.1.102.187070	0	0	0	0.7632	0.7327	0.74795	3.41638023056102e-87	TRUE	3.62493325032969e-72	TRUE	TRUE	0.495	0.5049	0.49995	1.11662376219965e-36	TRUE	1.28002534543501e-38	TRUE	TRUE	TRUE
IESPGM.PTET51.1.102.187300	0	0	0	0.7549	0.7423	0.7486	7.27339930224639e-65	TRUE	7.34342080859409e-60	TRUE	TRUE	0.4046	0.4545	0.42955	8.56876714802713e-26	TRUE	7.51763504268863e-35	TRUE	TRUE	TRUE
IESPGM.PTET51.1.102.187772	0	0	0	0.6825	0.661	0.67175	2.29854232527915e-102	TRUE	2.52888172227828e-91	TRUE	TRUE	0.3363	0.3421	0.3392	1.26450612529192e-30	TRUE	1.03985824324988e-31	TRUE	TRUE	TRUE
IESPGM.PTET51.1.102.188653	0	0	0	0.6449	0.5957	0.6203	1.7019832137561e-60	TRUE	1.29823539014378e-46	TRUE	TRUE	0.3804	0.3133	0.34685	3.85834365481913e-21	TRUE	8.77622753141734e-14	TRUE	TRUE	TRUE
IESPGM.PTET51.1.102.188666	0	0	0	0.6023	0.5139	0.5581	4.33191886406874e-46	TRUE	3.44003469510538e-29	TRUE	TRUE	0.3563	0.4043	0.3803	8.72706536541921e-19	TRUE	5.73513659829299e-25	TRUE	TRUE	TRUE
IESPGM.PTET51.1.102.189920	0	0	0	0.5955	0.6087	0.6021	1.11271386438967e-51	TRUE	2.78110793895321e-55	TRUE	TRUE	0.3841	0.3609	0.3725	2.10272267695559e-38	TRUE	1.61215856615004e-33	TRUE	TRUE	TRUE
IESPGM.PTET51.1.102.194317	0	0	0	0.5172	0.5789	0.54805	1.57931625820852e-58	TRUE	9.24625164847057e-80	TRUE	TRUE	0.3776	0.4135	0.39555	3.23288696646855e-30	TRUE	8.59890510853753e-37	TRUE	TRUE	TRUE
IESPGM.PTET51.1.102.194741	0	0	0	0.6948	0.6867	0.69075	2.02527897939526e-127	TRUE	6.6835300826918e-122	TRUE	TRUE	0.5614	0.537	0.5492	6.79821586522794e-67	TRUE	2.02685209174e-59	TRUE	TRUE	TRUE
IESPGM.PTET51.1.102.194752	0	0	0	0.7143	0.7143	0.7143	1.73347901878668e-125	TRUE	1.74950468406844e-125	TRUE	TRUE	0.4956	0.4865	0.49105	4.47714238807733e-54	TRUE	1.08888557331439e-51	TRUE	TRUE	TRUE
IESPGM.PTET51.1.102.194782	0.008	0.0159	0.01195	0.6867	0.7063	0.6965	8.34852116805018e-102	TRUE	7.43114043156999e-102	TRUE	TRUE	0.3514	0.301	0.3262	9.07363332475876e-25	TRUE	7.06156054693961e-15	TRUE	TRUE	TRUE
IESPGM.PTET51.1.102.195026	0	0	0	0.7752	0.7387	0.75695	1.03908503348844e-98	TRUE	2.77787239639349e-78	TRUE	TRUE	0.4956	0.4571	0.47635	1.39100155099193e-39	TRUE	3.54865172665569e-32	TRUE	TRUE	TRUE
IESPGM.PTET51.1.102.19685	0	0	0	0.7687	0.7554	0.76205	4.72682638129653e-117	TRUE	1.62027226490049e-107	TRUE	TRUE	0.4167	0.3538	0.38525	3.5542883602896e-40	TRUE	1.25918554943788e-27	TRUE	TRUE	TRUE
IESPGM.PTET51.1.102.198572	0	0	0	0.6435	0.6612	0.65235	2.75463082036823e-63	TRUE	1.08134608717614e-69	TRUE	TRUE	0.2621	0.3028	0.28245	9.07806608827155e-12	TRUE	4.8459229314906e-16	TRUE	TRUE	TRUE
IESPGM.PTET51.1.102.198760	0	0	0	0.6632	0.68	0.6716	1.75696807889309e-42	TRUE	7.76263996131934e-47	TRUE	TRUE	0.4157	0.4583	0.437	3.37680416115323e-16	TRUE	5.53559125909111e-21	TRUE	TRUE	TRUE
IESPGM.PTET51.1.102.199688	0	0	0	0.5794	0.6186	0.599	3.65308628513558e-61	TRUE	1.08866464204664e-74	TRUE	TRUE	0.3889	0.3832	0.38605	2.00950361079302e-32	TRUE	2.14097167109924e-31	TRUE	TRUE	TRUE
IESPGM.PTET51.1.102.200268	0	0	0	0.6825	0.6721	0.6773	8.11177185850098e-85	TRUE	4.22652584068194e-80	TRUE	TRUE	0.39	0.4078	0.3989	1.19132332140622e-26	TRUE	1.71116938462493e-29	TRUE	TRUE	TRUE
IESPGM.PTET51.1.102.200868	0	0	0	0.5504	0.5538	0.5521	7.87619258411727e-66	TRUE	5.34431339690745e-67	TRUE	TRUE	0.2449	0.1957	0.2203	1.52434133916349e-13	TRUE	7.5272918268556e-09	TRUE	TRUE	TRUE
IESPGM.PTET51.1.102.202234	0	0	0	0.6897	0.6617	0.6757	8.9125214920714e-118	TRUE	2.08764446939532e-101	TRUE	TRUE	0.2037	0.1569	0.1803	4.23020891353208e-13	TRUE	3.23207608989872e-08	TRUE	TRUE	TRUE
IESPGM.PTET51.1.102.203101	0	0	0	0.6349	0.6462	0.64055	2.92555990691771e-20	TRUE	1.23370567504907e-21	TRUE	TRUE	0.4444	0.2982	0.3713	1.01727767693612e-10	TRUE	0.000851428414334903	TRUE	TRUE	TRUE
IESPGM.PTET51.1.102.209144	0	0	0	0.6163	0.6452	0.63075	5.27632486167391e-59	TRUE	2.29098280470943e-68	TRUE	TRUE	0.3763	0.4082	0.39225	1.55072375147245e-29	TRUE	3.86906841191168e-35	TRUE	TRUE	TRUE
IESPGM.PTET51.1.102.209812	0	0	0	0.629	0.5856	0.6073	3.35901342850873e-92	TRUE	3.46703842403862e-74	TRUE	TRUE	0.2241	0.2623	0.2432	1.02377899079119e-17	TRUE	1.10591094140544e-23	TRUE	TRUE	TRUE
IESPGM.PTET51.1.102.211271	0	0	0	0.5682	0.5476	0.5579	2.64627223454957e-46	TRUE	1.01942783948107e-41	TRUE	TRUE	0.3964	0.3679	0.38215	5.54563948927915e-32	TRUE	3.97890454520872e-27	TRUE	TRUE	TRUE
IESPGM.PTET51.1.102.211453	0.0104	0.0104	0.0104	0.6163	0.6374	0.62685	9.42893653936323e-44	TRUE	5.7742879906364e-49	TRUE	TRUE	0.4757	0.449	0.46235	5.24970891140763e-33	TRUE	1.64757887418898e-28	TRUE	TRUE	TRUE
IESPGM.PTET51.1.102.211516	0	0	0	0.5327	0.5455	0.5391	8.11806558587579e-55	TRUE	1.90215902175277e-58	TRUE	TRUE	0.4463	0.4417	0.444	4.22752234960406e-46	TRUE	5.29275648331717e-45	TRUE	TRUE	TRUE
IESPGM.PTET51.1.102.211980	0	0	0	0.623	0.6034	0.6132	2.51021197365801e-35	TRUE	5.90278805331984e-32	TRUE	TRUE	0.3636	0.3	0.3318	1.84448707477809e-20	TRUE	1.31303532918839e-13	TRUE	TRUE	TRUE
IESPGM.PTET51.1.102.216628	0	0	0	0.7417	0.754	0.74785	1.66789718185613e-106	TRUE	1.01635715977914e-114	TRUE	TRUE	0.4828	0.4545	0.46865	1.25151174881247e-51	TRUE	9.66463329036415e-45	TRUE	TRUE	TRUE
IESPGM.PTET51.1.102.216959	0	0	0	0.6696	0.6607	0.66515	3.85448881153546e-73	TRUE	1.06184285811013e-69	TRUE	TRUE	0.3883	0.3883	0.3883	3.13709891713301e-26	TRUE	3.13034394808389e-26	TRUE	TRUE	TRUE
IESPGM.PTET51.1.102.219747	0	0	0	0.5758	0.5912	0.5835	6.78032062368721e-65	TRUE	2.38480246161711e-70	TRUE	TRUE	0.2273	0.2735	0.2504	4.59212650851064e-11	TRUE	3.44562316431863e-16	TRUE	TRUE	TRUE
IESPGM.PTET51.1.102.221002	0	0	0	0.5519	0.5461	0.549	1.79186517613515e-96	TRUE	1.0180480760777e-93	TRUE	TRUE	0.2059	0.2059	0.2059	1.46079673324287e-14	TRUE	1.4606780335771e-14	TRUE	TRUE	TRUE
IESPGM.PTET51.1.102.221815	0	0	0	0.618	0.6047	0.61135	9.63148684037463e-43	TRUE	8.44477010481408e-40	TRUE	TRUE	0.4948	0.4731	0.48395	4.08416340055595e-31	TRUE	1.22277440215862e-27	TRUE	TRUE	TRUE
IESPGM.PTET51.1.102.222375	0	0	0	0.6442	0.6186	0.6314	4.15119416874384e-69	TRUE	1.73632688605752e-60	TRUE	TRUE	0.5464	0.6	0.5732	6.10126693870612e-49	TRUE	6.33065955971231e-64	TRUE	TRUE	TRUE
IESPGM.PTET51.1.102.224072	0	0	0	0.6667	0.6544	0.66055	1.01974805777286e-110	TRUE	7.81430857103221e-104	TRUE	TRUE	0.4545	0.534	0.49425	1.67134626046163e-38	TRUE	5.66782033544464e-57	TRUE	TRUE	TRUE
IESPGM.PTET51.1.102.224473	0	0	0	0.6983	0.7154	0.70685	1.0212775431502e-104	TRUE	4.12065485599848e-115	TRUE	TRUE	0.3301	0.3365	0.3333	4.85255692648058e-30	TRUE	3.333365279321e-31	TRUE	TRUE	TRUE
IESPGM.PTET51.1.102.227094	0	0	0	0.6132	0.5859	0.59955	2.74804934724428e-65	TRUE	8.72748593526208e-57	TRUE	TRUE	0.1548	0.1839	0.16935	1.08181888497555e-05	TRUE	9.53896022429924e-08	TRUE	TRUE	TRUE
IESPGM.PTET51.1.102.227399	0	0	0	0.6214	0.61	0.6157	1.80300210845239e-61	TRUE	5.90545019243433e-58	TRUE	TRUE	0.5196	0.51	0.5148	6.05413446711011e-45	TRUE	8.31592972571409e-43	TRUE	TRUE	TRUE
IESPGM.PTET51.1.102.231479	0	0	0	0.5826	0.6033	0.59295	6.91755892679528e-53	TRUE	5.10131819934032e-59	TRUE	TRUE	0.2697	0.4037	0.3367	8.99969157534363e-11	TRUE	2.18663305080769e-26	TRUE	TRUE	TRUE
IESPGM.PTET51.1.102.233799	0	0	0	0.6742	0.5915	0.63285	1.71663575865345e-43	TRUE	1.69120047429533e-27	TRUE	TRUE	0.4758	0.4248	0.4503	9.52401054694354e-31	TRUE	1.06763513597538e-22	TRUE	TRUE	TRUE
IESPGM.PTET51.1.102.234325	0	0	0	0.6818	0.7255	0.70365	1.45765843477168e-47	TRUE	1.82190416252905e-61	TRUE	TRUE	0.4685	0.4732	0.47085	7.76256914437296e-30	TRUE	1.194478183692e-30	TRUE	TRUE	TRUE
IESPGM.PTET51.1.102.237601	0	0	0	0.5116	0.5116	0.5116	2.48157250355829e-41	TRUE	2.47382484302521e-41	TRUE	TRUE	0.2521	0.1909	0.2215	5.07311549266261e-18	TRUE	1.28310919927366e-10	TRUE	TRUE	TRUE
IESPGM.PTET51.1.102.238217	0	0	0	0.6577	0.5984	0.62805	1.62982638082387e-124	TRUE	2.21034996048231e-92	TRUE	TRUE	0.2913	0.2772	0.28425	1.26358078843638e-25	TRUE	2.23227330353896e-23	TRUE	TRUE	TRUE
IESPGM.PTET51.1.102.239370	0	0	0	0.675	0.675	0.675	3.10573422043794e-83	TRUE	3.10693981089997e-83	TRUE	TRUE	0.2636	0.325	0.2943	2.80464188784209e-16	TRUE	5.37318394844965e-25	TRUE	TRUE	TRUE
IESPGM.PTET51.1.102.240230	0	0	0	0.5794	0.5827	0.58105	2.45559203114872e-67	TRUE	1.72079999102762e-68	TRUE	TRUE	0.3667	0.3504	0.35855	4.1286297855675e-30	TRUE	2.71826227190156e-27	TRUE	TRUE	TRUE
IESPGM.PTET51.1.102.241463	0	0	0	0.6923	0.6832	0.68775	1.00231011774266e-59	TRUE	1.10497850604038e-56	TRUE	TRUE	0.4921	0.4483	0.4702	1.39996868154249e-38	TRUE	3.40109582936313e-30	TRUE	TRUE	TRUE
IESPGM.PTET51.1.102.241774	0	0	0	0.6667	0.6694	0.66805	4.64896222129772e-95	TRUE	1.88836803761921e-96	TRUE	TRUE	0.5234	0.4404	0.4819	2.25582689251689e-68	TRUE	2.98481460463374e-45	TRUE	TRUE	TRUE
IESPGM.PTET51.1.102.242050	0	0	0	0.712	0.6949	0.70345	1.58344087108428e-102	TRUE	3.29609658800838e-93	TRUE	TRUE	0.2353	0.2541	0.2447	1.15892666172516e-16	TRUE	2.5638029903959e-19	TRUE	TRUE	TRUE
IESPGM.PTET51.1.102.242245	0	0	0	0.7297	0.6907	0.7102	1.2818740789763e-76	TRUE	4.56093107555093e-61	TRUE	TRUE	0.3908	0.5225	0.45665	1.23894171749912e-20	TRUE	1.37611214532723e-42	TRUE	TRUE	TRUE
IESPGM.PTET51.1.102.242730	0	0	0	0.4937	0.4872	0.49045	4.75981476123486e-21	TRUE	2.73296393433874e-20	TRUE	TRUE	0.4062	0.2963	0.35125	2.84740410639098e-17	TRUE	5.02309510770322e-08	TRUE	TRUE	TRUE
IESPGM.PTET51.1.102.245707	0	0	0	0.6147	0.58	0.59735	2.71777227044448e-75	TRUE	2.68924336102641e-63	TRUE	TRUE	0.4912	0.4314	0.4613	7.71856407847559e-55	TRUE	1.56222258462374e-40	TRUE	TRUE	TRUE
IESPGM.PTET51.1.102.245921	0	0	0	0.6667	0.6727	0.6697	1.76933099808866e-79	TRUE	4.31914904758671e-82	TRUE	TRUE	0.2821	0.2566	0.26935	8.98606198585324e-22	TRUE	4.18228397118841e-18	TRUE	TRUE	TRUE
IESPGM.PTET51.1.102.246043	0	0	0	0.6585	0.6613	0.6599	3.0814094152334e-82	TRUE	1.85515906490762e-83	TRUE	TRUE	0.4862	0.5044	0.4953	3.54489406908232e-44	TRUE	1.7826251963721e-48	TRUE	TRUE	TRUE
IESPGM.PTET51.1.102.246085	0	0	0	0.6812	0.6812	0.6812	4.07634232032616e-95	TRUE	4.07728329410963e-95	TRUE	TRUE	0.4569	0.4569	0.4569	2.90541759985202e-41	TRUE	2.90004347837606e-41	TRUE	TRUE	TRUE
IESPGM.PTET51.1.102.246308	0	0	0	0.5969	0.6061	0.6015	4.65462782558779e-84	TRUE	5.01319679074275e-88	TRUE	TRUE	0.4396	0.4	0.4198	4.64692511098236e-37	TRUE	4.10427786968034e-30	TRUE	TRUE	TRUE
IESPGM.PTET51.1.102.246537	0	0	0	0.5407	0.5231	0.5319	2.58296426056462e-63	TRUE	8.54084629587436e-58	TRUE	TRUE	0.0721	0.0721	0.0721	0.0926944771699867	FALSE	0.0927195863439088	FALSE	FALSE	TRUE
IESPGM.PTET51.1.102.247123	0	0	0	0.5595	0.6064	0.58295	2.79719530145929e-52	TRUE	6.78078756307079e-66	TRUE	TRUE	0.3689	0.375	0.37195	1.47309407005704e-33	TRUE	1.03857203434608e-34	TRUE	TRUE	TRUE
IESPGM.PTET51.1.102.247727	0	0	0	0.6142	0.5812	0.5977	5.21441495955479e-75	TRUE	2.72630322850765e-63	TRUE	TRUE	0.4211	0.4261	0.4236	3.58047601990868e-36	TRUE	3.49240997879664e-37	TRUE	TRUE	TRUE
IESPGM.PTET51.1.102.248363	0	0	0	0.6167	0.6	0.60835	4.0867275340359e-72	TRUE	3.57693344079371e-66	TRUE	TRUE	0.4809	0.438	0.45945	1.10225471200674e-51	TRUE	2.96568803821952e-41	TRUE	TRUE	TRUE
IESPGM.PTET51.1.102.249528	0	0	0	0.6442	0.6105	0.62735	1.61345958467449e-57	TRUE	4.89520646958489e-48	TRUE	TRUE	0.2667	0.3	0.28335	2.40571251817985e-12	TRUE	6.54041165250387e-16	TRUE	TRUE	TRUE
IESPGM.PTET51.1.102.249759	0	0	0	0.5948	0.605	0.5999	2.50297834704565e-78	TRUE	1.99797304628894e-82	TRUE	TRUE	0.375	0.3605	0.36775	1.46787660363496e-29	TRUE	2.91492254444511e-27	TRUE	TRUE	TRUE
IESPGM.PTET51.1.102.250259	0	0	0	0.5647	0.6224	0.59355	9.07426944225878e-45	TRUE	3.92147804415557e-60	TRUE	TRUE	0.4	0.3301	0.36505	5.95871041063028e-34	TRUE	2.14057323620482e-22	TRUE	TRUE	TRUE
IESPGM.PTET51.1.102.250681	0	0	0	0.5234	0.5526	0.538	3.38066976143415e-49	TRUE	3.88777131434856e-57	TRUE	TRUE	0.2577	0.2653	0.2615	5.31834668493304e-14	TRUE	7.94889451388222e-15	TRUE	TRUE	TRUE
IESPGM.PTET51.1.102.250816	0	0	0	0.7391	0.7368	0.73795	4.00719745677137e-98	TRUE	8.46736198799921e-97	TRUE	TRUE	0.4747	0.48	0.47735	1.92398179134164e-41	TRUE	1.44921504471586e-42	TRUE	TRUE	TRUE
IESPGM.PTET51.1.102.251326	0	0	0	0.6604	0.6289	0.64465	7.34841986517394e-63	TRUE	4.68862104864584e-53	TRUE	TRUE	0.51	0.4731	0.49155	6.5941723056027e-38	TRUE	3.38813860463519e-31	TRUE	TRUE	TRUE
IESPGM.PTET51.1.102.253267	0	0	0	0.5691	0.5726	0.57085	4.76652827512848e-68	TRUE	2.9509096630859e-69	TRUE	TRUE	0.3982	0.4333	0.41575	3.87201620254146e-35	TRUE	1.58852031470112e-42	TRUE	TRUE	TRUE
IESPGM.PTET51.1.102.254319	0	0	0	0.5391	0.5816	0.56035	1.85277354867843e-66	TRUE	2.29473691475284e-82	TRUE	TRUE	0.1455	0.1681	0.1568	7.58998536454378e-07	TRUE	6.49415986089448e-09	TRUE	TRUE	TRUE
IESPGM.PTET51.1.102.254773	0	0.0094	0.0047	0.6047	0.6016	0.60315	7.63001036108611e-79	TRUE	9.71620672914557e-65	TRUE	TRUE	0.4048	0.4382	0.4215	2.11116887749845e-27	TRUE	1.72933188158271e-26	TRUE	TRUE	TRUE
IESPGM.PTET51.1.102.255707	0	0	0	0.6466	0.6525	0.64955	7.86595882305725e-84	TRUE	1.73086249707191e-86	TRUE	TRUE	0.2276	0.2083	0.21795	5.4965811446837e-17	TRUE	2.17970838827282e-14	TRUE	TRUE	TRUE
IESPGM.PTET51.1.102.256380	0	0	0	0.4891	0.5648	0.52695	1.00523053604754e-38	TRUE	5.58916045403933e-57	TRUE	TRUE	0.35	0.3085	0.32925	2.89608695140291e-24	TRUE	1.13836869490987e-18	TRUE	TRUE	TRUE
IESPGM.PTET51.1.102.256550	0	0	0	0.5528	0.5769	0.56485	6.22736408262354e-61	TRUE	6.17738327242555e-69	TRUE	TRUE	0.2966	0.3306	0.3136	7.57585202388226e-21	TRUE	3.59171975362048e-26	TRUE	TRUE	TRUE
IESPGM.PTET51.1.102.256912	0	0	0	0.5983	0.6299	0.6141	8.73246893658263e-69	TRUE	5.74710945723365e-81	TRUE	TRUE	0.5273	0.5048	0.51605	3.77219461084525e-52	TRUE	1.41188417434018e-46	TRUE	TRUE	TRUE
IESPGM.PTET51.1.102.257349	0	0	0	0.633	0.6552	0.6441	2.81956461859376e-61	TRUE	5.1435276963555e-69	TRUE	TRUE	0.1296	0.1455	0.13755	0.00102750373989162	TRUE	0.000122564109630939	TRUE	TRUE	TRUE
IESPGM.PTET51.1.102.257909	0	0	0	0.6602	0.6392	0.6497	5.14690435522848e-59	TRUE	1.20156619642755e-52	TRUE	TRUE	0.3656	0.3789	0.37225	3.66184551099369e-19	TRUE	8.40168349177766e-21	TRUE	TRUE	TRUE
IESPGM.PTET51.1.102.259303	0	0	0	0.5684	0.6058	0.5871	1.49664891570252e-58	TRUE	1.62249216968783e-70	TRUE	TRUE	0.1828	0.1648	0.1738	6.23630890615189e-10	TRUE	2.68450380837603e-08	TRUE	TRUE	TRUE
IESPGM.PTET51.1.102.260120	0	0	0	0.6667	0.6765	0.6716	2.09242242713282e-84	TRUE	7.53053711665867e-89	TRUE	TRUE	0.234	0.28	0.257	9.61842611706173e-17	TRUE	3.52165560956935e-23	TRUE	TRUE	TRUE
IESPGM.PTET51.1.102.260961	0	0	0	0.6593	0.6933	0.6763	2.80953095484598e-104	TRUE	4.64340921332068e-125	TRUE	TRUE	0.3113	0.3241	0.3177	8.37539966246904e-26	TRUE	6.20141872888579e-28	TRUE	TRUE	TRUE
IESPGM.PTET51.1.102.261458	0	0	0	0.5826	0.5714	0.577	3.05482078097468e-75	TRUE	3.44947797483743e-71	TRUE	TRUE	0.234	0.28	0.257	2.3496363557758e-15	TRUE	2.16866467490749e-21	TRUE	TRUE	TRUE
IESPGM.PTET51.1.102.262958	0	0	0	0.5636	0.5556	0.5596	8.68313873441004e-62	TRUE	2.49058105415918e-59	TRUE	TRUE	0.3458	0.3913	0.36855	1.33695461273691e-27	TRUE	6.62055615520323e-36	TRUE	TRUE	TRUE
IESPGM.PTET51.1.102.263530	0	0	0	0.5854	0.5278	0.5566	1.7956796175183e-30	TRUE	3.09462322450459e-22	TRUE	TRUE	0.4091	0.4409	0.425	1.72471483613776e-16	TRUE	5.30989777634934e-20	TRUE	TRUE	TRUE
IESPGM.PTET51.1.102.263614	0	0	0	0.5231	0.5753	0.5492	1.28993235335417e-24	TRUE	2.37431305908943e-32	TRUE	TRUE	0.2165	0.3274	0.27195	2.4354878181904e-07	TRUE	5.59318550850865e-18	TRUE	TRUE	TRUE
IESPGM.PTET51.1.102.263984	0	0	0	0.6452	0.6106	0.6279	2.04426589946682e-85	TRUE	1.80919550092751e-71	TRUE	TRUE	0.5161	0.5213	0.5187	7.68100339327028e-45	TRUE	5.3067571230329e-46	TRUE	TRUE	TRUE
IESPGM.PTET51.1.102.264084	0	0	0	0.6378	0.6593	0.64855	1.87160523034301e-86	TRUE	9.55661677726046e-97	TRUE	TRUE	0.3711	0.3511	0.3611	3.82202999241382e-28	TRUE	4.80511082998414e-25	TRUE	TRUE	TRUE
IESPGM.PTET51.1.102.264343	0	0	0	0.6762	0.6852	0.6807	1.90948225953724e-75	TRUE	3.13817885061594e-79	TRUE	TRUE	0.5769	0.5926	0.58475	5.70683137265022e-57	TRUE	1.3398512201215e-61	TRUE	TRUE	TRUE
IESPGM.PTET51.1.102.265328	0	0	0	0.7154	0.6875	0.70145	1.24384512984332e-97	TRUE	1.6859401769381e-83	TRUE	TRUE	0.3271	0.2653	0.2962	4.1086798056163e-24	TRUE	7.62628147466286e-16	TRUE	TRUE	TRUE
IESPGM.PTET51.1.102.266028	0	0	0	0.6552	0.6396	0.6474	4.16580866832538e-71	TRUE	1.98252120156969e-65	TRUE	TRUE	0.1839	0.1932	0.18855	2.73368377772615e-06	TRUE	6.56192293552711e-07	TRUE	TRUE	TRUE
IESPGM.PTET51.1.102.266142	0	0	0	0.6555	0.672	0.66375	2.12806107019569e-63	TRUE	1.61250347015765e-69	TRUE	TRUE	0.3898	0.3628	0.3763	9.89445979996306e-25	TRUE	7.33013912993775e-21	TRUE	TRUE	TRUE
IESPGM.PTET51.1.102.267456	0	0	0	0.576	0.5827	0.57935	2.39987835752757e-62	TRUE	1.51950219971004e-64	TRUE	TRUE	0.3661	0.3717	0.3689	4.43362283957947e-26	TRUE	5.5753526150253e-27	TRUE	TRUE	TRUE
IESPGM.PTET51.1.102.268062	0	0	0	0.6579	0.6623	0.6601	5.12685622115071e-127	TRUE	5.73892708890741e-130	TRUE	TRUE	0.2222	0.2288	0.2255	3.35663410841785e-19	TRUE	3.13944950762872e-20	TRUE	TRUE	TRUE
IESPGM.PTET51.1.102.268307	0	0	0	0.5948	0.5727	0.58375	1.3028889694828e-82	TRUE	4.20299998213839e-74	TRUE	TRUE	0.36	0.4234	0.3917	1.66723418865623e-33	TRUE	5.27371882410269e-47	TRUE	TRUE	TRUE
IESPGM.PTET51.1.102.26834	0	0	0	0.6643	0.6569	0.6606	5.63777154905263e-78	TRUE	7.35241081224618e-75	TRUE	TRUE	0.5391	0.4854	0.51225	3.81791031420251e-44	TRUE	3.68614067562511e-33	TRUE	TRUE	TRUE
IESPGM.PTET51.1.102.270752	0	0.0125	0.00625	0.5946	0.5545	0.57455	1.38874549561955e-58	TRUE	1.76020572341935e-38	TRUE	TRUE	0.6548	0.6375	0.64615	8.90388966367263e-52	TRUE	4.28498271463192e-39	TRUE	TRUE	TRUE
IESPGM.PTET51.1.102.270892	0	0	0	0.6518	0.5517	0.60175	9.51814832784575e-55	TRUE	9.99633908857873e-32	TRUE	TRUE	0.41	0.4327	0.42135	6.67186111780661e-21	TRUE	6.09182879177588e-24	TRUE	TRUE	TRUE
IESPGM.PTET51.1.102.272135	0	0.0063	0.00315	0.6383	0.6222	0.63025	7.12353123394431e-109	TRUE	4.7581566040345e-86	TRUE	TRUE	0.4804	0.5138	0.4971	5.5189091254217e-51	TRUE	8.82359778957461e-51	TRUE	TRUE	TRUE
IESPGM.PTET51.1.102.272456	0	0	0	0.6949	0.6667	0.6808	1.32886217150389e-92	TRUE	1.77138768089771e-79	TRUE	TRUE	0.5492	0.5133	0.53125	1.22034841812056e-64	TRUE	3.99189579814379e-54	TRUE	TRUE	TRUE
IESPGM.PTET51.1.102.272672	0	0	0	0.5795	0.5647	0.5721	7.48701844871666e-45	TRUE	1.46574489737837e-41	TRUE	TRUE	0.2581	0.3611	0.3096	3.7027276853265e-12	TRUE	1.22503640996712e-24	TRUE	TRUE	TRUE
IESPGM.PTET51.1.102.274347	0	0	0	0.716	0.716	0.716	6.33664553818392e-44	TRUE	6.31609620934868e-44	TRUE	TRUE	0.4	0.3534	0.3767	9.21547544907449e-22	TRUE	6.55212817169546e-16	TRUE	TRUE	TRUE
IESPGM.PTET51.1.102.274672	0	0	0	0.64	0.64	0.64	3.5705693951242e-31	TRUE	3.56846304184053e-31	TRUE	TRUE	0.2794	0.3288	0.3041	9.09582861142661e-06	TRUE	2.10067841954339e-08	TRUE	TRUE	TRUE
IESPGM.PTET51.1.102.277840	0	0	0	0.6026	0.622	0.6123	2.63190030641157e-43	TRUE	7.07550326085314e-48	TRUE	TRUE	0.4	0.5172	0.4586	6.03591217024009e-20	TRUE	4.21596980960043e-37	TRUE	TRUE	TRUE
IESPGM.PTET51.1.102.279229	0	0	0	0.7475	0.7059	0.7267	8.63644268537678e-51	TRUE	4.41291797994221e-39	TRUE	TRUE	0.506	0.5393	0.52265	1.30287884594296e-19	TRUE	9.42434061791482e-24	TRUE	TRUE	TRUE
IESPGM.PTET51.1.102.280036	0.1739	0.2692	0.22155	0.9	0.8833	0.89165	5.15941366533968e-19	TRUE	4.74342851512844e-11	TRUE	TRUE	0.803	0.8289	0.81595	7.17012527027511e-12	TRUE	2.74385735215334e-10	TRUE	TRUE	FALSE
IESPGM.PTET51.1.102.282705	0	0	0	0.8158	0	0.4079	8.15690172025769e-44	TRUE	1	FALSE	TRUE	0.6104	0.0323	0.32135	3.1080285053826e-24	TRUE	0.987739161152796	FALSE	TRUE	TRUE
IESPGM.PTET51.1.102.283320	0	0	0	0.7656	0.7727	0.76915	1.77803076046296e-26	TRUE	7.76636807181543e-28	TRUE	TRUE	0.6571	0.6667	0.6619	2.5109579661754e-20	TRUE	1.51379894238104e-21	TRUE	TRUE	TRUE
IESPGM.PTET51.1.102.283329	0	0	0	0.7797	0.7719	0.7758	6.54026275814983e-23	TRUE	1.15192621520482e-21	TRUE	TRUE	0.6901	0.6812	0.68565	2.64915590335238e-20	TRUE	3.56837735949173e-19	TRUE	TRUE	TRUE
IESPGM.PTET51.1.102.283744	0	0	0	0.7467	0.7361	0.7414	7.06002458699632e-32	TRUE	9.9782469980668e-30	TRUE	TRUE	0.4375	0.4194	0.42845	1.20374050495693e-08	TRUE	1.12149357717928e-07	TRUE	TRUE	TRUE
IESPGM.PTET51.1.102.283777	0	0	0	0.6769	0.6557	0.6663	1.80749376129492e-24	TRUE	1.36348100346007e-21	TRUE	TRUE	0.4935	0.5125	0.503	9.77831870989886e-15	TRUE	1.59840681205851e-16	TRUE	TRUE	TRUE
IESPGM.PTET51.1.102.283859	0	0	0	0.7222	0.7436	0.7329	8.8442453637085e-38	TRUE	3.59435617689063e-43	TRUE	TRUE	0.6029	0.5424	0.57265	3.23519372011391e-25	TRUE	3.94352986431865e-18	TRUE	TRUE	TRUE
IESPGM.PTET51.1.102.283911	0	0	0	0.7083	0.7083	0.7083	2.00109853527265e-38	TRUE	1.99547604175566e-38	TRUE	TRUE	0.4762	0.5217	0.49895	3.46276829498166e-16	TRUE	8.15729195045189e-21	TRUE	TRUE	TRUE
IESPGM.PTET51.1.102.284097	0	0	0	0.7612	0.75	0.7556	3.66124237235778e-32	TRUE	7.60162278824217e-30	TRUE	TRUE	0.5775	0.5775	0.5775	5.07453582397938e-19	TRUE	5.06708788079197e-19	TRUE	TRUE	TRUE
IESPGM.PTET51.1.102.284406	0	0	0	0.7571	0.7763	0.7667	5.19397804996897e-36	TRUE	5.11253754648776e-41	TRUE	TRUE	0.3407	0.3023	0.3215	7.79062181495916e-09	TRUE	1.65519722746591e-06	TRUE	TRUE	TRUE
IESPGM.PTET51.1.102.284591	0	0	0	0.6909	0.66	0.67545	2.38796512811724e-22	TRUE	1.20566004268208e-18	TRUE	TRUE	0.4688	0.4688	0.4688	1.33602649526663e-11	TRUE	1.33688388335638e-11	TRUE	TRUE	TRUE
IESPGM.PTET51.1.102.284999	0	0	0	0.6747	0.6786	0.67665	4.00909379179826e-39	TRUE	5.21293864536964e-40	TRUE	TRUE	0.5213	0.5055	0.5134	8.08974382558085e-27	TRUE	1.52324365512047e-24	TRUE	TRUE	TRUE
IESPGM.PTET51.1.102.285026	0	0	0	0.6667	0.679	0.67285	1.60188487216813e-37	TRUE	2.91944745462554e-40	TRUE	TRUE	0.5632	0.5529	0.55805	3.26743022411998e-30	TRUE	1.42678057816428e-28	TRUE	TRUE	TRUE
IESPGM.PTET51.1.102.285077	0	0.0238	0.0119	0.6338	0.6667	0.65025	2.18642547412363e-30	TRUE	1.72072486093259e-28	TRUE	TRUE	0.5	0.5244	0.5122	3.39381173893234e-21	TRUE	5.34481065379098e-18	TRUE	TRUE	TRUE
IESPGM.PTET51.1.102.285133	0	0	0	0.6812	0.6857	0.68345	2.13575426597775e-36	TRUE	2.35366629744713e-37	TRUE	TRUE	0.506	0.4744	0.4902	3.99997347522403e-25	TRUE	4.33507391564699e-21	TRUE	TRUE	TRUE
IESPGM.PTET51.1.102.285240	0	0	0	0.6778	0.6813	0.67955	9.58025507561253e-52	TRUE	8.72740550812035e-53	TRUE	TRUE	0.3627	0.3981	0.3804	3.21902251134086e-19	TRUE	6.1144079426259e-24	TRUE	TRUE	TRUE
IESPGM.PTET51.1.102.286718	0	0	0	0.6182	0.6111	0.61465	8.27060639756736e-55	TRUE	8.96498005179434e-53	TRUE	TRUE	0.4359	0.4634	0.44965	1.96922120338032e-21	TRUE	6.02614246736705e-25	TRUE	TRUE	TRUE
IESPGM.PTET51.1.102.286739	0	0	0	0.6355	0.6422	0.63885	6.86965732778103e-57	TRUE	5.52998566565215e-59	TRUE	TRUE	0.4353	0.4217	0.4285	1.29841426651109e-23	TRUE	7.18250344490294e-22	TRUE	TRUE	TRUE
IESPGM.PTET51.1.102.28810	0	0	0	0.7321	0.7581	0.7451	1.27601304445946e-19	TRUE	2.19862300795404e-23	TRUE	TRUE	0.3293	0.382	0.35565	0.000629207953255472	TRUE	3.86785841957768e-06	TRUE	TRUE	TRUE
IESPGM.PTET51.1.102.289164	0	0.0244	0.0122	0.6935	0.7077	0.7006	3.52507289229589e-31	TRUE	1.04228725031809e-26	TRUE	TRUE	0.5647	0.5067	0.5357	2.20417559187465e-28	TRUE	4.03566081161991e-15	TRUE	TRUE	TRUE
IESPGM.PTET51.1.102.289278	0	0	0	0.5	0.5904	0.5452	1.31296290941567e-22	TRUE	1.5687932909146e-36	TRUE	TRUE	0.3243	0.3506	0.33745	2.43089684159678e-11	TRUE	1.68328921059659e-13	TRUE	TRUE	TRUE
IESPGM.PTET51.1.102.293051	0	0	0	0.6953	0.7	0.69765	5.04478041656796e-105	TRUE	9.11761276645452e-108	TRUE	TRUE	0.3196	0.3265	0.32305	6.95703011202095e-24	TRUE	6.2614480141177e-25	TRUE	TRUE	TRUE
IESPGM.PTET51.1.102.29435	0	0	0	0.7039	0.7039	0.7039	2.20168787499177e-112	TRUE	2.22166210703287e-112	TRUE	TRUE	0.4818	0.4865	0.48415	1.0912580182477e-43	TRUE	9.43373347367076e-45	TRUE	TRUE	TRUE
IESPGM.PTET51.1.102.297980	0	0	0	0.6827	0.713	0.69785	1.20312843459565e-69	TRUE	1.1720218510813e-82	TRUE	TRUE	0.5481	0.4337	0.4909	1.00713858368169e-47	TRUE	2.63801982201532e-26	TRUE	TRUE	TRUE
IESPGM.PTET51.1.102.300914	0	0	0	0.627	0.6148	0.6209	4.49500921841144e-79	TRUE	3.2269858844191e-74	TRUE	TRUE	0.3909	0.3738	0.38235	4.43765863520591e-32	TRUE	4.34789649715028e-29	TRUE	TRUE	TRUE
IESPGM.PTET51.1.102.301520	0	0	0	0.6803	0.6953	0.6878	3.06096938857033e-89	TRUE	6.78750227414338e-97	TRUE	TRUE	0.2105	0.1935	0.202	1.46792732925299e-10	TRUE	4.9384103374958e-09	TRUE	TRUE	TRUE
IESPGM.PTET51.1.102.30307	0	0	0	0.4455	0.4455	0.4455	7.73443363824506e-46	TRUE	7.71740868037507e-46	TRUE	TRUE	0.29	0.29	0.29	1.20983089828594e-23	TRUE	1.20711386859993e-23	TRUE	TRUE	TRUE
IESPGM.PTET51.1.102.307066	0	0	0	0	0	0	1	FALSE	1	FALSE	FALSE	0	0	0	1	FALSE	1	FALSE	FALSE	FALSE
IESPGM.PTET51.1.102.307337	1	1	1	1	1	1	1	FALSE	1	FALSE	FALSE	1	1	1	1	FALSE	1	FALSE	FALSE	FALSE
IESPGM.PTET51.1.102.310630	0	0.0166	0.0083	0	0.0144	0.0072	1	FALSE	1	FALSE	FALSE	0	0.0056	0.0028	1	FALSE	1	FALSE	FALSE	TRUE
IESPGM.PTET51.1.102.32048	0	0	0	0.6385	0.6619	0.6502	1.2724780863622e-80	TRUE	2.4456999101554e-91	TRUE	TRUE	0.4685	0.4825	0.4755	3.27498980358977e-41	TRUE	2.52006642765831e-44	TRUE	TRUE	TRUE
IESPGM.PTET51.1.102.38391	0	0	0	0.6667	0.7021	0.6844	5.06929780206052e-25	TRUE	2.56341834786115e-31	TRUE	TRUE	0.5286	0.5352	0.5319	1.88479629529864e-12	TRUE	5.6949756010433e-13	TRUE	TRUE	TRUE
IESPGM.PTET51.1.102.38510	0	0	0	0.7191	0.7826	0.75085	4.2594551075085e-49	TRUE	5.25561195785613e-74	TRUE	TRUE	0.5729	0.5859	0.5794	3.22962042680537e-34	TRUE	1.02257146883253e-36	TRUE	TRUE	TRUE
IESPGM.PTET51.1.102.39164	0	0	0	0.7045	0.7263	0.7154	1.80931318159895e-51	TRUE	1.39485628230933e-58	TRUE	TRUE	0.3974	0.4719	0.43465	2.04081972571471e-16	TRUE	3.23940383650692e-25	TRUE	TRUE	TRUE
IESPGM.PTET51.1.102.39186	0	0	0	0.6796	0.6489	0.66425	1.71047936764621e-54	TRUE	7.48797082634016e-46	TRUE	TRUE	0.4674	0.4731	0.47025	1.34877253595055e-24	TRUE	2.10866960544162e-25	TRUE	TRUE	TRUE
IESPGM.PTET51.1.102.39224	0	0	0	0.6533	0.6977	0.6755	1.08447878427094e-35	TRUE	5.81342640677785e-46	TRUE	TRUE	0.5876	0.5833	0.58545	3.31442578099674e-37	TRUE	2.36043964085877e-36	TRUE	TRUE	TRUE
IESPGM.PTET51.1.102.39638	0	0	0	0.6491	0.685	0.66705	3.05635802969268e-63	TRUE	3.70326409339509e-77	TRUE	TRUE	0.5882	0.5922	0.5902	2.6891742161257e-47	TRUE	2.73864686958023e-48	TRUE	TRUE	TRUE
IESPGM.PTET51.1.102.39763	0	0	0	0.6529	0.641	0.64695	2.66948316376928e-75	TRUE	1.12286519089263e-70	TRUE	TRUE	0.4628	0.5149	0.48885	4.95723343860174e-42	TRUE	3.645206228372e-55	TRUE	TRUE	TRUE
IESPGM.PTET51.1.102.39952	0	0	0	0.6198	0.6134	0.6166	6.88429744240103e-68	TRUE	1.19770237347654e-65	TRUE	TRUE	0.5046	0.5462	0.5254	4.81099662814241e-43	TRUE	2.69503985253122e-53	TRUE	TRUE	TRUE
IESPGM.PTET51.1.102.40002	0	0	0	0.6552	0.6774	0.6663	2.48739581173407e-62	TRUE	1.45402576200694e-70	TRUE	TRUE	0.5556	0.5556	0.5556	2.08833767659779e-46	TRUE	2.08603480384595e-46	TRUE	TRUE	TRUE
IESPGM.PTET51.1.102.40149	0	0	0	0.7113	0.7083	0.7098	6.47417610899388e-53	TRUE	5.6823533640855e-52	TRUE	TRUE	0.5657	0.5521	0.5589	6.81083515359516e-35	TRUE	2.07529158110113e-32	TRUE	TRUE	TRUE
IESPGM.PTET51.1.102.40177	0.0755	0.1091	0.0923	0.6522	0.68	0.6661	4.45760944721277e-23	TRUE	2.23112888866126e-22	TRUE	TRUE	0.5258	0.5818	0.5538	2.95408355855736e-14	TRUE	5.35280899880488e-16	TRUE	TRUE	FALSE
IESPGM.PTET51.1.102.40596	0	0	0	0.6633	0.6526	0.65795	2.85348522016903e-56	TRUE	4.327102465866e-53	TRUE	TRUE	0.4149	0.5	0.45745	7.20584141626784e-24	TRUE	3.48217201559325e-38	TRUE	TRUE	TRUE
IESPGM.PTET51.1.102.40632	0	0	0	0.7064	0.7377	0.72205	8.9339299070419e-58	TRUE	5.43009537287444e-70	TRUE	TRUE	0.4435	0.4435	0.4435	4.66490777955616e-25	TRUE	4.65796893708956e-25	TRUE	TRUE	TRUE
IESPGM.PTET51.1.102.40987	0	0	0	0.7333	0.7477	0.7405	8.09487149366615e-47	TRUE	1.77110732619723e-51	TRUE	TRUE	0.3	0.3488	0.3244	2.39027782726655e-05	TRUE	6.33348809638646e-08	TRUE	TRUE	TRUE
IESPGM.PTET51.1.102.41002	0	0	0	0.7037	0.6098	0.65675	8.42609011213578e-50	TRUE	8.36960653123174e-29	TRUE	TRUE	0.3696	0.4423	0.40595	1.16948885567185e-11	TRUE	7.74001644785047e-19	TRUE	TRUE	TRUE
IESPGM.PTET51.1.102.44076	0	0	0	0.7109	0.7016	0.70625	2.52157278287842e-79	TRUE	4.10668842806782e-75	TRUE	TRUE	0.4706	0.4857	0.47815	1.68008467918691e-30	TRUE	3.90766781692433e-33	TRUE	TRUE	TRUE
IESPGM.PTET51.1.102.44091	0	0	0	0.6721	0.68	0.67605	6.41950671649014e-68	TRUE	5.30616436071337e-71	TRUE	TRUE	0.4902	0.4409	0.46555	1.99245902779218e-32	TRUE	1.12369012225185e-24	TRUE	TRUE	TRUE
IESPGM.PTET51.1.102.44437	0	0	0	0.6517	0.6771	0.6644	1.16704657468058e-45	TRUE	1.30187360352748e-52	TRUE	TRUE	0.3304	0.3534	0.3419	1.82707582616738e-16	TRUE	2.74931433946836e-19	TRUE	TRUE	TRUE
IESPGM.PTET51.1.102.44473	0	0	0	0.7391	0.7391	0.7391	4.96182928913478e-54	TRUE	4.95926210073178e-54	TRUE	TRUE	0.4087	0.3704	0.38955	8.37236457212024e-22	TRUE	5.08605862214199e-17	TRUE	TRUE	TRUE
IESPGM.PTET51.1.102.44527	0	0	0	0.7108	0.7333	0.72205	4.99411116273802e-38	TRUE	8.88651545357102e-44	TRUE	TRUE	0.3608	0.4038	0.3823	6.38047556305226e-11	TRUE	9.23471177545266e-15	TRUE	TRUE	TRUE
IESPGM.PTET51.1.102.44904	0	0	0	0.7196	0.7273	0.72345	9.00847167026228e-59	TRUE	1.35630351618346e-61	TRUE	TRUE	0.3942	0.4	0.3971	3.25957364645002e-18	TRUE	6.75887654328655e-19	TRUE	TRUE	TRUE
IESPGM.PTET51.1.102.45079	0	0	0	0.6355	0.6389	0.6372	1.18306728142465e-53	TRUE	1.1899382989869e-54	TRUE	TRUE	0.5488	0.5595	0.55415	7.97684553694398e-32	TRUE	1.12667194014091e-33	TRUE	TRUE	TRUE
IESPGM.PTET51.1.102.45129	0	0	0	0.7522	0.7647	0.75845	6.17202838674453e-92	TRUE	1.96028259051559e-99	TRUE	TRUE	0.4949	0.4792	0.48705	3.50945849820511e-40	TRUE	4.85310019561157e-37	TRUE	TRUE	TRUE
IESPGM.PTET51.1.102.47171	0.0128	0.0128	0.0128	0.7302	0.7444	0.7373	2.32382052896587e-77	TRUE	1.70266389086214e-84	TRUE	TRUE	0.479	0.479	0.479	9.94354484318471e-34	TRUE	9.92216299933078e-34	TRUE	TRUE	TRUE
IESPGM.PTET51.1.102.48637	0	0	0	0.6957	0.7098	0.70275	2.45564637453102e-152	TRUE	9.12541123169316e-165	TRUE	TRUE	0.1927	0.2	0.19635	2.52640727727078e-12	TRUE	3.48365466268686e-13	TRUE	TRUE	TRUE
IESPGM.PTET51.1.102.56135	0	0	0	0.7692	0.7558	0.7625	4.92537415045203e-65	TRUE	1.24423840951774e-59	TRUE	TRUE	0.3902	0.3952	0.3927	9.36564529492509e-26	TRUE	1.51489501744225e-26	TRUE	TRUE	TRUE
IESPGM.PTET51.1.102.56205	0	0	0	0.7053	0.7228	0.71405	5.23337296276728e-55	TRUE	4.7768745730737e-61	TRUE	TRUE	0.4718	0.4863	0.47905	1.25745210586703e-38	TRUE	6.63421230361986e-42	TRUE	TRUE	TRUE
IESPGM.PTET51.1.102.56685	0	0	0	0.7919	0.7568	0.77435	2.74048971107479e-162	TRUE	3.31252350573862e-129	TRUE	TRUE	0.5086	0.5366	0.5226	5.65096189964423e-53	TRUE	6.60312162718118e-61	TRUE	TRUE	TRUE
IESPGM.PTET51.1.102.61830	0	0	0	0.7256	0.6786	0.7021	2.22268226303148e-148	TRUE	1.83430430823522e-114	TRUE	TRUE	0.413	0.352	0.3825	7.17175972641114e-52	TRUE	4.92440637568679e-37	TRUE	TRUE	TRUE
IESPGM.PTET51.1.102.62593	0	0	0	0.6906	0.7152	0.7029	1.24056745237755e-100	TRUE	1.32817144824874e-115	TRUE	TRUE	0.2523	0.2019	0.2271	1.83470003488947e-15	TRUE	4.93167841667155e-10	TRUE	TRUE	TRUE
IESPGM.PTET51.1.102.66043	0	0	0	0.4248	0.4196	0.4222	2.64521796600356e-39	TRUE	3.2013356297501e-38	TRUE	TRUE	0.2	0.1538	0.1769	3.65196941162073e-11	TRUE	7.17099036609523e-07	TRUE	TRUE	TRUE
IESPGM.PTET51.1.102.66183	0	0	0	0.784	0.7477	0.76585	8.20645563763138e-127	TRUE	5.79903266125493e-101	TRUE	TRUE	0.5196	0.4096	0.4646	5.08492772635194e-54	TRUE	4.7615481962302e-31	TRUE	TRUE	TRUE
IESPGM.PTET51.1.102.67804	0	0	0	0.8108	0.819	0.8149	1.27466431869631e-90	TRUE	2.37848199824044e-96	TRUE	TRUE	0.1944	0.2564	0.2254	7.42784803784268e-07	TRUE	2.60899466172851e-12	TRUE	TRUE	TRUE
IESPGM.PTET51.1.102.69515	0	0	0	0.6667	0.6932	0.67995	2.49398527386007e-109	TRUE	1.94209786241702e-126	TRUE	TRUE	0.4211	0.431	0.42605	2.22616288275105e-36	TRUE	2.05792973036274e-38	TRUE	TRUE	TRUE
IESPGM.PTET51.1.102.70322	0	0	0	0.6	0.5088	0.5544	2.15832941203068e-68	TRUE	3.44911352624158e-42	TRUE	TRUE	0.3496	0.3333	0.34145	2.08877298087729e-23	TRUE	5.02738130569451e-21	TRUE	TRUE	TRUE
IESPGM.PTET51.1.102.74426	0	0	0	0.5	0.5288	0.5144	2.49732613825428e-47	TRUE	1.06458931687313e-54	TRUE	TRUE	0.5083	0.5042	0.50625	3.89218342824019e-58	TRUE	5.90020122626028e-57	TRUE	TRUE	TRUE
IESPGM.PTET51.1.102.74527	0	0	0	0.6391	0.619	0.62905	2.73185781890565e-92	TRUE	3.07209444273681e-83	TRUE	TRUE	0.5567	0.5326	0.54465	7.81281469367897e-54	TRUE	7.92933463269499e-48	TRUE	TRUE	TRUE
IESPGM.PTET51.1.102.7637	0.0127	0.0127	0.0127	0.7054	0.7179	0.71165	3.70043643761171e-65	TRUE	3.25152790826864e-70	TRUE	TRUE	0.5481	0.5566	0.55235	4.11916886639541e-38	TRUE	6.88755239390472e-40	TRUE	TRUE	TRUE
IESPGM.PTET51.1.102.77188	0	0	0	0.7	0.6929	0.69645	1.19440653670557e-110	TRUE	1.92562436987948e-106	TRUE	TRUE	0.3364	0.2626	0.2995	3.37777051693274e-30	TRUE	1.05852838206677e-18	TRUE	TRUE	TRUE
IESPGM.PTET51.1.102.78320	0	0	0	0.7273	0.6932	0.71025	1.41245581203135e-68	TRUE	2.8050005674754e-56	TRUE	TRUE	0.5051	0.4948	0.49995	2.31815809804955e-36	TRUE	1.86519765231244e-34	TRUE	TRUE	TRUE
IESPGM.PTET51.1.102.79650	0	0	0	0.7041	0.729	0.71655	4.11259221273854e-49	TRUE	3.4310933859885e-57	TRUE	TRUE	0.4655	0.4513	0.4584	8.86012784289779e-26	TRUE	1.11394340312608e-23	TRUE	TRUE	TRUE
IESPGM.PTET51.1.102.79749	0	0	0	0.7105	0.708	0.70925	4.45589607303995e-40	TRUE	2.04025605953235e-39	TRUE	TRUE	0.4815	0.4563	0.4689	1.80099891216838e-15	TRUE	4.72559573535326e-13	TRUE	TRUE	TRUE
IESPGM.PTET51.1.102.80247	0	0	0	0.7167	0.7119	0.7143	5.2281085161572e-86	TRUE	1.20153501976662e-83	TRUE	TRUE	0.4957	0.4957	0.4957	5.61992035464276e-44	TRUE	5.62138271004722e-44	TRUE	TRUE	TRUE
IESPGM.PTET51.1.102.80879	0	0	0	0.6389	0.6533	0.6461	7.21327051601918e-88	TRUE	6.69834224293052e-95	TRUE	TRUE	0.4746	0.4701	0.47235	7.84149754329637e-44	TRUE	8.20011969500839e-43	TRUE	TRUE	TRUE
IESPGM.PTET51.1.102.81150	0.024	0.0317	0.02785	0.716	0.7013	0.70865	5.73030770988953e-96	TRUE	2.25933049841345e-81	TRUE	TRUE	0.5286	0.4884	0.5085	2.39790077485916e-47	TRUE	2.03748931144444e-34	TRUE	TRUE	TRUE
IESPGM.PTET51.1.102.82206	0	0	0	0.6957	0.7021	0.6989	1.3462946173152e-38	TRUE	3.68607788359918e-40	TRUE	TRUE	0.3679	0.4123	0.3901	1.70707189437613e-11	TRUE	9.79250139575969e-16	TRUE	TRUE	TRUE
IESPGM.PTET51.1.102.82841	0	0	0	0.7521	0.7479	0.75	2.20403684516044e-97	TRUE	6.50359606708727e-95	TRUE	TRUE	0.5645	0.5	0.53225	7.12185095785684e-61	TRUE	7.28801952436492e-44	TRUE	TRUE	TRUE
IESPGM.PTET51.1.102.85330	0	0	0	0.6378	0.6567	0.64725	1.17375523747817e-74	TRUE	1.24650384471909e-82	TRUE	TRUE	0.2788	0.2347	0.25675	3.38498586301738e-15	TRUE	1.05634405369643e-10	TRUE	TRUE	TRUE
IESPGM.PTET51.1.102.85369	0	0.0164	0.0082	0.6963	0.705	0.70065	8.51006481083757e-82	TRUE	3.83152610291338e-70	TRUE	TRUE	0.3451	0.3621	0.3536	8.90659182107573e-20	TRUE	5.2894865338418e-16	TRUE	TRUE	TRUE
IESPGM.PTET51.1.102.87777	0	0	0	0.7667	0.7391	0.7529	1.50774930328325e-162	TRUE	2.79005966636362e-137	TRUE	TRUE	0.4957	0.4821	0.4889	1.60396380146993e-51	TRUE	3.97342735375714e-48	TRUE	TRUE	TRUE
IESPGM.PTET51.1.102.8871	0	0	0	0.7872	0.7692	0.7782	8.40252716251442e-123	TRUE	5.01199552707007e-109	TRUE	TRUE	0.3368	0.3571	0.34695	1.65035199377687e-20	TRUE	3.01806838140412e-23	TRUE	TRUE	TRUE
IESPGM.PTET51.1.102.89425	0	0	0	0.609	0.6486	0.6288	7.56859949346017e-82	TRUE	1.54236141208509e-100	TRUE	TRUE	0.5118	0.4918	0.5018	2.6177828464194e-58	TRUE	1.01520254430664e-52	TRUE	TRUE	TRUE
IESPGM.PTET51.1.102.96259	0	0	0	0.7077	0.6696	0.68865	3.15530177339527e-79	TRUE	1.081277625367e-63	TRUE	TRUE	0.4956	0.4911	0.49335	2.07016445641917e-36	TRUE	1.56362788135716e-35	TRUE	TRUE	TRUE
IESPGM.PTET51.1.102.97473	0	0	0	0.7432	0.7467	0.74495	9.16904529814857e-100	TRUE	6.39888434913383e-102	TRUE	TRUE	0.4386	0.4234	0.431	3.1021434034154e-30	TRUE	1.0366800327765e-27	TRUE	TRUE	TRUE
IESPGM.PTET51.1.102.99003	0	0	0	0.7584	0.7534	0.7559	1.63137123272718e-144	TRUE	3.38881456215205e-140	TRUE	TRUE	0.4425	0.422	0.43225	1.87483771746445e-47	TRUE	1.05832459521039e-42	TRUE	TRUE	TRUE
IESPGM.PTET51.1.103.100508	0	0	0	0.6098	0.5897	0.59975	1.03954608762217e-85	TRUE	1.50028402868711e-77	TRUE	TRUE	0.475	0.494	0.4845	2.98287643717061e-38	TRUE	5.31585276519006e-42	TRUE	TRUE	TRUE
IESPGM.PTET51.1.103.101939	0	0	0	0.4468	0.4091	0.42795	3.19416808547963e-35	TRUE	9.5164638381572e-29	TRUE	TRUE	0.1538	0.163	0.1584	4.82988140554884e-06	TRUE	1.05293648424681e-06	TRUE	TRUE	TRUE
IESPGM.PTET51.1.103.103072	0	0	0	0.5678	0.5364	0.5521	5.29649139142582e-51	TRUE	3.61355612706995e-43	TRUE	TRUE	0.3091	0.2245	0.2668	3.36368135078907e-16	TRUE	3.68912988833957e-08	TRUE	TRUE	TRUE
IESPGM.PTET51.1.103.103199	0	0	0	0.6418	0.6066	0.6242	2.37585158682141e-83	TRUE	2.6247893740547e-69	TRUE	TRUE	0.4526	0.4286	0.4406	1.89663448862483e-33	TRUE	2.10599852273178e-29	TRUE	TRUE	TRUE
IESPGM.PTET51.1.103.103562	0	0	0	0.6471	0.662	0.65455	4.39066514675758e-100	TRUE	3.42102770294818e-108	TRUE	TRUE	0.4327	0.4537	0.4432	6.33171066496213e-41	TRUE	1.359992587533e-45	TRUE	TRUE	TRUE
IESPGM.PTET51.1.103.104153	0	0	0	0.6623	0.6338	0.64805	3.63099085577707e-105	TRUE	1.97596755583713e-90	TRUE	TRUE	0.2661	0.2308	0.24845	5.66001635126511e-17	TRUE	7.59667765247378e-13	TRUE	TRUE	TRUE
IESPGM.PTET51.1.103.105244	0	0	0	0.6842	0.6143	0.64925	1.3247848323051e-139	TRUE	4.36768984335203e-97	TRUE	TRUE	0.3866	0.354	0.3703	3.11613831216793e-40	TRUE	1.70519327937024e-33	TRUE	TRUE	TRUE
IESPGM.PTET51.1.103.105980	0	0	0	0.5378	0.5528	0.5453	2.54585346993697e-63	TRUE	2.81023278604922e-68	TRUE	TRUE	0.2269	0.2	0.21345	5.74484272040159e-16	TRUE	1.32215062572298e-12	TRUE	TRUE	TRUE
IESPGM.PTET51.1.103.10756	0.2647	0.1935	0.2291	0.4375	0.8	0.61875	0.618739136926997	FALSE	6.91244429620433e-09	TRUE	TRUE	0.5185	0.7797	0.6491	0.279943695006322	FALSE	2.90700479351461e-10	TRUE	TRUE	FALSE
IESPGM.PTET51.1.103.107915	0	0	0	0.6139	0.6115	0.6127	3.78461089080929e-105	TRUE	7.65933905856634e-104	TRUE	TRUE	0.5172	0.5088	0.513	1.35433147738271e-58	TRUE	3.37841157493156e-56	TRUE	TRUE	TRUE
IESPGM.PTET51.1.103.108277	0	0	0	0.687	0.6917	0.68935	6.17071072863902e-95	TRUE	1.94958858006321e-97	TRUE	TRUE	0.378	0.373	0.3755	1.35344564253143e-34	TRUE	1.29971494869678e-33	TRUE	TRUE	TRUE
IESPGM.PTET51.1.103.110292	0	0	0	0.6549	0.6549	0.6549	2.86644303039945e-103	TRUE	2.86323103990675e-103	TRUE	TRUE	0.1182	0.1491	0.13365	3.46377677170448e-05	TRUE	8.16205530673947e-08	TRUE	TRUE	TRUE
IESPGM.PTET51.1.103.110624	0	0	0	0.7456	0.7411	0.74335	3.21148378167768e-83	TRUE	6.3013908574803e-81	TRUE	TRUE	0.5227	0.5579	0.5403	5.23914485848543e-35	TRUE	5.60023053839255e-42	TRUE	TRUE	TRUE
IESPGM.PTET51.1.103.11219	0	0	0	0.7907	0.8393	0.815	5.80233089207824e-19	TRUE	6.87246713909925e-28	TRUE	TRUE	0.4189	0.4557	0.4373	3.62113628916598e-07	TRUE	2.85772392998386e-09	TRUE	TRUE	TRUE
IESPGM.PTET51.1.103.112637	0	0	0	0.6019	0.5784	0.59015	4.07768087002993e-56	TRUE	1.16434776129178e-49	TRUE	TRUE	0.46	0.4066	0.4333	7.27696502309091e-33	TRUE	1.84471476965623e-24	TRUE	TRUE	TRUE
IESPGM.PTET51.1.103.113234	0	0	0	0.595	0.5702	0.5826	3.47518247738359e-52	TRUE	1.24628582090165e-45	TRUE	TRUE	0.3846	0.4194	0.402	9.81653367125428e-23	TRUE	3.96551875329848e-28	TRUE	TRUE	TRUE
IESPGM.PTET51.1.103.114084	0	0	0	0.6627	0.6456	0.65415	3.02375178347426e-126	TRUE	1.82321599661355e-115	TRUE	TRUE	0.4553	0.4806	0.46795	7.33614361807265e-52	TRUE	6.36017324646569e-59	TRUE	TRUE	TRUE
IESPGM.PTET51.1.103.115634	0	0	0	0.6767	0.6906	0.68365	2.08844630121564e-92	TRUE	8.87304317875688e-100	TRUE	TRUE	0.2315	0.2783	0.2549	7.32696542530441e-13	TRUE	1.47953160775101e-18	TRUE	TRUE	TRUE
IESPGM.PTET51.1.103.115915	0	0	0	0.5619	0.5619	0.5619	2.34289648208072e-42	TRUE	2.33386519808957e-42	TRUE	TRUE	0.2692	0.2897	0.27945	5.40040764228802e-11	TRUE	6.21716192171502e-13	TRUE	TRUE	TRUE
IESPGM.PTET51.1.103.116279	0	0	0	0.6812	0.6857	0.68345	1.07523229272818e-99	TRUE	3.26899292108245e-102	TRUE	TRUE	0.4124	0.4	0.4062	2.28223452026926e-31	TRUE	2.63550671700039e-29	TRUE	TRUE	TRUE
IESPGM.PTET51.1.103.116500	0	0	0	0.6547	0.7	0.67735	8.8403952342713e-108	TRUE	3.08092302065537e-137	TRUE	TRUE	0.3	0.3226	0.3113	2.0983027349411e-21	TRUE	1.22503640996712e-24	TRUE	TRUE	TRUE
IESPGM.PTET51.1.103.118147	0	0	0	0.5704	0.6235	0.59695	8.45806264736135e-87	TRUE	2.52192336028466e-113	TRUE	TRUE	0.0763	0.0684	0.07235	0.00541564143744744	TRUE	0.0157202776521546	TRUE	TRUE	TRUE
IESPGM.PTET51.1.103.118595	0	0	0	0.57	0.5657	0.56785	2.43374330107242e-39	TRUE	1.97582749395688e-38	TRUE	TRUE	0.2828	0.3302	0.3065	1.1986524055712e-10	TRUE	3.5798712357355e-15	TRUE	TRUE	TRUE
IESPGM.PTET51.1.103.119885	0	0	0	0.6761	0.6714	0.67375	3.20684121678983e-21	TRUE	1.28789412265446e-20	TRUE	TRUE	0.3086	0.4167	0.36265	0.00139526780677315	TRUE	9.43020177836784e-09	TRUE	TRUE	TRUE
IESPGM.PTET51.1.103.120005	0	0	0	0.7119	0.6699	0.6909	9.88966971719828e-76	TRUE	1.22738920761724e-59	TRUE	TRUE	0.367	0.3839	0.37545	7.50890999644207e-22	TRUE	2.82894246902569e-24	TRUE	TRUE	TRUE
IESPGM.PTET51.1.103.120315	0	0	0	0.5918	0.6364	0.6141	4.7118492224287e-45	TRUE	3.45193047287264e-57	TRUE	TRUE	0.3084	0.3509	0.32965	2.39879129268283e-15	TRUE	1.53426502675265e-20	TRUE	TRUE	TRUE
IESPGM.PTET51.1.103.121323	0	0	0	0.6912	0.625	0.6581	3.83256041753715e-64	TRUE	1.01915747918486e-43	TRUE	TRUE	0.4123	0.4224	0.41735	1.55227070783974e-19	TRUE	7.71265920055398e-21	TRUE	TRUE	TRUE
IESPGM.PTET51.1.103.123425	0	0	0	0.2745	0.3273	0.3009	1.04531208421554e-08	TRUE	3.09903088279763e-12	TRUE	TRUE	0.2625	0.3059	0.2842	6.63028563728107e-12	TRUE	3.80968496155992e-16	TRUE	TRUE	TRUE
IESPGM.PTET51.1.103.125681	0	0	0	0.6525	0.5543	0.6034	2.04231055745415e-54	TRUE	1.30682807619746e-31	TRUE	TRUE	0.5248	0.5556	0.5402	6.03239903936348e-31	TRUE	1.20336318410836e-36	TRUE	TRUE	TRUE
IESPGM.PTET51.1.103.128125	0	0	0	0.6385	0.6759	0.6572	1.63345609855886e-89	TRUE	4.80977787505978e-109	TRUE	TRUE	0.4519	0.4818	0.46685	2.14216060242841e-41	TRUE	3.28225978208201e-48	TRUE	TRUE	TRUE
IESPGM.PTET51.1.103.136307	0	0	0	0.7529	0.747	0.74995	5.27541005303479e-50	TRUE	3.96159419642393e-48	TRUE	TRUE	0.5429	0.6235	0.5832	2.39964643651467e-22	TRUE	1.10029411972999e-34	TRUE	TRUE	TRUE
IESPGM.PTET51.1.103.137111	0	0	0	0.6607	0.6381	0.6494	1.28895476307374e-71	TRUE	1.79997869925522e-63	TRUE	TRUE	0.5074	0.4806	0.494	6.17199999969341e-55	TRUE	8.06210571826378e-48	TRUE	TRUE	TRUE
IESPGM.PTET51.1.103.138451	0	0	0	0.6964	0.7302	0.7133	3.59454127101163e-61	TRUE	6.96653926461318e-75	TRUE	TRUE	0.4259	0.4364	0.43115	9.83456325291974e-24	TRUE	2.96714629932274e-25	TRUE	TRUE	TRUE
IESPGM.PTET51.1.103.140536	0	0	0	0.686	0.6833	0.68465	1.55488339476887e-86	TRUE	2.67458375580708e-85	TRUE	TRUE	0.39	0.4741	0.43205	1.42884094222544e-28	TRUE	5.15792740859745e-45	TRUE	TRUE	TRUE
IESPGM.PTET51.1.103.140715	0	0	0	0.6754	0.6726	0.674	1.87965905833679e-59	TRUE	1.73365906090907e-58	TRUE	TRUE	0.0862	0.1017	0.09395	0.33668575212665	FALSE	0.150287955566037	FALSE	FALSE	TRUE
IESPGM.PTET51.1.103.140847	0	0	0	0.7079	0.7174	0.71265	7.88700722050462e-55	TRUE	5.48963475222381e-58	TRUE	TRUE	0.3736	0.4124	0.393	4.93486199092692e-18	TRUE	8.45515153977061e-23	TRUE	TRUE	TRUE
IESPGM.PTET51.1.103.143237	0	0	0	0.7217	0.7241	0.7229	7.43589672159908e-87	TRUE	4.41224682200774e-88	TRUE	TRUE	0.3097	0.3097	0.3097	6.31902411479689e-21	TRUE	6.31637674430028e-21	TRUE	TRUE	TRUE
IESPGM.PTET51.1.103.144057	0	0	0	0.5645	0.6143	0.5894	7.33832290429272e-54	TRUE	3.66740706913301e-70	TRUE	TRUE	0.3918	0.398	0.3949	1.81180189821658e-22	TRUE	2.59952319690178e-23	TRUE	TRUE	TRUE
IESPGM.PTET51.1.103.149905	0	0	0	0.6515	0.6738	0.66265	8.52940978236965e-84	TRUE	1.71987481438683e-94	TRUE	TRUE	0.2525	0.3333	0.2929	3.73605518786741e-13	TRUE	2.82070359655573e-23	TRUE	TRUE	TRUE
IESPGM.PTET51.1.103.150345	0	0	0	0.7075	0.6614	0.68445	1.08240928806913e-113	TRUE	2.50828470098266e-88	TRUE	TRUE	0.552	0.5294	0.5407	7.59241006751192e-64	TRUE	4.6755264436386e-57	TRUE	TRUE	TRUE
IESPGM.PTET51.1.103.150882	0	0	0	0.6259	0.6232	0.62455	4.31938041619362e-84	TRUE	6.58978326182844e-83	TRUE	TRUE	0.5328	0.5115	0.52215	1.36413603748416e-62	TRUE	3.64904161992308e-56	TRUE	TRUE	TRUE
IESPGM.PTET51.1.103.155856	0	0	0	0.6148	0.563	0.5889	5.48339595731762e-79	TRUE	1.73839909862752e-60	TRUE	TRUE	0.4762	0.4811	0.47865	2.2957266388315e-40	TRUE	2.04706079529663e-41	TRUE	TRUE	TRUE
IESPGM.PTET51.1.103.155911	0.0137	0.0137	0.0137	0.6783	0.704	0.69115	8.98336987334798e-60	TRUE	1.95466648964253e-69	TRUE	TRUE	0.5	0.5	0.5	1.46923298339267e-33	TRUE	1.46596500601852e-33	TRUE	TRUE	TRUE
IESPGM.PTET51.1.103.157208	0	0	0	0.669	0.7019	0.68545	1.01019646595109e-104	TRUE	2.32862693348381e-125	TRUE	TRUE	0.5	0.5096	0.5048	3.19843988124091e-46	TRUE	1.67891904239535e-48	TRUE	TRUE	TRUE
IESPGM.PTET51.1.103.158341	0	0	0	0.6853	0.6897	0.6875	5.09063481275545e-99	TRUE	1.96836883506605e-101	TRUE	TRUE	0.4533	0.4422	0.44775	1.08498091636197e-51	TRUE	1.0891987210529e-48	TRUE	TRUE	TRUE
IESPGM.PTET51.1.103.158968	0	0	0	0.6288	0.6288	0.6288	5.6472528088385e-73	TRUE	5.6541406919018e-73	TRUE	TRUE	0.4464	0.4464	0.4464	1.62719868239232e-34	TRUE	1.63060011954309e-34	TRUE	TRUE	TRUE
IESPGM.PTET51.1.103.159572	0	0	0	0.7117	0.7134	0.71255	5.75884624438597e-132	TRUE	2.76321250285726e-133	TRUE	TRUE	0.4672	0.5255	0.49635	2.56737305715168e-50	TRUE	1.96892838782863e-67	TRUE	TRUE	TRUE
IESPGM.PTET51.1.103.159894	0	0	0	0.7059	0.702	0.70395	9.04899140195536e-129	TRUE	5.16294638568737e-126	TRUE	TRUE	0.3947	0.3551	0.3749	8.52706403289268e-39	TRUE	4.63163590115613e-31	TRUE	TRUE	TRUE
IESPGM.PTET51.1.103.161909	0	0	0	0.5758	0.6111	0.59345	2.89337793469842e-87	TRUE	5.28328875870669e-104	TRUE	TRUE	0.534	0.4725	0.50325	3.68045291975569e-60	TRUE	1.20913841611329e-44	TRUE	TRUE	TRUE
IESPGM.PTET51.1.103.163078	0	0	0	0.6769	0.5962	0.63655	8.1525051920969e-68	TRUE	2.5876050498071e-43	TRUE	TRUE	0.4286	0.4667	0.44765	3.3524545690953e-25	TRUE	1.85357578863375e-31	TRUE	TRUE	TRUE
IESPGM.PTET51.1.103.16343	0	0	0	0.6809	0.703	0.69195	1.63180286342318e-49	TRUE	2.70043984897281e-56	TRUE	TRUE	0.2101	0.1897	0.1999	1.88838135296547e-06	TRUE	4.07125921530748e-05	TRUE	TRUE	TRUE
IESPGM.PTET51.1.103.165021	0	0	0	0.7447	0.7273	0.736	3.29986614736355e-71	TRUE	3.94817585569044e-64	TRUE	TRUE	0.4957	0.4423	0.469	4.23961127361271e-43	TRUE	2.0324800223005e-32	TRUE	TRUE	TRUE
IESPGM.PTET51.1.103.165191	0	0	0	0.63	0.5843	0.60715	2.16180985953727e-36	TRUE	4.99625203389926e-28	TRUE	TRUE	0.4087	0.4516	0.43015	4.62500284562469e-17	TRUE	1.57432344916059e-22	TRUE	TRUE	TRUE
IESPGM.PTET51.1.103.16530	0	0	0	0.7222	0.7191	0.72065	1.57987898428863e-60	TRUE	2.01276252258725e-59	TRUE	TRUE	0.5269	0.5269	0.5269	6.24493445917931e-36	TRUE	6.20911935517696e-36	TRUE	TRUE	TRUE
IESPGM.PTET51.1.103.167479	0	0	0	0.6306	0.6963	0.66345	3.11843420487884e-84	TRUE	1.02454371284668e-118	TRUE	TRUE	0.3173	0.3879	0.3526	7.90130038906649e-28	TRUE	1.01689809531724e-41	TRUE	TRUE	TRUE
IESPGM.PTET51.1.103.170858	0	0	0	0.7209	0.6522	0.68655	6.10112806101866e-143	TRUE	3.76755287430551e-98	TRUE	TRUE	0.5085	0.5207	0.5146	5.21841940148942e-56	TRUE	1.69306746695317e-59	TRUE	TRUE	TRUE
IESPGM.PTET51.1.103.17096	0	0	0	0.7231	0.7188	0.72095	1.45864443690004e-115	TRUE	9.52242254297584e-113	TRUE	TRUE	0.4796	0.5	0.4898	5.96020297122868e-46	TRUE	7.94799262147307e-51	TRUE	TRUE	TRUE
IESPGM.PTET51.1.103.172393	0	0	0	0.693	0.7308	0.7119	1.82501643676415e-80	TRUE	5.67305466849354e-100	TRUE	TRUE	0.2292	0.2128	0.221	7.31736021775716e-11	TRUE	2.09703065771617e-09	TRUE	TRUE	TRUE
IESPGM.PTET51.1.103.172454	0	0	0	0.7143	0.6975	0.7059	7.79387628696842e-102	TRUE	1.15124157246437e-92	TRUE	TRUE	0.5238	0.569	0.5464	2.74145367617775e-51	TRUE	3.99965193808826e-64	TRUE	TRUE	TRUE
IESPGM.PTET51.1.103.172473	0	0	0	0.6757	0.7372	0.70645	4.38447089258031e-81	TRUE	9.15572046466435e-115	TRUE	TRUE	0.5526	0.4574	0.505	2.47345330510594e-59	TRUE	9.57467681813622e-37	TRUE	TRUE	TRUE
IESPGM.PTET51.1.103.172504	0	0	0	0.7122	0.7101	0.71115	3.40763379523262e-111	TRUE	6.9360650383526e-110	TRUE	TRUE	0.3011	0.3011	0.3011	4.66290789901073e-19	TRUE	4.65618905497732e-19	TRUE	TRUE	TRUE
IESPGM.PTET51.1.103.173432	0	0	0	0.7179	0.7203	0.7191	3.65875051364201e-84	TRUE	2.39559979646104e-85	TRUE	TRUE	0.4679	0.3958	0.43185	5.29970551153029e-38	TRUE	1.50159070982707e-25	TRUE	TRUE	TRUE
IESPGM.PTET51.1.103.173932	0	0	0	0.6527	0.642	0.64735	9.84608669719915e-110	TRUE	1.13596459778625e-103	TRUE	TRUE	0.2097	0.2283	0.219	1.83526612745354e-12	TRUE	9.72359118581285e-15	TRUE	TRUE	TRUE
IESPGM.PTET51.1.103.177611	0	0	0	0.7347	0.6829	0.7088	2.51717310640061e-134	TRUE	1.36761076751855e-100	TRUE	TRUE	0.6116	0.5607	0.58615	1.28963534085002e-81	TRUE	1.3744551832002e-63	TRUE	TRUE	TRUE
IESPGM.PTET51.1.103.177839	0	0.008	0.004	0.6783	0.6198	0.64905	1.34762375760097e-111	TRUE	1.38457322395471e-69	TRUE	TRUE	0.5607	0.4535	0.5071	2.27695266367808e-61	TRUE	1.03127368138132e-29	TRUE	TRUE	TRUE
IESPGM.PTET51.1.103.177909	0	0	0	0	0	0	1	FALSE	1	FALSE	FALSE	0	0	0	1	FALSE	1	FALSE	FALSE	TRUE
IESPGM.PTET51.1.103.178123	0	0	0	0.7339	0.7381	0.736	6.70599859670456e-100	TRUE	1.90859347177061e-102	TRUE	TRUE	0.4095	0.4259	0.4177	9.9393377929173e-33	TRUE	8.4341052215629e-36	TRUE	TRUE	TRUE
IESPGM.PTET51.1.103.178225	0	0	0	0.6591	0.6842	0.67165	5.34768144611714e-57	TRUE	2.52459477439074e-65	TRUE	TRUE	0.49	0.4742	0.4821	3.11903472570742e-39	TRUE	3.81116146597891e-36	TRUE	TRUE	TRUE
IESPGM.PTET51.1.103.178654	0	0	0	0.6641	0.6271	0.6456	3.00869631486805e-104	TRUE	3.69306485767097e-86	TRUE	TRUE	0.5283	0.5495	0.5389	9.50629767177202e-59	TRUE	4.14730040369506e-65	TRUE	TRUE	TRUE
IESPGM.PTET51.1.103.18054	0	0	0	0.6897	0.7	0.69485	2.48218823472945e-75	TRUE	7.0993867527063e-80	TRUE	TRUE	0.4105	0.44	0.42525	1.14325078735575e-25	TRUE	2.85480340001684e-30	TRUE	TRUE	TRUE
IESPGM.PTET51.1.103.181902	0	0	0	0.6538	0.7	0.6769	1.05256893114105e-91	TRUE	1.1127209222744e-117	TRUE	TRUE	0.2846	0.2667	0.27565	6.90241868904348e-23	TRUE	3.91536602157599e-20	TRUE	TRUE	TRUE
IESPGM.PTET51.1.103.182260	0.0084	0	0.0042	0.7012	0.7216	0.7114	9.67662693588033e-113	TRUE	3.22946205131056e-148	TRUE	TRUE	0.3708	0.4343	0.40255	1.97330034878284e-21	TRUE	9.55109032582751e-38	TRUE	TRUE	TRUE
IESPGM.PTET51.1.103.182406	0	0	0	0.6557	0.7455	0.7006	1.39501181301238e-90	TRUE	3.59770969001286e-149	TRUE	TRUE	0.2252	0.2321	0.22865	2.25287900327013e-15	TRUE	2.87598698553843e-16	TRUE	TRUE	TRUE
IESPGM.PTET51.1.103.183611	0	0	0	0.7143	0.7165	0.7154	1.59801078692246e-102	TRUE	7.59730038158371e-104	TRUE	TRUE	0.4068	0.5395	0.47315	2.50791420337288e-20	TRUE	8.48389772664474e-40	TRUE	TRUE	TRUE
IESPGM.PTET51.1.103.184424	0	0	0	0.6667	0.6875	0.6771	2.78288610302195e-110	TRUE	2.17777216574619e-123	TRUE	TRUE	0.4567	0.4692	0.46295	7.33224796266216e-51	TRUE	3.11304322079238e-54	TRUE	TRUE	TRUE
IESPGM.PTET51.1.103.187862	0	0	0	0.7882	0.7429	0.76555	1.32843172216703e-49	TRUE	1.56604817899055e-36	TRUE	TRUE	0.5321	0.427	0.47955	1.4443991933212e-28	TRUE	3.19320846127674e-15	TRUE	TRUE	TRUE
IESPGM.PTET51.1.103.191188	0	0	0	0.702	0.7	0.701	1.14812055328035e-110	TRUE	1.96557131817864e-109	TRUE	TRUE	0.2727	0.2615	0.2671	3.32261531523043e-20	TRUE	1.48513771561858e-18	TRUE	TRUE	TRUE
IESPGM.PTET51.1.103.191353	0	0	0	0.6739	0.6763	0.6751	4.89430028004738e-102	TRUE	2.4605236548854e-103	TRUE	TRUE	0.5217	0.5464	0.53405	2.6147783531218e-45	TRUE	3.53327271120068e-51	TRUE	TRUE	TRUE
IESPGM.PTET51.1.103.191963	0	0	0	0.6636	0.6476	0.6556	2.47786960576442e-75	TRUE	3.46982347217939e-69	TRUE	TRUE	0.1443	0.1616	0.15295	1.99981845999992e-05	TRUE	1.14956682283139e-06	TRUE	TRUE	TRUE
IESPGM.PTET51.1.103.192423	0	0	0	0.6818	0.6879	0.68485	1.42015783831588e-131	TRUE	6.41108014028936e-136	TRUE	TRUE	0.4706	0.4919	0.48125	2.10191340408986e-57	TRUE	9.65819314472029e-64	TRUE	TRUE	TRUE
IESPGM.PTET51.1.103.193358	0.007	0	0.0035	0.6786	0.6736	0.6761	5.40106360346996e-137	TRUE	2.90159283968432e-155	TRUE	TRUE	0.5421	0.51	0.52605	6.02903369474043e-52	TRUE	1.39351230304976e-52	TRUE	TRUE	TRUE
IESPGM.PTET51.1.103.19395	0	0	0	0.7049	0.6436	0.67425	9.55974532409132e-93	TRUE	1.66323924898927e-66	TRUE	TRUE	0.3723	0.3371	0.3547	1.33986776829883e-25	TRUE	9.68681083611199e-21	TRUE	TRUE	TRUE
IESPGM.PTET51.1.103.194671	0	0	0	0.6832	0.6832	0.6832	2.15375467005351e-107	TRUE	2.15655059048889e-107	TRUE	TRUE	0.2946	0.2891	0.29185	7.29159527174232e-21	TRUE	4.74331834620037e-20	TRUE	TRUE	TRUE
IESPGM.PTET51.1.103.195887	0	0	0	0.7007	0.7007	0.7007	2.33793236847781e-78	TRUE	2.34269633176296e-78	TRUE	TRUE	0.4628	0.4492	0.456	1.79344286608126e-32	TRUE	4.87740453443249e-30	TRUE	TRUE	TRUE
IESPGM.PTET51.1.103.196637	0	0	0	0.689	0.671	0.68	6.47144363727588e-111	TRUE	2.25433123574434e-100	TRUE	TRUE	0.5217	0.5299	0.5258	9.68350264577452e-49	TRUE	8.10363797077479e-51	TRUE	TRUE	TRUE
IESPGM.PTET51.1.103.197273	0	0	0	0.7321	0.7794	0.75575	3.23627703302562e-15	TRUE	2.07130281259049e-21	TRUE	TRUE	0.4649	0.3776	0.42125	4.26344661443864e-08	TRUE	0.000859104711124334	TRUE	TRUE	TRUE
IESPGM.PTET51.1.103.198402	0	0	0	0.6194	0.625	0.6222	6.85658192202806e-75	TRUE	3.9121783268823e-77	TRUE	TRUE	0.4771	0.4571	0.4671	3.04921867713727e-39	TRUE	2.66836036770944e-35	TRUE	TRUE	TRUE
IESPGM.PTET51.1.103.199208	0	0	0	0.7122	0.7403	0.72625	3.40763379523262e-111	TRUE	6.82164866067187e-131	TRUE	TRUE	0.4848	0.4848	0.4848	7.96238770909325e-43	TRUE	7.92918507230921e-43	TRUE	TRUE	TRUE
IESPGM.PTET51.1.103.199362	0	0	0	0.6688	0.6579	0.66335	3.36933790936422e-97	TRUE	1.40916256282019e-91	TRUE	TRUE	0.1869	0.315	0.25095	2.2957247642971e-07	TRUE	1.03407382971141e-21	TRUE	TRUE	TRUE
IESPGM.PTET51.1.103.200379	0	0	0	0.7342	0.7544	0.7443	1.9405873237169e-111	TRUE	2.94175769341295e-126	TRUE	TRUE	0.5049	0.5189	0.5119	2.53244500359822e-38	TRUE	3.06678778673014e-41	TRUE	TRUE	TRUE
IESPGM.PTET51.1.103.200627	0	0	0	0.691	0.6857	0.68835	2.16235818681011e-155	TRUE	4.92425109988774e-151	TRUE	TRUE	0.4215	0.3966	0.40905	8.56040970622371e-50	TRUE	1.06607048381247e-43	TRUE	TRUE	TRUE
IESPGM.PTET51.1.103.201261	0	0	0	0.7626	0.7422	0.7524	5.19322553203431e-129	TRUE	6.59182503423893e-114	TRUE	TRUE	0.45	0.45	0.45	5.02801934671949e-48	TRUE	5.02069713308663e-48	TRUE	TRUE	TRUE
IESPGM.PTET51.1.103.201899	0	0	0	0.7185	0.7483	0.7334	3.02281198780925e-105	TRUE	1.29772640417928e-125	TRUE	TRUE	0.4623	0.5	0.48115	2.69421759473179e-40	TRUE	6.44495061461476e-49	TRUE	TRUE	TRUE
IESPGM.PTET51.1.103.202982	0	0	0	0.6957	0.6859	0.6908	1.93130208679406e-141	TRUE	3.47315946189518e-134	TRUE	TRUE	0.4818	0.5043	0.49305	5.11982744286215e-55	TRUE	2.0778309572836e-61	TRUE	TRUE	TRUE
IESPGM.PTET51.1.103.203078	0	0	0	0.7323	0.7589	0.7456	3.78942627501579e-120	TRUE	9.87355806379614e-141	TRUE	TRUE	0.4228	0.3932	0.408	9.88557716410506e-50	TRUE	1.50703739990432e-42	TRUE	TRUE	TRUE
IESPGM.PTET51.1.103.203209	0	0	0	0.7368	0.6316	0.6842	1.189144372401e-126	TRUE	7.09848793835612e-72	TRUE	TRUE	0.5052	0.534	0.5196	1.41249188531988e-51	TRUE	2.72996514055708e-59	TRUE	TRUE	TRUE
IESPGM.PTET51.1.103.204287	0	0	0	0.7	0.7239	0.71195	1.35729050444852e-127	TRUE	6.68252400034118e-146	TRUE	TRUE	0.4907	0.5259	0.5083	8.43507590415186e-53	TRUE	1.06901239656009e-62	TRUE	TRUE	TRUE
IESPGM.PTET51.1.103.20717	0	0	0	0.6484	0.6538	0.6511	1.99124277330169e-92	TRUE	4.48462284641762e-95	TRUE	TRUE	0.446	0.442	0.444	6.98613960085123e-55	TRUE	9.39673107163086e-54	TRUE	TRUE	TRUE
IESPGM.PTET51.1.103.207876	0	0	0	0.5938	0.4902	0.542	4.30292924887053e-75	TRUE	2.32657917611413e-44	TRUE	TRUE	0.4632	0.4016	0.4324	1.00932516914657e-52	TRUE	6.38769892285876e-38	TRUE	TRUE	TRUE
IESPGM.PTET51.1.103.209295	0	0	0	0.6735	0.7091	0.6913	4.22910822868301e-55	TRUE	1.44850474271305e-67	TRUE	TRUE	0.4846	0.4274	0.456	5.75907361229278e-40	TRUE	6.10830683778397e-29	TRUE	TRUE	TRUE
IESPGM.PTET51.1.103.209404	0	0	0	0.6735	0.6471	0.6603	2.23693226976034e-86	TRUE	1.14541325307796e-74	TRUE	TRUE	0.3952	0.5033	0.44925	1.1173819949467e-28	TRUE	1.30579499211132e-52	TRUE	TRUE	TRUE
IESPGM.PTET51.1.103.211107	0	0	0	0.6604	0.7025	0.68145	2.12463156024217e-58	TRUE	4.28916171792966e-74	TRUE	TRUE	0.2667	0.2667	0.2667	5.62801312903969e-10	TRUE	5.62390179229542e-10	TRUE	TRUE	TRUE
IESPGM.PTET51.1.103.211139	0	0	0	0.7297	0.7351	0.7324	1.03327658476563e-98	TRUE	5.48240100469276e-102	TRUE	TRUE	0.2479	0.2727	0.2603	2.12984165484615e-11	TRUE	4.98859668445951e-14	TRUE	TRUE	TRUE
IESPGM.PTET51.1.103.215671	0	0	0	0.8015	0.8099	0.8057	6.72512553037114e-147	TRUE	8.17852524992879e-156	TRUE	TRUE	0.5043	0.521	0.51265	4.91558749567562e-60	TRUE	4.31884884160181e-65	TRUE	TRUE	TRUE
IESPGM.PTET51.1.103.216283	0	0	0	0.7023	0.7194	0.71085	4.15192303904336e-95	TRUE	6.44626013054184e-105	TRUE	TRUE	0.5328	0.5152	0.524	5.95366401285634e-62	TRUE	1.24839996234089e-56	TRUE	TRUE	TRUE
IESPGM.PTET51.1.103.216897	0.0077	0	0.00385	0.6623	0.6667	0.6645	4.70638434659313e-98	TRUE	1.11703350718759e-117	TRUE	TRUE	0.5726	0.5146	0.5436	3.59220545867405e-59	TRUE	9.30887076942922e-53	TRUE	TRUE	TRUE
IESPGM.PTET51.1.103.222936	0	0	0	0.7007	0.687	0.69385	3.75920769143109e-97	TRUE	5.72017044285474e-90	TRUE	TRUE	0.3361	0.3471	0.3416	8.06100220815239e-25	TRUE	1.31713746212002e-26	TRUE	TRUE	TRUE
IESPGM.PTET51.1.103.223030	0	0	0	0.6383	0.6667	0.6525	1.0257710466116e-92	TRUE	9.78009554473779e-108	TRUE	TRUE	0.4274	0.3879	0.40765	1.6227028435666e-42	TRUE	3.33098367984276e-34	TRUE	TRUE	TRUE
IESPGM.PTET51.1.103.225288	0	0	0	0.7264	0.7563	0.74135	1.07193616838486e-70	TRUE	5.13672334587336e-85	TRUE	TRUE	0.4453	0.3661	0.4057	1.02688303242458e-35	TRUE	2.61599277498606e-22	TRUE	TRUE	TRUE
IESPGM.PTET51.1.103.233063	0	0	0	0.6727	0.6897	0.6812	2.31083832722354e-142	TRUE	1.0416548978332e-155	TRUE	TRUE	0.4536	0.4479	0.45075	1.71939770347036e-46	TRUE	3.39393490818859e-45	TRUE	TRUE	TRUE
IESPGM.PTET51.1.103.233081	0	0	0	0.6853	0.6642	0.67475	2.67680075139084e-127	TRUE	6.53324397637042e-114	TRUE	TRUE	0.5158	0.54	0.5279	5.78478206816892e-55	TRUE	1.04379467032271e-61	TRUE	TRUE	TRUE
IESPGM.PTET51.1.103.23349	0	0	0	0.7227	0.7027	0.7127	2.86901697325406e-77	TRUE	1.06965313218222e-68	TRUE	TRUE	0.3456	0.3154	0.3305	1.61277744631634e-23	TRUE	4.47089564442433e-19	TRUE	TRUE	TRUE
IESPGM.PTET51.1.103.234194	0	0	0	0.6323	0.6833	0.6578	6.1224316172905e-99	TRUE	6.06262456729321e-130	TRUE	TRUE	0.1983	0.177	0.18765	4.12873769223307e-11	TRUE	5.89090542091964e-09	TRUE	TRUE	TRUE
IESPGM.PTET51.1.103.235492	0	0	0	0.5	0.4096	0.4548	7.17948613627993e-50	TRUE	2.19034390336084e-31	TRUE	TRUE	0.4553	0.3679	0.4116	4.82051271359606e-53	TRUE	2.45985234670104e-33	TRUE	TRUE	TRUE
IESPGM.PTET51.1.103.236863	0	0	0	0.7215	0.6944	0.70795	1.12186774399947e-138	TRUE	3.18749744117201e-119	TRUE	TRUE	0.3208	0.2577	0.28925	1.29927635300563e-26	TRUE	1.82745313891881e-17	TRUE	TRUE	TRUE
IESPGM.PTET51.1.103.237824	0	0	0	0.6258	0.6347	0.63025	1.06003574670607e-111	TRUE	5.79006679336839e-117	TRUE	TRUE	0.3017	0.3361	0.3189	1.81183549437679e-25	TRUE	1.26748046762231e-31	TRUE	TRUE	TRUE
IESPGM.PTET51.1.103.238404	0	0	0	0.6821	0.6839	0.683	6.89540448716054e-147	TRUE	2.50077287607292e-148	TRUE	TRUE	0.3947	0.439	0.41685	3.12257243070109e-42	TRUE	3.5765277886434e-53	TRUE	TRUE	TRUE
IESPGM.PTET51.1.103.239149	0.0526	0.0079	0.03025	0.716	0.7107	0.71335	3.02315777281093e-75	TRUE	6.16142739596138e-115	TRUE	TRUE	0.5152	0.4947	0.50495	5.5057209462803e-24	TRUE	6.60182335681059e-38	TRUE	TRUE	FALSE
IESPGM.PTET51.1.103.240181	0.0235	0	0.01175	0.675	0.7143	0.69465	2.75139738808158e-39	TRUE	5.57945589278398e-67	TRUE	TRUE	0.5333	0.4862	0.50975	6.54562433232084e-37	TRUE	8.54409321701966e-42	TRUE	TRUE	TRUE
IESPGM.PTET51.1.103.243668	0	0	0	0.69	0.6702	0.6801	1.17195491580237e-43	TRUE	8.22111554972442e-39	TRUE	TRUE	0.4943	0.5111	0.5027	1.54791328696996e-19	TRUE	1.47414293311183e-21	TRUE	TRUE	TRUE
IESPGM.PTET51.1.103.244027	0	0	0	0.6957	0.7123	0.704	1.5867491626359e-105	TRUE	7.04711478757753e-116	TRUE	TRUE	0.2525	0.2211	0.2368	4.99423971104735e-15	TRUE	1.1466000278292e-11	TRUE	TRUE	TRUE
IESPGM.PTET51.1.103.246329	0	0	0	0.6906	0.6815	0.68605	3.60150063002522e-91	TRUE	1.3062993281287e-86	TRUE	TRUE	0.4348	0.4628	0.4488	2.25893374807795e-34	TRUE	4.69496336095704e-40	TRUE	TRUE	TRUE
IESPGM.PTET51.1.103.247165	0	0	0	0.7248	0.7153	0.72005	2.94023439341936e-138	TRUE	5.56555625734982e-131	TRUE	TRUE	0.4505	0.39	0.42025	1.39547776574504e-49	TRUE	3.15296336780295e-36	TRUE	TRUE	TRUE
IESPGM.PTET51.1.103.247189	0	0	0	0.6818	0.7135	0.69765	3.35353731909172e-127	TRUE	3.06726342902168e-151	TRUE	TRUE	0.375	0.4583	0.41665	1.71251311487355e-34	TRUE	1.91618315686101e-53	TRUE	TRUE	TRUE
IESPGM.PTET51.1.103.248414	0	0	0	0.664	0.6769	0.67045	7.05947478732672e-71	TRUE	3.60094328852387e-76	TRUE	TRUE	0.2148	0.22	0.2174	1.14384710756444e-10	TRUE	2.99760346185235e-11	TRUE	TRUE	TRUE
IESPGM.PTET51.1.103.250509	0	0	0	0.6868	0.6761	0.68145	5.35021801325639e-155	TRUE	2.0210753676437e-146	TRUE	TRUE	0.2397	0.2449	0.2423	1.09685225319362e-24	TRUE	1.09451607267322e-25	TRUE	TRUE	TRUE
IESPGM.PTET51.1.103.254791	0	0.0056	0.0028	0.6568	0.6647	0.66075	4.49370455048773e-141	TRUE	2.21212590824385e-127	TRUE	TRUE	0.4206	0.4655	0.44305	6.73609611728503e-46	TRUE	1.31625061146994e-48	TRUE	TRUE	TRUE
IESPGM.PTET51.1.103.256100	0.0103	0	0.00515	0.7459	0.7634	0.75465	4.20552409965097e-86	TRUE	5.45098179980088e-113	TRUE	TRUE	0.3981	0.4206	0.40935	2.12995455833527e-24	TRUE	5.87263462727706e-35	TRUE	TRUE	TRUE
IESPGM.PTET51.1.103.257144	0.0103	0	0.00515	0.7483	0.7584	0.75335	4.05029555503938e-101	TRUE	9.03837228330074e-127	TRUE	TRUE	0.4786	0.4299	0.45425	7.59422571473592e-38	TRUE	3.27575415977586e-36	TRUE	TRUE	TRUE
IESPGM.PTET51.1.103.260681	0	0	0	0.7266	0.7415	0.73405	9.89620157387924e-121	TRUE	9.90580016681453e-132	TRUE	TRUE	0.5124	0.4825	0.49745	6.27268081792132e-60	TRUE	1.20628332053625e-51	TRUE	TRUE	TRUE
IESPGM.PTET51.1.103.261647	0	0	0	0.7211	0.7092	0.71515	2.41037763485742e-135	TRUE	1.25928620298716e-126	TRUE	TRUE	0.5468	0.5154	0.5311	4.76951970661242e-82	TRUE	2.22225666642107e-70	TRUE	TRUE	TRUE
IESPGM.PTET51.1.103.262846	0	0	0	0.6148	0.6594	0.6371	4.12123045361938e-82	TRUE	2.20784581150224e-103	TRUE	TRUE	0.4609	0.4655	0.4632	6.82001927897978e-49	TRUE	4.63529483266798e-50	TRUE	TRUE	TRUE
IESPGM.PTET51.1.103.264667	0	0	0	0.7632	0.7769	0.77005	4.41135425713486e-91	TRUE	1.48578658767149e-99	TRUE	TRUE	0.3438	0.3298	0.3368	3.56196093688406e-20	TRUE	1.86777212476275e-18	TRUE	TRUE	TRUE
IESPGM.PTET51.1.103.267805	0	0	0	0.6579	0.61	0.63395	3.5224790160172e-69	TRUE	1.27835308339397e-53	TRUE	TRUE	0.5354	0.5391	0.53725	1.80170125193275e-53	TRUE	1.77503189311245e-54	TRUE	TRUE	TRUE
IESPGM.PTET51.1.103.269679	0	0	0	0.6485	0.612	0.63025	1.67670256391985e-143	TRUE	6.94114573843447e-119	TRUE	TRUE	0.4309	0.4068	0.41885	5.60184849666484e-46	TRUE	1.97417976285097e-40	TRUE	TRUE	TRUE
IESPGM.PTET51.1.103.270288	0	0	0	0.7267	0.7133	0.72	3.3599885544022e-128	TRUE	9.49196201648434e-119	TRUE	TRUE	0.5248	0.534	0.5294	1.8955951116025e-51	TRUE	7.76020080174441e-54	TRUE	TRUE	TRUE
IESPGM.PTET51.1.103.270517	0.0109	0	0.00545	0.7279	0.7222	0.72505	1.30919446709807e-96	TRUE	9.41177207814854e-111	TRUE	TRUE	0.5	0.4952	0.4976	4.63311421236163e-36	TRUE	1.86387311944196e-43	TRUE	TRUE	TRUE
IESPGM.PTET51.1.103.27057	0	0	0	0.6967	0.7279	0.7123	1.31578733158222e-73	TRUE	1.72655364522231e-88	TRUE	TRUE	0.5	0.4423	0.47115	1.10986777445466e-38	TRUE	3.71749397927674e-28	TRUE	TRUE	TRUE
IESPGM.PTET51.1.103.270824	0	0	0	0.6991	0.6937	0.6964	2.40021649347978e-72	TRUE	3.83341783001292e-70	TRUE	TRUE	0.5278	0.4742	0.501	3.3255855970746e-42	TRUE	8.62145852415627e-32	TRUE	TRUE	TRUE
IESPGM.PTET51.1.103.271236	0	0	0	0.76	0.76	0.76	9.83053563431992e-49	TRUE	9.81654671086412e-49	TRUE	TRUE	0.5106	0.4831	0.49685	4.40173259951414e-29	TRUE	5.44969645421769e-25	TRUE	TRUE	TRUE
IESPGM.PTET51.1.103.273807	0	0	0	0.6471	0.6545	0.6508	4.06119116470182e-129	TRUE	3.11042476910117e-134	TRUE	TRUE	0.1818	0.188	0.1849	1.08341096174603e-11	TRUE	1.89238027025161e-12	TRUE	TRUE	TRUE
IESPGM.PTET51.1.103.276221	0	0	0	0.716	0.6903	0.70315	2.67545841888431e-135	TRUE	3.56732202843955e-117	TRUE	TRUE	0.2328	0.288	0.2604	2.96713041118242e-15	TRUE	3.56504999221781e-23	TRUE	TRUE	TRUE
IESPGM.PTET51.1.103.278253	0	0	0	0.7297	0.7315	0.7306	7.14422544477753e-109	TRUE	4.69433292381107e-110	TRUE	TRUE	0.4959	0.3981	0.447	6.44144011068948e-47	TRUE	1.52115606717764e-27	TRUE	TRUE	TRUE
IESPGM.PTET51.1.103.278484	0	0	0	0.6993	0.6767	0.688	2.13763929293828e-109	TRUE	1.28749977812686e-96	TRUE	TRUE	0.5278	0.5526	0.5402	3.17509358328115e-52	TRUE	4.36193628074874e-59	TRUE	TRUE	TRUE
IESPGM.PTET51.1.103.278770	0	0	0	0.7252	0.7097	0.71745	6.8749885822432e-88	TRUE	3.4126166941006e-80	TRUE	TRUE	0.4679	0.4867	0.4773	4.48562669904774e-34	TRUE	9.87097645670062e-38	TRUE	TRUE	TRUE
IESPGM.PTET51.1.103.279083	0	0	0	0.7328	0.7417	0.73725	8.60784228662332e-66	TRUE	1.3950840827119e-69	TRUE	TRUE	0.3488	0.3386	0.3437	2.0213339787958e-17	TRUE	3.53081893420652e-16	TRUE	TRUE	TRUE
IESPGM.PTET51.1.103.279421	0	0	0	0.7109	0.6891	0.7	6.99656568389124e-88	TRUE	1.3949074740463e-77	TRUE	TRUE	0.5528	0.4444	0.4986	2.48321005902003e-54	TRUE	9.81864499221592e-31	TRUE	TRUE	TRUE
IESPGM.PTET51.1.103.280146	0	0	0	0.7383	0.7565	0.7474	6.70611028535189e-77	TRUE	4.31540010693342e-86	TRUE	TRUE	0.3364	0.29	0.3132	7.79130486261375e-20	TRUE	2.22651457757793e-14	TRUE	TRUE	TRUE
IESPGM.PTET51.1.103.280199	0	0	0	0.7025	0.6897	0.6961	5.14343583553408e-81	TRUE	2.49239202556057e-75	TRUE	TRUE	0.3608	0.3261	0.34345	5.03200774823912e-21	TRUE	7.56350707378993e-17	TRUE	TRUE	TRUE
IESPGM.PTET51.1.103.28184	0	0	0	0.6458	0.6458	0.6458	5.38303195800222e-107	TRUE	5.39524790950593e-107	TRUE	TRUE	0.1273	0.1193	0.1233	1.9794013205726e-06	TRUE	9.35108100157946e-06	TRUE	TRUE	TRUE
IESPGM.PTET51.1.103.282427	0	0	0	0.7047	0.7143	0.7095	8.3583910441777e-125	TRUE	1.09587843765174e-131	TRUE	TRUE	0.4955	0.541	0.51825	2.51191514533538e-53	TRUE	1.15209044173088e-66	TRUE	TRUE	TRUE
IESPGM.PTET51.1.103.283470	0	0	0	0.6783	0.6783	0.6783	1.48472872676592e-108	TRUE	1.49097325849235e-108	TRUE	TRUE	0.2743	0.2336	0.25395	1.75920213661052e-20	TRUE	4.74061485125189e-15	TRUE	TRUE	TRUE
IESPGM.PTET51.1.103.283998	0	0	0	0.735	0.75	0.7425	9.77863609990801e-86	TRUE	5.9450938820697e-94	TRUE	TRUE	0.2447	0.2526	0.24865	1.16868900606717e-10	TRUE	2.25192356834687e-11	TRUE	TRUE	TRUE
IESPGM.PTET51.1.103.284597	0	0	0	0.674	0.6509	0.66245	3.70994496090946e-125	TRUE	1.63955461148509e-110	TRUE	TRUE	0.2308	0.2593	0.24505	1.44374567648476e-12	TRUE	8.55687849206737e-16	TRUE	TRUE	TRUE
IESPGM.PTET51.1.103.286904	0	0.4167	0.20835	0.7732	0.7556	0.7644	4.40420061284585e-55	TRUE	4.91551438282897e-05	TRUE	TRUE	0.618	0.6566	0.6373	2.55931220310082e-32	TRUE	0.0219176286809193	TRUE	TRUE	TRUE
IESPGM.PTET51.1.103.288149	0.0267	0.0135	0.0201	0.7885	0.8	0.79425	8.34871603880785e-64	TRUE	2.32700711582494e-78	TRUE	TRUE	0.5773	0.5638	0.57055	2.67162592035708e-32	TRUE	4.48914666494837e-35	TRUE	TRUE	TRUE
IESPGM.PTET51.1.103.289883	0.0156	0	0.0078	0.8264	0.8	0.8132	1.41854455666019e-85	TRUE	9.03074153012841e-84	TRUE	TRUE	0.5667	0.5761	0.5714	4.16154370219506e-31	TRUE	4.61059593238568e-41	TRUE	TRUE	TRUE
IESPGM.PTET51.1.103.290883	0	0	0	0.7686	0.7431	0.75585	6.22095017764918e-105	TRUE	1.45668911319899e-89	TRUE	TRUE	0.6125	0.6265	0.6195	9.64301832705063e-48	TRUE	2.99222324410251e-51	TRUE	TRUE	TRUE
IESPGM.PTET51.1.103.290935	0.0194	0.0194	0.0194	0.7018	0.7069	0.70435	9.68246862022441e-66	TRUE	9.35863324771123e-68	TRUE	TRUE	0.6207	0.6413	0.631	3.68046908912726e-40	TRUE	7.19718256949357e-45	TRUE	TRUE	TRUE
IESPGM.PTET51.1.103.291086	0	0	0	0.819	0.8142	0.8166	9.47243757442747e-92	TRUE	1.85726004728873e-88	TRUE	TRUE	0.3077	0.2921	0.2999	1.56100324635615e-12	TRUE	3.5275130597482e-11	TRUE	TRUE	TRUE
IESPGM.PTET51.1.103.29162	0	0	0	0.5614	0.537	0.5492	9.59566760402556e-51	TRUE	1.19218384430702e-44	TRUE	TRUE	0.2	0.2	0.2	1.78850613673072e-08	TRUE	1.78799031366587e-08	TRUE	TRUE	TRUE
IESPGM.PTET51.1.103.292153	0	0	0	0.8582	0.8443	0.85125	1.13748055110049e-153	TRUE	2.20620385041987e-136	TRUE	TRUE	0.6515	0.6618	0.65665	7.80513327760713e-49	TRUE	1.86006518250811e-51	TRUE	TRUE	TRUE
IESPGM.PTET51.1.103.292529	0	0	0	0.75	0.7778	0.7639	1.81977783777819e-66	TRUE	6.07585208722337e-80	TRUE	TRUE	0.6118	0.6667	0.63925	1.98777668737415e-34	TRUE	1.26443587855244e-46	TRUE	TRUE	TRUE
IESPGM.PTET51.1.103.293254	0	0	0	0.7603	0.7586	0.75945	7.46710505790136e-113	TRUE	1.13532442344827e-111	TRUE	TRUE	0.622	0.6437	0.63285	3.42104916144024e-45	TRUE	1.33654800043781e-50	TRUE	TRUE	TRUE
IESPGM.PTET51.1.103.293807	0	0	0	0.7951	0.7826	0.78885	4.33431775439346e-114	TRUE	7.33071516295566e-105	TRUE	TRUE	0.6476	0.5978	0.6227	5.571461277503e-69	TRUE	1.29050607730171e-53	TRUE	TRUE	TRUE
IESPGM.PTET51.1.103.297466	0.0345	0	0.01725	0.8182	0.8028	0.8105	3.21419042478855e-34	TRUE	6.99946916819702e-39	TRUE	TRUE	0.725	0.6901	0.70755	1.83032923434028e-26	TRUE	3.59776614480139e-28	TRUE	TRUE	TRUE
IESPGM.PTET51.1.103.29886	0	0	0	0.6519	0.669	0.66045	1.43756632905468e-91	TRUE	2.42251656630114e-100	TRUE	TRUE	0.4019	0.4435	0.4227	2.32307903241354e-33	TRUE	9.01101123860091e-42	TRUE	TRUE	TRUE
IESPGM.PTET51.1.103.300361	0	0	0	0.9104	0.9032	0.9068	1	FALSE	1	FALSE	FALSE	1	1	1	1	FALSE	1	FALSE	FALSE	FALSE
IESPGM.PTET51.1.103.30131	0.0238	0.0391	0.03145	0.6397	0.6733	0.6565	3.54064578440501e-66	TRUE	9.808896550146e-69	TRUE	TRUE	0.453	0.4667	0.45985	2.09315318015842e-30	TRUE	4.3986062506627e-27	TRUE	TRUE	TRUE
IESPGM.PTET51.1.103.34110	0	0	0	0.6325	0.5784	0.60545	2.2494228138588e-63	TRUE	1.3066130597629e-47	TRUE	TRUE	0.5138	0.47	0.4919	5.29922480904659e-41	TRUE	1.70043505125156e-32	TRUE	TRUE	TRUE
IESPGM.PTET51.1.103.34326	0	0	0	0.575	0.6165	0.59575	8.41918582707274e-61	TRUE	1.90336725437735e-75	TRUE	TRUE	0.3168	0.303	0.3099	5.07753814915103e-19	TRUE	2.50620453843217e-17	TRUE	TRUE	TRUE
IESPGM.PTET51.1.103.37432	0.0714	0.0521	0.06175	0.6202	0.5847	0.60245	9.58261062037383e-36	TRUE	7.35708686548115e-34	TRUE	TRUE	0.3478	0.3478	0.3478	2.60910855131175e-08	TRUE	1.08743738566261e-10	TRUE	TRUE	TRUE
IESPGM.PTET51.1.103.38817	0	0	0	0.6479	0.6377	0.6428	2.00940345910993e-86	TRUE	7.69511074308096e-82	TRUE	TRUE	0.4435	0.3905	0.417	4.37881362563793e-37	TRUE	1.46787831636841e-27	TRUE	TRUE	TRUE
IESPGM.PTET51.1.103.40466	0	0	0	0.6071	0.6	0.60355	4.78872759466929e-54	TRUE	5.01239395017961e-52	TRUE	TRUE	0.2	0.2	0.2	4.53226513356209e-06	TRUE	4.52834505793824e-06	TRUE	TRUE	TRUE
IESPGM.PTET51.1.103.42223	0	0	0	0.6901	0.766	0.72805	3.68741946685831e-35	TRUE	2.88676429179428e-56	TRUE	TRUE	0.4615	0.5463	0.5039	1.24086309800519e-20	TRUE	2.10796524878069e-33	TRUE	TRUE	TRUE
IESPGM.PTET51.1.103.43918	0.0526	0.0357	0.04415	0.6421	0.6383	0.6402	4.25676368360441e-28	TRUE	1.54191237089178e-31	TRUE	TRUE	0.4911	0.5043	0.4977	8.25640023799313e-18	TRUE	4.82241210076401e-23	TRUE	TRUE	TRUE
IESPGM.PTET51.1.103.44625	0	0	0	0.6727	0.6538	0.66325	1.50008805012246e-63	TRUE	2.96561670071065e-57	TRUE	TRUE	0.3832	0.431	0.4071	6.18375757577777e-23	TRUE	1.9380770588397e-30	TRUE	TRUE	TRUE
IESPGM.PTET51.1.103.45100	0	0	0	0.5948	0.6594	0.6271	1.30847668087719e-71	TRUE	6.82596418695503e-100	TRUE	TRUE	0.4455	0.4343	0.4399	2.19611912539989e-39	TRUE	3.76467978057033e-37	TRUE	TRUE	TRUE
IESPGM.PTET51.1.103.46064	0	0	0	0.729	0.7642	0.7466	3.21520714017103e-94	TRUE	1.78484121713457e-116	TRUE	TRUE	0.3158	0.3299	0.32285	1.0332446129509e-22	TRUE	8.78544267956802e-25	TRUE	TRUE	TRUE
IESPGM.PTET51.1.103.48181	0.0139	0	0.00695	0.64	0.64	0.64	1.40888354766069e-46	TRUE	4.73065220314846e-57	TRUE	TRUE	0.4554	0.4554	0.4554	1.59144489515298e-27	TRUE	2.07820271162265e-35	TRUE	TRUE	TRUE
IESPGM.PTET51.1.103.55400	0	0	0	0.6846	0.6466	0.6656	2.2962397253387e-127	TRUE	2.0192283655567e-104	TRUE	TRUE	0.4314	0.4082	0.4198	2.99591794079411e-43	TRUE	2.33276665209025e-38	TRUE	TRUE	TRUE
IESPGM.PTET51.1.103.56607	0	0.0104	0.0052	0.6207	0.5926	0.60665	1.94150799496432e-88	TRUE	3.12088305718843e-63	TRUE	TRUE	0.2519	0.2519	0.2519	4.71105419286848e-18	TRUE	3.40283323617628e-13	TRUE	TRUE	TRUE
IESPGM.PTET51.1.103.57168	0	0	0	0.6429	0.6774	0.66015	9.84385585929538e-42	TRUE	1.39802283814638e-50	TRUE	TRUE	0.2821	0.3171	0.2996	1.83408957681929e-12	TRUE	2.53929171049495e-16	TRUE	TRUE	TRUE
IESPGM.PTET51.1.103.58178	0	0	0	0.5577	0.5619	0.5598	2.05552515047629e-41	TRUE	2.33386519808957e-42	TRUE	TRUE	0.1721	0.1583	0.1652	3.10767403180066e-05	TRUE	0.00022547411640265	TRUE	TRUE	TRUE
IESPGM.PTET51.1.103.59124	0	0	0	0.6577	0.6275	0.6426	1.30899164885069e-59	TRUE	1.55430321626941e-50	TRUE	TRUE	0.4078	0.4505	0.42915	1.25455957998995e-23	TRUE	2.99630159801523e-30	TRUE	TRUE	TRUE
IESPGM.PTET51.1.103.59565	0	0	0	0.6709	0.6438	0.65735	2.63713192442051e-30	TRUE	7.46602933589671e-26	TRUE	TRUE	0.419	0.4554	0.4372	1.21062432891278e-14	TRUE	1.37053344614965e-18	TRUE	TRUE	TRUE
IESPGM.PTET51.1.103.59622	0	0	0	0.7105	0.7179	0.7142	1.44590079827784e-35	TRUE	3.16323583389408e-37	TRUE	TRUE	0.4694	0.4583	0.46385	1.2317842291588e-19	TRUE	2.34442631415009e-18	TRUE	TRUE	TRUE
IESPGM.PTET51.1.103.59919	0	0	0	0.7788	0.7745	0.77665	1.28969081450243e-79	TRUE	2.40162246929302e-77	TRUE	TRUE	0.453	0.4711	0.46205	1.88009024423364e-34	TRUE	4.71183289567337e-38	TRUE	TRUE	TRUE
IESPGM.PTET51.1.103.59950	0	0	0	0.7677	0.8067	0.7872	8.70721712856951e-70	TRUE	1.77669272014441e-91	TRUE	TRUE	0.4341	0.4113	0.4227	3.00624927505187e-32	TRUE	3.40906281293814e-28	TRUE	TRUE	TRUE
IESPGM.PTET51.1.103.60249	0	0	0	0.6465	0.6535	0.65	6.84062832258045e-62	TRUE	3.05812876052736e-64	TRUE	TRUE	0.448	0.4567	0.45235	7.0210999331798e-42	TRUE	7.1086534652975e-44	TRUE	TRUE	TRUE
IESPGM.PTET51.1.103.60370	0	0	0	0.6667	0.6535	0.6601	1.98396008771855e-91	TRUE	3.05435276675799e-85	TRUE	TRUE	0.4054	0.3592	0.3823	2.64127206388168e-34	TRUE	2.54869193794396e-26	TRUE	TRUE	TRUE
IESPGM.PTET51.1.103.62037	0	0	0	0.6131	0.5827	0.5979	4.25584923124081e-76	TRUE	6.3393298936362e-65	TRUE	TRUE	0.2647	0.25	0.25735	6.63529160284855e-14	TRUE	2.2016051157345e-12	TRUE	TRUE	TRUE
IESPGM.PTET51.1.103.62398	0	0	0	0.6596	0.6444	0.652	9.96125730892859e-64	TRUE	7.85581556835971e-59	TRUE	TRUE	0.4057	0.4324	0.41905	2.41346374866851e-32	TRUE	1.91552720047367e-37	TRUE	TRUE	TRUE
IESPGM.PTET51.1.103.63916	0.0159	0.0159	0.0159	0.7589	0.75	0.75445	1.12536889736896e-66	TRUE	6.61199327994468e-63	TRUE	TRUE	0.4196	0.3852	0.4024	9.18018020494188e-27	TRUE	2.07073417978185e-21	TRUE	TRUE	TRUE
IESPGM.PTET51.1.103.65683	0	0	0	0.5349	0.5652	0.55005	3.03555728362849e-24	TRUE	9.07261038310514e-29	TRUE	TRUE	0.1474	0.1818	0.1646	0.0777736354189673	FALSE	0.00709708117229551	TRUE	TRUE	TRUE
IESPGM.PTET51.1.103.66063	0.0096	0	0.0048	0.6937	0.7119	0.7028	2.51616469895125e-71	TRUE	2.50435995115632e-93	TRUE	TRUE	0.4553	0.4463	0.4508	6.58468107301854e-38	TRUE	1.07921236922285e-44	TRUE	TRUE	TRUE
IESPGM.PTET51.1.103.66080	0	0.0101	0.00505	0.6833	0.6545	0.6689	4.43104259077612e-87	TRUE	1.59542297876065e-62	TRUE	TRUE	0.425	0.4202	0.4226	4.87831991872839e-40	TRUE	4.42906255532197e-31	TRUE	TRUE	TRUE
IESPGM.PTET51.1.103.66349	0	0	0	0.6393	0.6239	0.6316	1.37863045377024e-75	TRUE	1.04448329505899e-69	TRUE	TRUE	0.2435	0.2984	0.27095	3.08354774035065e-14	TRUE	1.44491994863758e-21	TRUE	TRUE	TRUE
IESPGM.PTET51.1.103.67051	0	0	0	0.6937	0.6881	0.6909	1.28870186562329e-70	TRUE	2.08497973597249e-68	TRUE	TRUE	0.4	0.4202	0.4101	4.19635281549123e-28	TRUE	1.34333903970377e-31	TRUE	TRUE	TRUE
IESPGM.PTET51.1.103.68263	0	0	0	0.6477	0.6702	0.65895	2.05943378051159e-42	TRUE	4.16985147847374e-48	TRUE	TRUE	0.2712	0.2321	0.25165	8.88802077553054e-11	TRUE	1.52445312474297e-07	TRUE	TRUE	TRUE
IESPGM.PTET51.1.103.71053	0	0	0	0.8182	0.8018	0.81	1.27736300250029e-86	TRUE	1.4446851726485e-76	TRUE	TRUE	0.4474	0.3824	0.4149	3.99659501871146e-26	TRUE	1.69136049217199e-17	TRUE	TRUE	TRUE
IESPGM.PTET51.1.103.71080	0	0	0	0.7426	0.7476	0.7451	2.97262416953245e-45	TRUE	8.75792641417478e-47	TRUE	TRUE	0.422	0.4057	0.41385	2.66974586863503e-14	TRUE	9.20427154493312e-13	TRUE	TRUE	TRUE
IESPGM.PTET51.1.103.72545	0	0	0	0.6581	0.6774	0.66775	6.51836252804528e-80	TRUE	1.1990920758489e-88	TRUE	TRUE	0.3264	0.3121	0.31925	5.38981827859194e-31	TRUE	3.20434561723802e-28	TRUE	TRUE	TRUE
IESPGM.PTET51.1.103.77868	0	0	0	0.7143	0.7101	0.7122	1.08324518257737e-109	TRUE	3.91807916678179e-107	TRUE	TRUE	0.4381	0.4272	0.43265	2.10712864034601e-37	TRUE	2.74018978938581e-35	TRUE	TRUE	TRUE
IESPGM.PTET51.1.103.77924	0	0	0	0.6494	0.6424	0.6459	1.65718486429988e-108	TRUE	1.25556996331159e-104	TRUE	TRUE	0.3478	0.3534	0.3506	3.15550785566467e-30	TRUE	2.93882602722016e-31	TRUE	TRUE	TRUE
IESPGM.PTET51.1.103.79156	0	0.0108	0.0054	0.6196	0.593	0.6063	7.05224207044072e-56	TRUE	2.70429652008938e-40	TRUE	TRUE	0.4574	0.3625	0.40995	1.2143661563623e-34	TRUE	5.56860933633027e-16	TRUE	TRUE	TRUE
IESPGM.PTET51.1.103.79890	0	0	0	0.6733	0.6827	0.678	1.4090729649325e-58	TRUE	9.39922409749526e-62	TRUE	TRUE	0.2667	0.2736	0.27015	1.01959502423983e-11	TRUE	2.19415082323572e-12	TRUE	TRUE	TRUE
IESPGM.PTET51.1.103.82685	0	0	0	0.7143	0.7375	0.7259	1.73347901878668e-125	TRUE	1.87013422081166e-143	TRUE	TRUE	0.5	0.5041	0.50205	4.87189520085044e-58	TRUE	3.1149274180162e-59	TRUE	TRUE	TRUE
IESPGM.PTET51.1.103.82693	0	0.0081	0.00405	0.7205	0.7134	0.71695	1.58929422422494e-137	TRUE	3.8935049855546e-113	TRUE	TRUE	0.5126	0.4021	0.45735	5.09625533893725e-59	TRUE	3.39931175274912e-27	TRUE	TRUE	TRUE
IESPGM.PTET51.1.103.83449	0	0	0	0.6148	0.6569	0.63585	4.7812929324591e-80	TRUE	1.46045158343141e-99	TRUE	TRUE	0.5253	0.5253	0.5253	2.24492961632288e-50	TRUE	2.24895551647355e-50	TRUE	TRUE	TRUE
IESPGM.PTET51.1.103.84310	0	0	0	0.6712	0.6735	0.67235	7.30554978327195e-108	TRUE	3.66526685170433e-109	TRUE	TRUE	0.3385	0.3281	0.3333	3.50419895727353e-32	TRUE	3.47387033158297e-30	TRUE	TRUE	TRUE
IESPGM.PTET51.1.103.84520	0	0	0	0.6146	0.6064	0.6105	5.4236521187823e-69	TRUE	3.1908987302884e-66	TRUE	TRUE	0.4602	0.4649	0.46255	2.33075521110103e-51	TRUE	1.37861003097815e-52	TRUE	TRUE	TRUE
IESPGM.PTET51.1.103.85003	0	0	0	0.598	0.6273	0.61265	4.99291421661137e-68	TRUE	8.04280932966969e-79	TRUE	TRUE	0.1712	0.2203	0.19575	1.80429787990513e-10	TRUE	1.57734974047233e-16	TRUE	TRUE	TRUE
IESPGM.PTET51.1.103.86576	0	0	0	0.5504	0.5469	0.54865	2.40809722506315e-74	TRUE	4.69061372444721e-73	TRUE	TRUE	0.398	0.4732	0.4356	2.73199323069544e-34	TRUE	1.21747391430668e-50	TRUE	TRUE	TRUE
IESPGM.PTET51.1.103.86661	0	0	0	0.5159	0.5704	0.54315	6.5083914618085e-68	TRUE	5.24583228661389e-89	TRUE	TRUE	0.4706	0.4661	0.46835	5.32100379122323e-55	TRUE	8.74665584327856e-54	TRUE	TRUE	TRUE
IESPGM.PTET51.1.103.88277	0	0	0	0.6574	0.6337	0.64555	7.92960590333428e-55	TRUE	4.44962661899601e-48	TRUE	TRUE	0.4454	0.45	0.4477	1.98527747170924e-29	TRUE	3.15344754957918e-30	TRUE	TRUE	TRUE
IESPGM.PTET51.1.103.90436	0	0	0	0.6457	0.6809	0.6633	1.39268099712687e-72	TRUE	4.8470079527869e-88	TRUE	TRUE	0.3333	0.3084	0.32085	2.20327582091302e-20	TRUE	3.3107056700066e-17	TRUE	TRUE	TRUE
IESPGM.PTET51.1.103.90464	0	0	0	0.6599	0.6479	0.6539	1.11645769109703e-92	TRUE	6.8229231007103e-87	TRUE	TRUE	0.2718	0.2925	0.28215	8.24163331393336e-15	TRUE	3.21601874640476e-17	TRUE	TRUE	TRUE
IESPGM.PTET51.1.103.90575	0	0	0	0.6466	0.6694	0.658	1.54142981695128e-69	TRUE	1.13472990979022e-78	TRUE	TRUE	0.4359	0.3529	0.3944	7.11530826257341e-36	TRUE	3.96584069639336e-22	TRUE	TRUE	TRUE
IESPGM.PTET51.1.103.90594	0	0	0	0.6441	0.6744	0.65925	5.18441588874335e-69	TRUE	2.14892985303641e-81	TRUE	TRUE	0.3939	0.3617	0.3778	2.73387290571044e-25	TRUE	7.2629465620825e-21	TRUE	TRUE	TRUE
IESPGM.PTET51.1.103.90636	0	0	0	0.6587	0.6667	0.6627	5.77567839439525e-76	TRUE	2.49867940719287e-79	TRUE	TRUE	0.3636	0.4355	0.39955	3.79085303129771e-24	TRUE	1.00345041154908e-36	TRUE	TRUE	TRUE
IESPGM.PTET51.1.103.90716	0	0	0	0.6828	0.6806	0.6817	2.55300730639616e-98	TRUE	3.94991788877246e-97	TRUE	TRUE	0.5036	0.4646	0.4841	2.60524200093836e-55	TRUE	4.05176796522215e-45	TRUE	TRUE	TRUE
IESPGM.PTET51.1.103.91061	0	0	0	0.6378	0.6515	0.64465	4.43322257761639e-75	TRUE	8.56500433196307e-81	TRUE	TRUE	0.46	0.3933	0.42665	2.73172236847315e-34	TRUE	1.00014574440697e-23	TRUE	TRUE	TRUE
IESPGM.PTET51.1.103.91306	0	0	0	0.705	0.705	0.705	4.11533933050388e-104	TRUE	4.11997956139686e-104	TRUE	TRUE	0.3429	0.3429	0.3429	2.08348757540844e-24	TRUE	2.08037901625772e-24	TRUE	TRUE	TRUE
IESPGM.PTET51.1.103.91705	0	0	0	0.696	0.6885	0.69225	4.45282793355733e-86	TRUE	1.5188108940342e-82	TRUE	TRUE	0.2632	0.3204	0.2918	6.33514952539197e-13	TRUE	2.0086484753073e-19	TRUE	TRUE	TRUE
IESPGM.PTET51.1.103.92732	0	0	0	0.622	0.6804	0.6512	6.01821183972116e-30	TRUE	5.44291933540883e-42	TRUE	TRUE	0.6019	0.4819	0.5419	3.76514695720485e-36	TRUE	3.23055722627087e-18	TRUE	TRUE	TRUE
IESPGM.PTET51.1.103.93831	0	0	0	0.5978	0.6022	0.6	4.42400384972734e-55	TRUE	2.63658184334825e-56	TRUE	TRUE	0.3271	0.3571	0.3421	4.1086798056163e-24	TRUE	5.46484780291523e-29	TRUE	TRUE	TRUE
IESPGM.PTET51.1.103.93906	0	0	0	0.6891	0.7087	0.6989	8.89783116407522e-86	TRUE	9.95109597896721e-96	TRUE	TRUE	0.4322	0.3796	0.4059	2.00171968197661e-39	TRUE	2.11190621308037e-29	TRUE	TRUE	TRUE
IESPGM.PTET51.1.103.94861	0	0.0152	0.0076	0.6154	0.6154	0.6154	1.02954224170025e-46	TRUE	1.17855137234251e-37	TRUE	TRUE	0.47	0.4752	0.4726	6.10356194951922e-32	TRUE	1.81161466108541e-25	TRUE	TRUE	TRUE
IESPGM.PTET51.1.103.95149	0	0	0	0.4941	0.57	0.53205	5.31579556417333e-27	TRUE	1.24682496047205e-40	TRUE	TRUE	0.2973	0.2844	0.29085	1.33671969846169e-13	TRUE	2.63480371710809e-12	TRUE	TRUE	TRUE
IESPGM.PTET51.1.103.96680	0	0	0	0.7018	0.6667	0.68425	9.16595228805471e-85	TRUE	6.54717016244919e-70	TRUE	TRUE	0.4352	0.4245	0.42985	1.16816220083195e-36	TRUE	1.31118127124056e-34	TRUE	TRUE	TRUE
IESPGM.PTET51.1.103.96808	0	0	0	0.6763	0.6809	0.6786	2.19002754027269e-104	TRUE	5.24263739940272e-107	TRUE	TRUE	0.3185	0.2868	0.30265	2.09379292212155e-30	TRUE	1.28244461904989e-24	TRUE	TRUE	TRUE
IESPGM.PTET51.1.103.99500	0	0	0	0.6044	0.5556	0.58	4.20553451891964e-52	TRUE	1.30559628685283e-40	TRUE	TRUE	0.4384	0.4675	0.45295	5.99340400123065e-25	TRUE	4.44038073496825e-29	TRUE	TRUE	TRUE
IESPGM.PTET51.1.103.99603	0	0	0	0.6333	0.6393	0.6363	2.76115871125709e-77	TRUE	9.47787224609062e-80	TRUE	TRUE	0.2024	0.2209	0.21165	9.8820499075963e-09	TRUE	2.82757924042796e-10	TRUE	TRUE	TRUE
IESPGM.PTET51.1.103.99682	0	0	0	0.6372	0.598	0.6176	6.65133689300741e-74	TRUE	2.05359313905158e-60	TRUE	TRUE	0.358	0.4526	0.4053	2.74989095200085e-21	TRUE	7.87136509877318e-36	TRUE	TRUE	TRUE
IESPGM.PTET51.1.104.100470	0	0	0	0.8438	0.7753	0.80955	8.16223111076475e-90	TRUE	3.2826221599958e-53	TRUE	TRUE	0.4615	0.4878	0.47465	4.7848353736542e-25	TRUE	2.88312929174244e-29	TRUE	TRUE	TRUE
IESPGM.PTET51.1.104.10458	0	0	0	0.6937	0.6937	0.6937	1.82689310034979e-61	TRUE	1.82533400159308e-61	TRUE	TRUE	0.3023	0.3103	0.3063	1.6190510109192e-10	TRUE	3.70814372315602e-11	TRUE	TRUE	TRUE
IESPGM.PTET51.1.104.105128	0	0	0	0.6276	0.64	0.6338	4.8049537946366e-90	TRUE	4.25038090531485e-96	TRUE	TRUE	0.4857	0.5	0.49285	1.66457634090435e-56	TRUE	8.77629242339229e-61	TRUE	TRUE	TRUE
IESPGM.PTET51.1.104.10513	0	0	0	0.7227	0.7537	0.7382	1.11427174768695e-76	TRUE	7.62541181777996e-93	TRUE	TRUE	0.5802	0.5952	0.5877	1.27133365574111e-35	TRUE	1.5820534024148e-38	TRUE	TRUE	TRUE
IESPGM.PTET51.1.104.106224	0	0	0	0.6585	0.6912	0.67485	8.18838214570019e-91	TRUE	3.6023026205987e-108	TRUE	TRUE	0.437	0.4962	0.4666	1.04693963256607e-45	TRUE	8.75982404230312e-62	TRUE	TRUE	TRUE
IESPGM.PTET51.1.104.107413	0	0	0	0.7047	0.7192	0.71195	1.76674424129482e-158	TRUE	5.31288749050934e-172	TRUE	TRUE	0.4219	0.4351	0.4285	6.38891074547496e-47	TRUE	2.65244469133187e-50	TRUE	TRUE	TRUE
IESPGM.PTET51.1.104.107864	0	0	0	0.7368	0.7351	0.73595	1.96417508943197e-142	TRUE	5.47565421471139e-141	TRUE	TRUE	0.5259	0.5039	0.5149	7.11598679884409e-74	TRUE	2.42828912402106e-66	TRUE	TRUE	TRUE
IESPGM.PTET51.1.104.108707	0	0	0	0.6863	0.7193	0.7028	1.20456843061898e-119	TRUE	8.49489508833106e-144	TRUE	TRUE	0.4808	0.5263	0.50355	2.04649546069839e-46	TRUE	3.4090969563677e-58	TRUE	TRUE	TRUE
IESPGM.PTET51.1.104.109378	0	0	0	0.7749	0.75	0.76245	4.95792874508842e-170	TRUE	2.19000257538996e-145	TRUE	TRUE	0.4015	0.4015	0.4015	7.31029793403814e-42	TRUE	7.28418040038443e-42	TRUE	TRUE	TRUE
IESPGM.PTET51.1.104.111004	0	0	0	0.759	0.7403	0.74965	8.93814555641394e-170	TRUE	9.40057583435674e-152	TRUE	TRUE	0.396	0.4404	0.4182	7.62788940622228e-39	TRUE	7.94057035731387e-49	TRUE	TRUE	TRUE
IESPGM.PTET51.1.104.111126	0	0	0	0.7289	0.7337	0.7313	6.03907881418725e-144	TRUE	4.86912095915418e-148	TRUE	TRUE	0.4105	0.3913	0.4009	8.55411976449095e-34	TRUE	1.85842312938765e-30	TRUE	TRUE	TRUE
IESPGM.PTET51.1.104.111162	0	0	0	0.7135	0.6918	0.70265	5.27617009676971e-154	TRUE	9.65322558135327e-137	TRUE	TRUE	0.2159	0.2581	0.237	3.81866510013668e-13	TRUE	4.0911635695309e-18	TRUE	TRUE	TRUE
IESPGM.PTET51.1.104.11248	0	0	0	0.8042	0.791	0.7976	4.9957591619338e-128	TRUE	9.14010562666652e-117	TRUE	TRUE	0.5644	0.6364	0.6004	8.68532755534937e-50	TRUE	8.07842573011745e-72	TRUE	TRUE	TRUE
IESPGM.PTET51.1.104.113843	0	0	0	0.7358	0.7342	0.735	1.82906549612255e-146	TRUE	4.77958514154181e-145	TRUE	TRUE	0.4554	0.4245	0.43995	5.53356572369104e-49	TRUE	7.8672585232954e-42	TRUE	TRUE	TRUE
IESPGM.PTET51.1.104.116927	0	0	0	0.7222	0.7205	0.72135	7.8870812036346e-141	TRUE	1.9218768869054e-139	TRUE	TRUE	0.463	0.463	0.463	7.37629291074227e-47	TRUE	7.34653233039295e-47	TRUE	TRUE	TRUE
IESPGM.PTET51.1.104.120692	0	0	0	0.7607	0.7347	0.7477	1.65779938178692e-137	TRUE	2.96282413684358e-117	TRUE	TRUE	0.223	0.2069	0.21495	4.23019031967731e-16	TRUE	7.25437614488936e-14	TRUE	TRUE	TRUE
IESPGM.PTET51.1.104.12087	0	0	0	0.8182	0.8322	0.8252	2.62066536044664e-116	TRUE	1.20356167349562e-129	TRUE	TRUE	0.5234	0.5096	0.5165	9.41518172327711e-44	TRUE	9.50740267817147e-41	TRUE	TRUE	TRUE
IESPGM.PTET51.1.104.12148	0	0	0	0.7926	0.8108	0.8017	6.27893121140512e-97	TRUE	1.14228645997615e-110	TRUE	TRUE	0.5408	0.5588	0.5498	3.39491353132384e-35	TRUE	9.52833254742298e-39	TRUE	TRUE	TRUE
IESPGM.PTET51.1.104.122499	0	0	0	0.7786	0.7919	0.78525	3.22833431631879e-122	TRUE	1.04816986109492e-133	TRUE	TRUE	0.4452	0.4487	0.44695	5.6631521628893e-53	TRUE	5.47622181292623e-54	TRUE	TRUE	TRUE
IESPGM.PTET51.1.104.12274	0	0	0	0.7798	0.7949	0.78735	5.97881958770111e-75	TRUE	3.02240756491564e-83	TRUE	TRUE	0.3368	0.3824	0.3596	4.70068308961738e-14	TRUE	5.52193789791704e-19	TRUE	TRUE	TRUE
IESPGM.PTET51.1.104.124542	0	0	0	0.686	0.6966	0.6913	1.97046752438679e-128	TRUE	3.84387782922206e-136	TRUE	TRUE	0.4792	0.5098	0.4945	9.06015657397883e-60	TRUE	9.16331129855418e-70	TRUE	TRUE	TRUE
IESPGM.PTET51.1.104.124990	0.0135	0.0135	0.0135	0.7167	0.6909	0.7038	1.89904354359503e-69	TRUE	1.19054685748654e-59	TRUE	TRUE	0.432	0.4228	0.4274	3.36309151380322e-28	TRUE	1.10738939964275e-26	TRUE	TRUE	TRUE
IESPGM.PTET51.1.104.125863	0	0	0	0.7151	0.733	0.72405	8.56008070568062e-145	TRUE	1.39470005305937e-160	TRUE	TRUE	0.3662	0.3284	0.3473	2.78877520087186e-39	TRUE	3.07021324284475e-31	TRUE	TRUE	TRUE
IESPGM.PTET51.1.104.127466	0	0	0	0.6609	0.6776	0.66925	1.19233848452827e-131	TRUE	7.86177897218403e-144	TRUE	TRUE	0.479	0.4364	0.4577	2.72986560589633e-54	TRUE	1.01266630608756e-43	TRUE	TRUE	TRUE
IESPGM.PTET51.1.104.128939	0.0069	0.0069	0.0069	0.75	0.741	0.7455	6.80621631354332e-120	TRUE	1.6300593661777e-113	TRUE	TRUE	0.5152	0.5	0.5076	1.10750584192317e-58	TRUE	2.4082746556822e-54	TRUE	TRUE	TRUE
IESPGM.PTET51.1.104.129007	0	0	0	0.6736	0.7006	0.6871	1.04434112842537e-121	TRUE	1.10872198057342e-140	TRUE	TRUE	0.4224	0.4553	0.43885	4.08417727986258e-48	TRUE	7.85755904715838e-57	TRUE	TRUE	TRUE
IESPGM.PTET51.1.104.130571	0	0	0	0.7343	0.7206	0.72745	2.59749202326593e-119	TRUE	3.7086067471359e-110	TRUE	TRUE	0.5191	0.4167	0.4679	1.17468845840283e-61	TRUE	2.41522907486435e-36	TRUE	TRUE	TRUE
IESPGM.PTET51.1.104.13114	0	0	0	0.669	0.6544	0.6617	1.736248401151e-94	TRUE	2.47181380353041e-87	TRUE	TRUE	0.5943	0.5943	0.5943	1.47520395266249e-57	TRUE	1.48458688276561e-57	TRUE	TRUE	TRUE
IESPGM.PTET51.1.104.134952	0	0	0	0.7347	0.7174	0.72605	3.06104741037603e-131	TRUE	8.83035842788951e-119	TRUE	TRUE	0.5726	0.4952	0.5339	1.36602109986524e-73	TRUE	2.23406713813885e-50	TRUE	TRUE	TRUE
IESPGM.PTET51.1.104.136744	0	0	0	0.6577	0.7054	0.68155	1.38182711512795e-73	TRUE	1.19265804151673e-95	TRUE	TRUE	0.4	0.3739	0.38695	6.20532964437359e-35	TRUE	4.60533425413026e-30	TRUE	TRUE	TRUE
IESPGM.PTET51.1.104.138235	0	0	0	0.6892	0.6738	0.6815	1.25660911992735e-106	TRUE	5.59771864515347e-98	TRUE	TRUE	0.4505	0.5041	0.4773	5.62263235914573e-40	TRUE	9.66447243615074e-53	TRUE	TRUE	TRUE
IESPGM.PTET51.1.104.13903	0	0	0	0.6885	0.7054	0.69695	9.0194583268893e-74	TRUE	2.70632005809416e-81	TRUE	TRUE	0.5472	0.5514	0.5493	1.16889749523928e-42	TRUE	1.29708647167813e-43	TRUE	TRUE	TRUE
IESPGM.PTET51.1.104.139993	0	0	0	0.6667	0.7519	0.7093	2.93788495669119e-57	TRUE	3.9930977522725e-94	TRUE	TRUE	0.5159	0.4505	0.4832	2.2531346879052e-47	TRUE	2.37572869827876e-33	TRUE	TRUE	TRUE
IESPGM.PTET51.1.104.140315	0	0	0	0.7681	0.773	0.77055	5.09825265905631e-101	TRUE	2.33060138350485e-104	TRUE	TRUE	0.264	0.3083	0.28615	1.36484591867016e-13	TRUE	3.70232638484596e-19	TRUE	TRUE	TRUE
IESPGM.PTET51.1.104.140994	0	0	0	0.7444	0.7424	0.7434	3.42166859415398e-98	TRUE	4.96196057696827e-97	TRUE	TRUE	0.25	0.2294	0.2397	1.26756677913783e-12	TRUE	1.45237377617838e-10	TRUE	TRUE	TRUE
IESPGM.PTET51.1.104.141702	0	0	0	0.7376	0.7376	0.7376	7.57769363360217e-113	TRUE	7.63089409747207e-113	TRUE	TRUE	0.4186	0.3363	0.37745	1.64773237320085e-40	TRUE	5.26246732447877e-25	TRUE	TRUE	TRUE
IESPGM.PTET51.1.104.145557	0	0	0	0.7039	0.6853	0.6946	6.69216009605566e-112	TRUE	7.75648281656894e-101	TRUE	TRUE	0.4427	0.4552	0.44895	9.2733431563317e-45	TRUE	7.82856715526758e-48	TRUE	TRUE	TRUE
IESPGM.PTET51.1.104.145880	0.0079	0.0079	0.0079	0.7455	0.7273	0.7364	3.43678366761183e-129	TRUE	8.13284084350444e-116	TRUE	TRUE	0.5429	0.5248	0.53385	1.9029861038752e-48	TRUE	3.3806088159442e-44	TRUE	TRUE	TRUE
IESPGM.PTET51.1.104.14632	0	0	0	0.7656	0.8013	0.78345	1.97396135298593e-96	TRUE	6.32740211661705e-123	TRUE	TRUE	0.5273	0.563	0.54515	3.24724580175873e-43	TRUE	5.04857489466158e-52	TRUE	TRUE	TRUE
IESPGM.PTET51.1.104.147204	0	0	0	0.7548	0.7625	0.75865	1.64751710881208e-139	TRUE	2.7287875176714e-146	TRUE	TRUE	0.5505	0.5739	0.5622	6.52142861935159e-59	TRUE	4.14601955196453e-66	TRUE	TRUE	TRUE
IESPGM.PTET51.1.104.147475	0	0	0	0.7732	0.8103	0.79175	7.46290082612422e-70	TRUE	1.19822481517748e-90	TRUE	TRUE	0.2091	0.2232	0.21615	3.13064790883643e-07	TRUE	2.51352060160378e-08	TRUE	TRUE	TRUE
IESPGM.PTET51.1.104.148844	0	0	0	0.717	0.7152	0.7161	6.69831068716847e-118	TRUE	1.11017253056526e-116	TRUE	TRUE	0.4746	0.4876	0.4811	4.33762605974168e-44	TRUE	3.50639811159845e-47	TRUE	TRUE	TRUE
IESPGM.PTET51.1.104.149292	0	0	0	0.7222	0.7239	0.72305	1.152505886891e-154	TRUE	3.71634845748094e-156	TRUE	TRUE	0.5478	0.5439	0.54585	2.11314450917443e-71	TRUE	4.72149133795049e-70	TRUE	TRUE	TRUE
IESPGM.PTET51.1.104.14996	0	0	0	0.7171	0.75	0.73355	8.91891594388316e-125	TRUE	1.96231027362749e-151	TRUE	TRUE	0.4602	0.4786	0.4694	1.07983837939773e-45	TRUE	3.33535548140757e-50	TRUE	TRUE	TRUE
IESPGM.PTET51.1.104.151763	0	0	0	0.6954	0.6738	0.6846	2.23730762830077e-96	TRUE	2.4133715949531e-85	TRUE	TRUE	0.4653	0.4967	0.481	1.77961929562097e-45	TRUE	7.52318999038566e-54	TRUE	TRUE	TRUE
IESPGM.PTET51.1.104.151861	0	0	0	0.719	0.7208	0.7199	3.79153555380885e-93	TRUE	3.5595020964741e-94	TRUE	TRUE	0.3333	0.2793	0.3063	4.29741030081086e-18	TRUE	4.44888485722175e-12	TRUE	TRUE	TRUE
IESPGM.PTET51.1.104.151991	0	0	0	0.622	0.662	0.642	5.25437262064444e-69	TRUE	1.51941464125466e-85	TRUE	TRUE	0.5789	0.5676	0.57325	3.28357195073164e-54	TRUE	3.89329739271467e-51	TRUE	TRUE	TRUE
IESPGM.PTET51.1.104.152117	0	0	0	0.72	0.7222	0.7211	9.26547767753784e-88	TRUE	6.46809101348106e-89	TRUE	TRUE	0.3971	0.4101	0.4036	3.01754147018017e-34	TRUE	6.11176689506233e-37	TRUE	TRUE	TRUE
IESPGM.PTET51.1.104.152242	0	0	0	0.7	0.7059	0.70295	2.23214437280949e-110	TRUE	4.20175984082505e-114	TRUE	TRUE	0.3689	0.375	0.37195	7.56120935940167e-27	TRUE	8.05889545773052e-28	TRUE	TRUE	TRUE
IESPGM.PTET51.1.104.152372	0	0	0	0.7179	0.7047	0.7113	2.74001129653979e-110	TRUE	3.83154315403535e-102	TRUE	TRUE	0.4425	0.422	0.43225	2.4473998234904e-35	TRUE	1.46948126511635e-31	TRUE	TRUE	TRUE
IESPGM.PTET51.1.104.152497	0	0	0	0.6949	0.6949	0.6949	2.17821852118262e-131	TRUE	2.19162241787324e-131	TRUE	TRUE	0.4388	0.48	0.4594	1.083201826397e-48	TRUE	2.28458657970749e-60	TRUE	TRUE	TRUE
IESPGM.PTET51.1.104.152623	0	0	0	0.7215	0.7161	0.7188	6.38309242256436e-127	TRUE	4.80946081215895e-123	TRUE	TRUE	0.5692	0.5372	0.5532	3.93962135020555e-70	TRUE	8.12388572101273e-60	TRUE	TRUE	TRUE
IESPGM.PTET51.1.104.152751	0	0	0	0.6919	0.7	0.69595	8.37707752118835e-129	TRUE	8.31372820221503e-135	TRUE	TRUE	0.2797	0.2847	0.2822	7.34445896793026e-22	TRUE	1.10308822906918e-22	TRUE	TRUE	TRUE
IESPGM.PTET51.1.104.152997	0	0	0	0.7284	0.7457	0.73705	1.45259358805397e-118	TRUE	1.31754925840022e-131	TRUE	TRUE	0.5214	0.513	0.5172	1.393636900699e-48	TRUE	1.51451397726921e-46	TRUE	TRUE	TRUE
IESPGM.PTET51.1.104.153124	0	0	0	0.7615	0.7578	0.75965	1.16983074918077e-107	TRUE	3.68157469130758e-105	TRUE	TRUE	0.4	0.3936	0.3968	2.28976855725222e-27	TRUE	2.13378531931995e-26	TRUE	TRUE	TRUE
IESPGM.PTET51.1.104.153248	0	0	0	0.6831	0.7039	0.6935	5.84921644897651e-95	TRUE	9.14805460131221e-107	TRUE	TRUE	0.3833	0.3729	0.3781	1.66003970527783e-30	TRUE	1.13071377584478e-28	TRUE	TRUE	TRUE
IESPGM.PTET51.1.104.153372	0.011	0	0.0055	0.726	0.7183	0.72215	4.68283982817978e-95	TRUE	8.41232614087384e-108	TRUE	TRUE	0.4622	0.4336	0.4479	7.48894232966271e-35	TRUE	2.0662622581883e-37	TRUE	TRUE	TRUE
IESPGM.PTET51.1.104.153576	0	0	0	0.7537	0.6972	0.72545	5.2158221925986e-108	TRUE	1.92474495972157e-77	TRUE	TRUE	0.5413	0.4949	0.5181	2.60918455945008e-50	TRUE	9.90205686588357e-40	TRUE	TRUE	TRUE
IESPGM.PTET51.1.104.153619	0	0	0	0.6951	0.6429	0.669	7.67885249230782e-50	TRUE	2.48258902589745e-37	TRUE	TRUE	0.4096	0.3875	0.39855	5.88435580349741e-20	TRUE	1.64894126264172e-17	TRUE	TRUE	TRUE
IESPGM.PTET51.1.104.154069	0	0	0	0.7439	0.7742	0.75905	6.3735596166951e-49	TRUE	1.28496067143041e-59	TRUE	TRUE	0.087	0.1064	0.0967	0.467981120347669	FALSE	0.226109516454094	FALSE	FALSE	TRUE
IESPGM.PTET51.1.104.154220	0	0	0	0.7368	0.75	0.7434	1.39229440132173e-93	TRUE	1.68142501765102e-101	TRUE	TRUE	0.5669	0.5339	0.5504	5.42128511276952e-56	TRUE	3.51382983830259e-47	TRUE	TRUE	TRUE
IESPGM.PTET51.1.104.154641	0	0	0	0.7476	0.7476	0.7476	2.69009718180374e-62	TRUE	2.69047464746156e-62	TRUE	TRUE	0.451	0.4815	0.46625	6.52362048678243e-24	TRUE	1.65988662886618e-28	TRUE	TRUE	TRUE
IESPGM.PTET51.1.104.154771	0.0175	0.0175	0.0175	0.7216	0.7128	0.7172	7.75238148254764e-50	TRUE	3.40460679069902e-47	TRUE	TRUE	0.6121	0.5833	0.5977	1.59102192955495e-42	TRUE	3.11658810031119e-36	TRUE	TRUE	TRUE
IESPGM.PTET51.1.104.154894	0	0	0	0.6829	0.6518	0.66735	2.66413401098753e-73	TRUE	1.15125016068144e-61	TRUE	TRUE	0.3667	0.3153	0.341	7.51019552507012e-24	TRUE	6.21727593935473e-17	TRUE	TRUE	TRUE
IESPGM.PTET51.1.104.155025	0	0	0	0.669	0.6887	0.67885	3.00180685189806e-68	TRUE	1.53449970472421e-76	TRUE	TRUE	0.5299	0.5045	0.5172	3.32369877718818e-36	TRUE	1.95672204362931e-31	TRUE	TRUE	TRUE
IESPGM.PTET51.1.104.155152	0	0	0	0.7042	0.6842	0.6942	8.82178553185677e-93	TRUE	8.61914251574953e-83	TRUE	TRUE	0.5	0.5081	0.50405	6.35985549965469e-44	TRUE	7.88780114644475e-46	TRUE	TRUE	TRUE
IESPGM.PTET51.1.104.155283	0	0	0	0.7386	0.7403	0.73945	1.14920570426838e-102	TRUE	9.50007227116236e-104	TRUE	TRUE	0.5	0.5	0.5	1.07455259930573e-39	TRUE	1.07129356460254e-39	TRUE	TRUE	TRUE
IESPGM.PTET51.1.104.155412	0	0	0	0.7754	0.7615	0.76845	9.62627248506048e-84	TRUE	2.87491649221712e-76	TRUE	TRUE	0.4352	0.4959	0.46555	1.44001947372138e-21	TRUE	6.86357068718027e-31	TRUE	TRUE	TRUE
IESPGM.PTET51.1.104.156559	0	0	0	0.6635	0.6983	0.6809	8.52874169462705e-64	TRUE	2.0747057183281e-77	TRUE	TRUE	0.5748	0.5645	0.56965	9.27506299675625e-60	TRUE	1.10118121931623e-56	TRUE	TRUE	TRUE
IESPGM.PTET51.1.104.157584	0	0	0	0.7	0.7	0.7	2.37001618419331e-80	TRUE	2.37299664798189e-80	TRUE	TRUE	0.4297	0.4065	0.4181	5.41181169587648e-37	TRUE	1.98559320454952e-32	TRUE	TRUE	TRUE
IESPGM.PTET51.1.104.160215	0	0	0	0.6832	0.6832	0.6832	7.9144311238261e-53	TRUE	7.91143732041882e-53	TRUE	TRUE	0.4848	0.4333	0.45905	6.44073332984931e-36	TRUE	1.23883594362155e-26	TRUE	TRUE	TRUE
IESPGM.PTET51.1.104.165036	0	0	0	0.7293	0.712	0.72065	3.82020312277791e-122	TRUE	1.07135900346442e-110	TRUE	TRUE	0.4867	0.4314	0.45905	4.49292137785295e-55	TRUE	1.07255202058519e-41	TRUE	TRUE	TRUE
IESPGM.PTET51.1.104.165223	0	0	0	0.6923	0.7101	0.7012	2.68062659014338e-109	TRUE	1.41398975614854e-120	TRUE	TRUE	0.2842	0.3462	0.3152	1.71619683903021e-20	TRUE	3.81953002199856e-30	TRUE	TRUE	TRUE
IESPGM.PTET51.1.104.165980	0	0	0	0.7572	0.7342	0.7457	3.02862341700329e-165	TRUE	5.4259513737056e-144	TRUE	TRUE	0.297	0.3302	0.3136	6.03184843532848e-23	TRUE	3.00566890310168e-28	TRUE	TRUE	TRUE
IESPGM.PTET51.1.104.166834	0	0	0	0.7647	0.7647	0.7647	3.46378072981641e-166	TRUE	3.49099632369489e-166	TRUE	TRUE	0.3826	0.3486	0.3656	1.33250788363619e-38	TRUE	7.51528661558084e-32	TRUE	TRUE	TRUE
IESPGM.PTET51.1.104.174901	0	0	0	0.7304	0.6961	0.71325	2.19609804466506e-78	TRUE	4.28370873839309e-64	TRUE	TRUE	0.4462	0.4706	0.4584	4.58078803388181e-37	TRUE	1.9782356127562e-42	TRUE	TRUE	TRUE
IESPGM.PTET51.1.104.176140	0	0	0	0.6494	0.5574	0.6034	2.62383542132979e-28	TRUE	9.25736886181256e-17	TRUE	TRUE	0.4211	0.3654	0.39325	1.79850510696614e-16	TRUE	3.90868702642652e-11	TRUE	TRUE	TRUE
IESPGM.PTET51.1.104.176206	0	0	0	0.6753	0.7283	0.7018	3.68009616062472e-33	TRUE	1.11164933782216e-45	TRUE	TRUE	0.5273	0.5772	0.55225	2.71995991417472e-28	TRUE	1.20607924663655e-37	TRUE	TRUE	TRUE
IESPGM.PTET51.1.104.176662	0	0	0	0.7518	0.7554	0.7536	4.28754465998101e-115	TRUE	1.15860622328331e-117	TRUE	TRUE	0.315	0.3256	0.3203	1.14546604758345e-25	TRUE	1.64457983073143e-27	TRUE	TRUE	TRUE
IESPGM.PTET51.1.104.179286	0	0	0	0.7143	0.744	0.72915	6.24062961339876e-73	TRUE	3.07275661745955e-87	TRUE	TRUE	0.328	0.3488	0.3384	1.64967887358547e-20	TRUE	1.36132891631917e-23	TRUE	TRUE	TRUE
IESPGM.PTET51.1.104.180367	0	0	0	0.7616	0.7515	0.75655	8.46920105507266e-164	TRUE	5.94832661336582e-154	TRUE	TRUE	0.5455	0.4792	0.51235	1.00143950079096e-61	TRUE	1.39828946356466e-44	TRUE	TRUE	TRUE
IESPGM.PTET51.1.104.180826	0	0	0	0.3034	0.3608	0.3321	4.20198385160312e-23	TRUE	1.72640314026316e-32	TRUE	TRUE	0.1857	0.4	0.29285	5.88789199037366e-09	TRUE	8.00402115436567e-37	TRUE	TRUE	TRUE
IESPGM.PTET51.1.104.184080	0	0	0	0.4583	0.4286	0.44345	4.54627589279568e-43	TRUE	6.13494450436103e-37	TRUE	TRUE	0.177	0.177	0.177	2.20929463481883e-11	TRUE	2.20988968073652e-11	TRUE	TRUE	TRUE
IESPGM.PTET51.1.104.184552	0	0.0055	0.00275	0.7417	0.7607	0.7512	2.27909620794875e-153	TRUE	1.12933637691301e-150	TRUE	TRUE	0.5294	0.4862	0.5078	9.36527616683254e-72	TRUE	1.36846639465936e-49	TRUE	TRUE	TRUE
IESPGM.PTET51.1.104.187368	0	0	0	0.6992	0.6992	0.6992	1.87753322864277e-108	TRUE	1.88430320718307e-108	TRUE	TRUE	0.5	0.4685	0.48425	3.5963338870366e-56	TRUE	5.7414186718612e-48	TRUE	TRUE	TRUE
IESPGM.PTET51.1.104.189370	0	0	0	0.6591	0.5946	0.62685	2.89783308675673e-128	TRUE	5.21749582344716e-92	TRUE	TRUE	0.4405	0.5648	0.50265	5.10879268746005e-33	TRUE	2.1762090714279e-61	TRUE	TRUE	TRUE
IESPGM.PTET51.1.104.192520	0	0	0	0.7304	0.743	0.7367	7.38194439321352e-215	TRUE	3.19024368696857e-231	TRUE	TRUE	0.4474	0.4793	0.46335	1.62439561665641e-58	TRUE	2.72798379995494e-68	TRUE	TRUE	TRUE
IESPGM.PTET51.1.104.193518	0.0083	0	0.00415	0.6897	0.7205	0.7051	7.27198975318395e-98	TRUE	2.50824697676523e-136	TRUE	TRUE	0.252	0.3134	0.2827	4.61929612014137e-15	TRUE	2.04368116161614e-30	TRUE	TRUE	TRUE
IESPGM.PTET51.1.104.197807	0	0	0	0.6733	0.7066	0.68995	1.3286877872826e-108	TRUE	1.98869948714379e-130	TRUE	TRUE	0.5128	0.4865	0.49965	2.50727197250705e-54	TRUE	1.38183075181881e-47	TRUE	TRUE	TRUE
IESPGM.PTET51.1.104.198121	0	0	0	0.7048	0.7066	0.7057	3.31343197748543e-128	TRUE	1.73117125658019e-129	TRUE	TRUE	0.43	0.4519	0.44095	3.50650603892414e-35	TRUE	1.71595390318516e-39	TRUE	TRUE	TRUE
IESPGM.PTET51.1.104.198836	0	0	0	0.6319	0.6296	0.63075	4.16988426506965e-92	TRUE	5.35496356887114e-91	TRUE	TRUE	0.1111	0.1186	0.11485	0.00426641445398949	TRUE	0.00167227448218468	TRUE	TRUE	TRUE
IESPGM.PTET51.1.104.199013	0	0	0	0.662	0.6842	0.6731	3.79185730675441e-100	TRUE	6.63729767699627e-113	TRUE	TRUE	0.4867	0.5043	0.4955	1.94782822933766e-48	TRUE	6.43683376326919e-53	TRUE	TRUE	TRUE
IESPGM.PTET51.1.104.199044	0	0	0	0.7351	0.7297	0.7324	2.77838324074017e-124	TRUE	2.10161226083477e-120	TRUE	TRUE	0.5304	0.5179	0.52415	2.13356503221773e-55	TRUE	5.03901176439546e-52	TRUE	TRUE	TRUE
IESPGM.PTET51.1.104.201908	0	0.0135	0.00675	0.6159	0.6103	0.6131	4.76446600714674e-74	TRUE	2.37449113482585e-58	TRUE	TRUE	0.3838	0.4245	0.40415	5.25710582233334e-24	TRUE	2.06622848362824e-23	TRUE	TRUE	TRUE
IESPGM.PTET51.1.104.202253	0	0.0149	0.00745	0.6333	0.6423	0.6378	1.2221650434306e-64	TRUE	5.26200147388505e-55	TRUE	TRUE	0.4322	0.4597	0.44595	1.29458768535139e-32	TRUE	2.73824730408032e-29	TRUE	TRUE	TRUE
IESPGM.PTET51.1.104.202376	0	0	0	0.709	0.6609	0.68495	4.19855504381297e-51	TRUE	7.7407515764354e-38	TRUE	TRUE	0.2541	0.2479	0.251	0.000434612856503243	TRUE	0.00082258643868176	TRUE	TRUE	TRUE
IESPGM.PTET51.1.104.205028	0	0	0	0.5814	0.6636	0.6225	1.90751126144e-40	TRUE	1.13632471970168e-62	TRUE	TRUE	0.3222	0.3579	0.34005	3.06250084999164e-15	TRUE	3.20565231798981e-19	TRUE	TRUE	TRUE
IESPGM.PTET51.1.104.206677	0	0	0	0.6549	0.7254	0.69015	5.05297158785753e-75	TRUE	5.77401580694718e-111	TRUE	TRUE	0.3263	0.2967	0.3115	2.13840149484525e-20	TRUE	8.65780002696698e-17	TRUE	TRUE	TRUE
IESPGM.PTET51.1.104.206696	0	0	0	0.7483	0.75	0.74915	2.92627552620206e-130	TRUE	1.40262783821017e-131	TRUE	TRUE	0.2959	0.3301	0.313	2.40541451699037e-19	TRUE	3.94389630751346e-24	TRUE	TRUE	TRUE
IESPGM.PTET51.1.104.208471	0	0	0	0.6645	0.6813	0.6729	5.8948656573866e-121	TRUE	3.43278766379128e-132	TRUE	TRUE	0.2376	0.3	0.2688	8.97055912094419e-17	TRUE	5.60986412151081e-26	TRUE	TRUE	TRUE
IESPGM.PTET51.1.104.212611	0	0	0	0.672	0.6583	0.66515	4.13740416145041e-70	TRUE	5.71986021904781e-65	TRUE	TRUE	0.5167	0.4727	0.4947	6.90119232650803e-42	TRUE	5.17055816043759e-33	TRUE	TRUE	TRUE
IESPGM.PTET51.1.104.213754	0	0	0	0.7143	0.7163	0.7153	2.61230782059227e-119	TRUE	1.10733698932177e-120	TRUE	TRUE	0.5312	0.4643	0.49775	1.88402300313919e-67	TRUE	2.1737083978889e-48	TRUE	TRUE	TRUE
IESPGM.PTET51.1.104.214460	0	0	0	0.75	0.7037	0.72685	5.43722246254154e-88	TRUE	1.54261161470627e-66	TRUE	TRUE	0.4274	0.4018	0.4146	1.36653233290215e-29	TRUE	1.84971691860743e-25	TRUE	TRUE	TRUE
IESPGM.PTET51.1.104.214984	0.3415	0.0357	0.1886	0.7385	0.7821	0.7603	0.000112126577061357	TRUE	2.69230367326937e-30	TRUE	TRUE	0.7606	0.7703	0.76545	1.02227696965896e-05	TRUE	1.32282418387173e-27	TRUE	TRUE	TRUE
IESPGM.PTET51.1.104.216711	0	0	0	0.6496	0.6547	0.65215	9.5560687578645e-93	TRUE	2.99172902353307e-95	TRUE	TRUE	0.3417	0.3923	0.367	8.5535611174859e-29	TRUE	8.7499735798231e-39	TRUE	TRUE	TRUE
IESPGM.PTET51.1.104.216804	0	0	0	0.6688	0.6531	0.66095	3.11026555644247e-102	TRUE	6.70201744171206e-94	TRUE	TRUE	0.4071	0.3679	0.3875	3.75747858422088e-33	TRUE	1.92023416397934e-26	TRUE	TRUE	TRUE
IESPGM.PTET51.1.104.217458	0	0	0	0.6884	0.6815	0.68495	4.55778837463478e-91	TRUE	1.28620977372185e-87	TRUE	TRUE	0.3738	0.437	0.4054	2.72484027920978e-25	TRUE	2.42434258834185e-36	TRUE	TRUE	TRUE
IESPGM.PTET51.1.104.218554	0.0095	0	0.00475	0.7197	0.6917	0.7057	2.14224995216448e-90	TRUE	7.17574045995602e-91	TRUE	TRUE	0.5736	0.5492	0.5614	6.73542798071381e-59	TRUE	1.14873969238988e-62	TRUE	TRUE	TRUE
IESPGM.PTET51.1.104.221204	0	0	0	0.6	0.6029	0.60145	4.67812458308298e-98	TRUE	1.70806589682962e-99	TRUE	TRUE	0.3173	0.3661	0.3417	3.27324819826033e-29	TRUE	1.01341641408668e-38	TRUE	TRUE	TRUE
IESPGM.PTET51.1.104.222022	0	0	0	0.6441	0.6693	0.6567	1.4147837313785e-80	TRUE	4.49831766630246e-92	TRUE	TRUE	0.4646	0.4854	0.475	4.50614544364277e-40	TRUE	1.49499105008358e-44	TRUE	TRUE	TRUE
IESPGM.PTET51.1.104.222482	0	0	0	0.6174	0.6174	0.6174	1.16397442154508e-62	TRUE	1.16348322889847e-62	TRUE	TRUE	0.4775	0.3958	0.43665	6.90131992765198e-39	TRUE	8.95621137986303e-25	TRUE	TRUE	TRUE
IESPGM.PTET51.1.104.222509	0	0	0	0.697	0.7059	0.70145	1.56707423416616e-87	TRUE	4.17072509616858e-92	TRUE	TRUE	0.3462	0.3462	0.3462	4.5366308281009e-21	TRUE	4.5341876757081e-21	TRUE	TRUE	TRUE
IESPGM.PTET51.1.104.222625	0	0	0	0.6442	0.6636	0.6539	8.96425622295757e-49	TRUE	2.17728445081854e-54	TRUE	TRUE	0.358	0.4348	0.3964	5.20100742811071e-13	TRUE	6.12255193775034e-21	TRUE	TRUE	TRUE
IESPGM.PTET51.1.104.223165	0.087	0.087	0.087	0.9014	0.9375	0.91945	6.57241248526048e-28	TRUE	4.45445253186881e-49	TRUE	TRUE	0.75	0.8037	0.77685	7.60824239005559e-19	TRUE	5.85591974445566e-29	TRUE	TRUE	FALSE
IESPGM.PTET51.1.104.225237	0	0	0	0.6514	0.6667	0.65905	4.45529263163307e-58	TRUE	3.3312674223319e-63	TRUE	TRUE	0.4563	0.3412	0.39875	3.67634262910938e-29	TRUE	1.34511935836771e-14	TRUE	TRUE	TRUE
IESPGM.PTET51.1.104.225249	0	0	0	0.7034	0.7368	0.7201	1.79890445461949e-72	TRUE	1.72823079259712e-88	TRUE	TRUE	0.3049	0.3523	0.3286	1.0160680277111e-11	TRUE	3.85449510936717e-16	TRUE	TRUE	TRUE
IESPGM.PTET51.1.104.228642	0	0	0	0.6408	0.6304	0.6356	1.77308659229665e-106	TRUE	5.877278986605e-101	TRUE	TRUE	0.4196	0.4492	0.4344	1.03711297428456e-43	TRUE	7.120030725266e-51	TRUE	TRUE	TRUE
IESPGM.PTET51.1.104.230676	0	0	0	0.7226	0.6833	0.70295	1.05709095200975e-93	TRUE	1.00663530851937e-74	TRUE	TRUE	0.3063	0.3304	0.31835	3.25771225952844e-17	TRUE	2.49665005612891e-20	TRUE	TRUE	TRUE
IESPGM.PTET51.1.104.232146	0	0	0	0.7018	0.6822	0.692	2.69983109172559e-57	TRUE	4.7937474395098e-51	TRUE	TRUE	0.2871	0.3271	0.3071	8.05932187558653e-09	TRUE	4.16064814331963e-12	TRUE	TRUE	TRUE
IESPGM.PTET51.1.104.232537	0.0056	0	0.0028	0.7378	0.719	0.7284	1.92541640996244e-143	TRUE	2.33632823038959e-147	TRUE	TRUE	0.322	0.322	0.322	6.03482748423891e-28	TRUE	3.70624948256533e-34	TRUE	TRUE	TRUE
IESPGM.PTET51.1.104.232728	0	0	0	0.6541	0.6687	0.6614	2.94131417659592e-118	TRUE	1.08247418898832e-127	TRUE	TRUE	0.3832	0.4	0.3916	8.77719290342401e-35	TRUE	3.84229733506978e-38	TRUE	TRUE	TRUE
IESPGM.PTET51.1.104.233746	0	0	0	0.709	0.7214	0.7152	1.3646545696698e-104	TRUE	2.52488175762715e-112	TRUE	TRUE	0.4	0.3898	0.3949	4.36267142823278e-37	TRUE	4.94021679345151e-35	TRUE	TRUE	TRUE
IESPGM.PTET51.1.104.235841	0	0	0	0.6944	0.6812	0.6878	7.48406750739603e-120	TRUE	1.56751730418183e-111	TRUE	TRUE	0.2143	0.287	0.25065	2.4834290910337e-13	TRUE	5.58323244100654e-23	TRUE	TRUE	TRUE
IESPGM.PTET51.1.104.236916	0	0	0	0.6842	0.65	0.6671	6.15057471625059e-87	TRUE	4.22705467827155e-72	TRUE	TRUE	0.3333	0.3458	0.33955	1.86880400651373e-20	TRUE	3.70119429758727e-22	TRUE	TRUE	TRUE
IESPGM.PTET51.1.104.236957	0	0	0	0.6604	0.7049	0.68265	5.21766416688946e-66	TRUE	1.56745224644671e-84	TRUE	TRUE	0.4043	0.4455	0.4249	9.39579770914324e-26	TRUE	2.19036949409382e-32	TRUE	TRUE	TRUE
IESPGM.PTET51.1.104.238219	0	0	0	0.6529	0.6283	0.6406	4.13996389589001e-70	TRUE	1.9872374623326e-61	TRUE	TRUE	0.3263	0.2809	0.3036	7.14774837240349e-17	TRUE	2.90279084618158e-12	TRUE	TRUE	TRUE
IESPGM.PTET51.1.104.238394	0	0	0	0.7474	0.7857	0.76655	6.03136964388255e-70	TRUE	1.12495770219121e-89	TRUE	TRUE	0.4444	0.4318	0.4381	3.20040360177822e-27	TRUE	2.17200976566575e-25	TRUE	TRUE	TRUE
IESPGM.PTET51.1.104.239394	0	0	0	0.6643	0.6308	0.64755	1.44601899734522e-85	TRUE	2.41804478736819e-71	TRUE	TRUE	0.43	0.4356	0.4328	1.1927641171407e-28	TRUE	1.44471196837071e-29	TRUE	TRUE	TRUE
IESPGM.PTET51.1.104.239671	0	0	0	0.6102	0.6198	0.615	2.83934073309513e-79	TRUE	2.98505135520879e-83	TRUE	TRUE	0.4773	0.448	0.46265	2.13296584289713e-59	TRUE	3.29618433193423e-51	TRUE	TRUE	TRUE
IESPGM.PTET51.1.104.240125	0	0	0	0.6154	0.6212	0.6183	7.27961398685473e-86	TRUE	1.85711883201803e-88	TRUE	TRUE	0.4397	0.4397	0.4397	7.27140071445562e-45	TRUE	7.23670603873975e-45	TRUE	TRUE	TRUE
IESPGM.PTET51.1.104.240592	0	0	0	0.5503	0.5677	0.559	6.32175722488889e-80	TRUE	2.84832174017976e-87	TRUE	TRUE	0.2124	0.2328	0.2226	3.2361856014848e-13	TRUE	1.00558081817703e-15	TRUE	TRUE	TRUE
IESPGM.PTET51.1.104.24121	0	0	0	0.768	0.7717	0.76985	3.81047838058064e-94	TRUE	1.99443575792143e-96	TRUE	TRUE	0.4211	0.4677	0.4444	3.5287727879807e-30	TRUE	3.69863650471148e-39	TRUE	TRUE	TRUE
IESPGM.PTET51.1.104.243630	0	0	0	0.6525	0.6404	0.64645	2.97330242483029e-69	TRUE	7.52182246418445e-65	TRUE	TRUE	0.4316	0.4545	0.44305	1.06069727285663e-27	TRUE	2.0011401659275e-31	TRUE	TRUE	TRUE
IESPGM.PTET51.1.104.243761	0	0	0	0.7518	0.7348	0.7433	1.6798604950028e-92	TRUE	3.48399141389579e-83	TRUE	TRUE	0.2018	0.2288	0.2153	2.01431902523874e-06	TRUE	1.7460423748142e-08	TRUE	TRUE	TRUE
IESPGM.PTET51.1.104.244913	0	0	0	0.6555	0.6204	0.63795	1.06524783926948e-61	TRUE	6.81292945220601e-51	TRUE	TRUE	0.418	0.4741	0.44605	6.73597501243101e-28	TRUE	1.5800966563413e-38	TRUE	TRUE	TRUE
IESPGM.PTET51.1.104.245002	0	0	0	0.625	0.6429	0.63395	2.75813808213494e-68	TRUE	4.49866923943948e-75	TRUE	TRUE	0.4348	0.3229	0.37885	2.14128328738359e-35	TRUE	3.7143562127529e-18	TRUE	TRUE	TRUE
IESPGM.PTET51.1.104.245276	0	0	0	0.6636	0.6442	0.6539	6.11743881143464e-79	TRUE	2.84722496843552e-71	TRUE	TRUE	0.2364	0.2821	0.25925	5.2131927023552e-15	TRUE	3.4410788035459e-21	TRUE	TRUE	TRUE
IESPGM.PTET51.1.104.247520	0	0	0	0.6322	0.6	0.6161	1.47615426383694e-117	TRUE	1.08867181553254e-99	TRUE	TRUE	0.2951	0.2586	0.27685	1.03234990078167e-24	TRUE	4.41663153152611e-19	TRUE	TRUE	TRUE
IESPGM.PTET51.1.104.248640	0	0	0	0.7073	0.7188	0.71305	9.28805205147265e-85	TRUE	1.42757163851362e-90	TRUE	TRUE	0.4661	0.5116	0.48885	7.23683760701077e-40	TRUE	1.15636145953334e-50	TRUE	TRUE	TRUE
IESPGM.PTET51.1.104.24996	0	0	0	0.757	0.7426	0.7498	1.12435257787048e-75	TRUE	4.07922238225406e-69	TRUE	TRUE	0.4188	0.4035	0.41115	7.33880062217821e-29	TRUE	2.2566644395381e-26	TRUE	TRUE	TRUE
IESPGM.PTET51.1.104.250168	0	0	0	0.7248	0.7345	0.72965	1.55212929494381e-78	TRUE	3.13821054432935e-83	TRUE	TRUE	0.4835	0.5727	0.5281	3.83195284115927e-33	TRUE	1.76537776254458e-52	TRUE	TRUE	TRUE
IESPGM.PTET51.1.104.251213	0	0	0	0.6852	0.66	0.6726	2.58414763079147e-72	TRUE	5.20063548633017e-63	TRUE	TRUE	0.419	0.3776	0.3983	9.02718803492826e-31	TRUE	2.98918950607134e-24	TRUE	TRUE	TRUE
IESPGM.PTET51.1.104.251648	0	0	0	0.5957	0.6346	0.61515	1.53579991565958e-53	TRUE	1.9004818626227e-65	TRUE	TRUE	0.4237	0.3818	0.40275	5.67855390218751e-38	TRUE	5.13674442444159e-30	TRUE	TRUE	TRUE
IESPGM.PTET51.1.104.252053	0	0	0	0.6581	0.7015	0.6798	5.26827242106694e-75	TRUE	3.0234274097761e-95	TRUE	TRUE	0.3596	0.354	0.3568	1.05410264855049e-26	TRUE	8.57372577121109e-26	TRUE	TRUE	TRUE
IESPGM.PTET51.1.104.252633	0	0	0	0.625	0.625	0.625	2.71151166991204e-65	TRUE	2.71540073972592e-65	TRUE	TRUE	0.4862	0.4815	0.48385	1.53817371336743e-41	TRUE	1.60161273852557e-40	TRUE	TRUE	TRUE
IESPGM.PTET51.1.104.253347	0	0	0	0.6574	0.6224	0.6399	3.12433241572894e-62	TRUE	1.48842933667002e-51	TRUE	TRUE	0.3942	0.3571	0.37565	1.02831329026053e-24	TRUE	1.05264514176808e-19	TRUE	TRUE	TRUE
IESPGM.PTET51.1.104.25364	0	0	0	0.8077	0.7849	0.7963	2.07763401136736e-63	TRUE	1.15161446161537e-53	TRUE	TRUE	0.5414	0.4959	0.51865	1.16613434218541e-35	TRUE	2.42448182439667e-27	TRUE	TRUE	TRUE
IESPGM.PTET51.1.104.253830	0	0	0	0.6693	0.6912	0.68025	5.30366215423175e-94	TRUE	8.11528923478004e-106	TRUE	TRUE	0.4414	0.3981	0.41975	2.74939949550109e-42	TRUE	1.57408924417724e-33	TRUE	TRUE	TRUE
IESPGM.PTET51.1.104.257520	0	0	0	0.614	0.5464	0.5802	9.98625364603914e-73	TRUE	1.09981702430577e-51	TRUE	TRUE	0.4272	0.4537	0.44045	8.49397059109443e-37	TRUE	2.72632266827549e-42	TRUE	TRUE	TRUE
IESPGM.PTET51.1.104.257653	0	0	0	0.6667	0.6827	0.6747	1.46538716433022e-60	TRUE	3.68985806680083e-66	TRUE	TRUE	0.4554	0.5089	0.48215	3.97036781539549e-32	TRUE	1.07537891220257e-42	TRUE	TRUE	TRUE
IESPGM.PTET51.1.104.259624	0	0	0	0.7231	0.687	0.70505	6.46744252655274e-95	TRUE	3.26618212158319e-77	TRUE	TRUE	0.2525	0.26	0.25625	2.24946049459842e-12	TRUE	3.97245318444824e-13	TRUE	TRUE	TRUE
IESPGM.PTET51.1.104.260670	0	0	0	0.6154	0.5506	0.583	8.24911688099134e-56	TRUE	8.23595539391412e-40	TRUE	TRUE	0.3947	0.3727	0.3837	1.7572216578424e-28	TRUE	5.65598393735172e-25	TRUE	TRUE	TRUE
IESPGM.PTET51.1.104.260807	0	0	0	0.573	0.6607	0.61685	6.46003224451549e-48	TRUE	1.83352144149156e-75	TRUE	TRUE	0.3053	0.2584	0.28185	2.72563573118752e-18	TRUE	4.02951643856161e-13	TRUE	TRUE	TRUE
IESPGM.PTET51.1.104.260821	0	0	0	0.6549	0.6321	0.6435	8.40130704310458e-71	TRUE	1.01370890950152e-62	TRUE	TRUE	0.2366	0.3302	0.2834	1.13622107617046e-10	TRUE	3.7656980339868e-21	TRUE	TRUE	TRUE
IESPGM.PTET51.1.104.260886	0	0	0	0.5776	0.5421	0.55985	1.96814381981773e-62	TRUE	4.44898402281156e-52	TRUE	TRUE	0.3786	0.2689	0.32375	3.75645568803509e-37	TRUE	4.47728097386006e-18	TRUE	TRUE	TRUE
IESPGM.PTET51.1.104.262122	0	0	0	0.6981	0.6701	0.6841	6.00569803163922e-78	TRUE	7.65113203557643e-67	TRUE	TRUE	0.466	0.4712	0.4686	6.53099115309844e-39	TRUE	5.74695460695592e-40	TRUE	TRUE	TRUE
IESPGM.PTET51.1.104.262788	0	0	0	0.6055	0.6126	0.60905	9.97469325622618e-71	TRUE	2.54626545464299e-73	TRUE	TRUE	0.1585	0.2247	0.1916	1.19327315748268e-06	TRUE	2.4870937124699e-12	TRUE	TRUE	TRUE
IESPGM.PTET51.1.104.263828	0	0	0	0.6581	0.6078	0.63295	4.94039485263666e-85	TRUE	1.31610714401153e-65	TRUE	TRUE	0.3158	0.3925	0.35415	8.07985675238398e-22	TRUE	2.69077842156546e-34	TRUE	TRUE	TRUE
IESPGM.PTET51.1.104.264644	0	0	0	0.5586	0.5586	0.5586	3.12051494860143e-55	TRUE	3.11666707716627e-55	TRUE	TRUE	0.4821	0.3895	0.4358	2.69342787410583e-43	TRUE	3.33175515436307e-26	TRUE	TRUE	TRUE
IESPGM.PTET51.1.104.264723	0	0	0	0.6364	0.6596	0.648	1.08989126587647e-90	TRUE	2.16848383659635e-102	TRUE	TRUE	0.2135	0.2308	0.22215	4.57896562784127e-11	TRUE	8.99825471900583e-13	TRUE	TRUE	TRUE
IESPGM.PTET51.1.104.265768	0	0	0	0.5842	0.6182	0.6012	1.25353322539226e-57	TRUE	1.44511098624855e-68	TRUE	TRUE	0.3636	0.2929	0.32825	5.02967168081627e-29	TRUE	1.47435576446018e-18	TRUE	TRUE	TRUE
IESPGM.PTET51.1.104.266286	0	0	0	0.5794	0.6371	0.60825	1.21387728955795e-59	TRUE	3.12301030750021e-80	TRUE	TRUE	0.3061	0.3462	0.32615	1.64094607333537e-19	TRUE	3.70233979072434e-25	TRUE	TRUE	TRUE
IESPGM.PTET51.1.104.267340	0	0	0	0.587	0.5615	0.57425	1.77977302431802e-89	TRUE	7.53468207043942e-79	TRUE	TRUE	0.4038	0.3981	0.40095	5.69460766365831e-38	TRUE	8.18198664939142e-37	TRUE	TRUE	TRUE
IESPGM.PTET51.1.104.26842	0	0	0	0.7616	0.7483	0.75495	2.34274176336563e-114	TRUE	3.98990277335196e-105	TRUE	TRUE	0.5143	0.4809	0.4976	2.631084809319e-53	TRUE	1.07956893264709e-44	TRUE	TRUE	TRUE
IESPGM.PTET51.1.104.268551	0	0	0	0.6372	0.6496	0.6434	4.29713013507626e-71	TRUE	6.67385149602906e-76	TRUE	TRUE	0.4495	0.4	0.42475	1.54596973343452e-38	TRUE	2.0126458552347e-29	TRUE	TRUE	TRUE
[truncated: 42,929 more rows]

## Sheet: Fig 4E
SEQ_ID:START:END	KLEB	MIC	PGM	SPT16	g
NODE_1_length_44906_cov_48.399033:0:1000	1052.47812851095	976.388379993606	1048.36626815011	1144.74774603556	MAC-destined
NODE_1_length_44906_cov_48.399033:1000:2000	1570.55844758417	1438.30929067894	1495.25893033172	1378.18250457709	MAC-destined
NODE_1_length_44906_cov_48.399033:10000:11000	636.382124215922	1109.58779603779	1244.77788676538	1341.48533729545	MAC-destined
NODE_1_length_44906_cov_48.399033:11000:12000	1104.49012904783	1234.23312114336	1352.11712731734	1402.64728276485	MAC-destined
NODE_1_length_44906_cov_48.399033:12000:13000	1791.86441065284	1394.31682299462	1508.64960655996	1318.03992486552	MAC-destined
NODE_1_length_44906_cov_48.399033:13000:14000	1340.07389618545	1306.33188762599	1464.17178327492	1317.02055910769	MAC-destined
NODE_1_length_44906_cov_48.399033:14000:15000	1142.22432551576	1142.58214680103	1347.17302451112	1420.99586640567	MAC-destined
NODE_1_length_44906_cov_48.399033:15000:16000	1495.0900546483	1516.51812211773	1511.11104602607	1402.64728276485	MAC-destined
NODE_1_length_44906_cov_48.399033:16000:17000	1291.12142509192	1286.77967976629	1401.49607499856	1393.47299094444	MAC-destined
NODE_1_length_44906_cov_48.399033:17000:18000	1292.1412682397	1364.98851120508	1413.7321721836	1434.24762125737	MAC-destined
NODE_1_length_44906_cov_48.399033:18000:19000	1430.83993633804	1582.5068236442	1493.00760732989	1479.0997146016	MAC-destined
NODE_1_length_44906_cov_48.399033:19000:20000	1176.89899254034	1327.10610847692	1413.33422445312	1505.603224305	MAC-destined
NODE_1_length_44906_cov_48.399033:2000:3000	1702.11821364803	1441.97532965263	1434.48169801237	1353.71772638933	MAC-destined
NODE_1_length_44906_cov_48.399033:20000:21000	736.32675269855	1061.92928937978	1215.84761641526	1207.9484230206	MAC-destined
NODE_1_length_44906_cov_48.399033:21000:22000	930.096950777116	1120.58591295887	1337.23441233767	1370.0275785145	MAC-destined
NODE_1_length_44906_cov_48.399033:22000:23000	1285.00236620523	1208.5708483275	1396.64641848749	1380.22123609274	MAC-destined
NODE_1_length_44906_cov_48.399033:23000:24000	1157.52197273249	1195.12870542396	1367.33411840552	1379.20187033491	MAC-destined
NODE_1_length_44906_cov_48.399033:24000:25000	1624.61013441661	1240.34318609951	1373.00938372664	1378.18250457709	MAC-destined
NODE_1_length_44906_cov_48.399033:25000:26000	2508.81414354354	1329.55013445938	1303.84341306983	1296.63324395123	MAC-destined
NODE_1_length_44906_cov_48.399033:26000:27000	1656.22527199785	1488.41182331941	1495.96993029672	1344.54343456892	MAC-destined
NODE_1_length_44906_cov_48.399033:27000:28000	1785.74535176615	1427.31117375786	1586.3205163854	1387.3567963975	MAC-destined
NODE_1_length_44906_cov_48.399033:28000:29000	1116.72824682121	1154.80227671334	1263.04793285377	1314.98182759205	MAC-destined
NODE_1_length_44906_cov_48.399033:29000:30000	1612.37201664322	1369.87656317	1437.18031435416	1429.15079246825	MAC-destined
NODE_1_length_44906_cov_48.399033:3000:4000	1331.9151510032	1316.10799155584	1463.60935042786	1469.92542278119	MAC-destined
NODE_1_length_44906_cov_48.399033:30000:31000	1766.3683319583	1679.04584995146	1512.97344143455	1453.61557065601	MAC-destined
NODE_1_length_44906_cov_48.399033:31000:32000	1470.61381910154	1360.10045924015	1522.15276935761	1336.38850850633	MAC-destined
NODE_1_length_44906_cov_48.399033:32000:33000	1385.96683783564	1269.67149788906	1497.41050116304	1275.22656303694	MAC-destined
NODE_1_length_44906_cov_48.399033:33000:34000	1640.92762478112	1457.86149853864	1554.94154096808	1305.80753577164	MAC-destined
NODE_1_length_44906_cov_48.399033:34000:35000	1381.88746524451	1306.33188762599	1437.37185988213	1365.95011548321	MAC-destined
NODE_1_length_44906_cov_48.399033:35000:36000	1710.27695883029	1571.50870672312	1558.0529617149	1458.71239944513	MAC-destined
NODE_1_length_44906_cov_48.399033:36000:37000	1698.03884105691	1611.83513543375	1620.09991258454	1441.38318156213	MAC-destined
NODE_1_length_44906_cov_48.399033:37000:38000	1647.04668366781	1564.17662877574	1532.39276069077	1437.30571853084	MAC-destined
NODE_1_length_44906_cov_48.399033:38000:39000	1766.3683319583	1556.84455082835	1586.20802981599	1414.87967185873	MAC-destined
NODE_1_length_44906_cov_48.399033:39000:40000	1314.5778174909	1305.10987463476	1487.56845756037	1345.56280032674	MAC-destined
NODE_1_length_44906_cov_48.399033:4000:5000	1709.25711568251	1506.74201818788	1489.41864923198	1423.03459792131	MAC-destined
NODE_1_length_44906_cov_48.399033:40000:41000	397.738827634951	769.868184475559	1172.09936403154	1024.46258661241	MAC-destined
NODE_1_length_44906_cov_48.399033:41000:42000	1176.89899254034	1178.02052354673	1374.28016360102	1410.80220882744	MAC-destined
NODE_1_length_44906_cov_48.399033:42000:43000	1141.20448236798	1335.66019941553	1505.81834109885	1467.88669126554	MAC-destined
NODE_1_length_44906_cov_48.399033:43000:44000	1190.15695346151	1075.37143228332	1355.51029496346	1054.02419358928	MAC-destined
NODE_1_length_44906_cov_48.399033:44000:44956	952.533500028319	761.314093536942	896.360311722824	1066.25658268316	MAC-destined
NODE_1_length_44906_cov_48.399033:5000:6000	1415.54228912131	1355.21240727523	1449.36494365409	1448.5187418669	MAC-destined
NODE_1_length_44906_cov_48.399033:6000:7000	1535.88378055958	1226.90104319597	1449.54693838288	1444.4412788356	MAC-destined
NODE_1_length_44906_cov_48.399033:7000:8000	933.156480220462	1130.36201688872	1236.23315278644	1365.95011548321	MAC-destined
NODE_1_length_44906_cov_48.399033:8000:9000	1435.93915207695	1443.19734264387	1543.95128552166	1377.16313881927	MAC-destined
NODE_1_length_44906_cov_48.399033:9000:10000	1216.67287530384	1347.88032932784	1362.18361339679	1382.25996760838	MAC-destined
NODE_10_length_542_cov_57.210331:0:592	562.953417575623	733.207794738628	604.475193083598	613.658186209621	MAC-destined
NODE_10000_length_466_cov_67.002144:0:516	0	593.898313738288	146.256938022971	152.904863673494	MIC-limited
NODE_10001_length_21546_cov_21.250858:0:1000	0	404.486300097476	414.511919762843	387.358987972851	MIC-limited
NODE_10001_length_21546_cov_21.250858:1000:2000	0	536.463703150429	501.702800819312	456.675859504834	MAC-destined
NODE_10001_length_21546_cov_21.250858:10000:11000	0	542.573768106584	529.31082340993	476.043808903477	MIC-limited
NODE_10001_length_21546_cov_21.250858:11000:12000	0	546.239807080278	573.341884017045	395.513914035437	MIC-limited
NODE_10001_length_21546_cov_21.250858:12000:13000	0	591.454287755826	635.161208810185	493.373026786473	MIC-limited
NODE_10001_length_21546_cov_21.250858:13000:14000	0	681.883249106924	660.402238229837	438.327275864015	MIC-limited
[truncated: 97,574 more rows]

## Sheet: Fig 4F
SEQ_ID	KLEB no RNAi	PGM RNAi	SPT16-1 RNAi
[truncated: 8 more rows]

## Sheet: Fig 5 ICL7
Very Early	PREFIX	SIZE	NB_READS	MAPPED	MAP_UNIQ	FORWARD	REVERSE	TNG	CNA	MAC_COUNTS	MAC_FORWARD	MAC_REVERSE	MAC_TNG	MAC_CNA	MAC_INTERGENIC	MAC_IN_NON_CODING_GENE	MAC_IN_CODING_GENE	MAC_IN_STRANDED_CODING_GENE	MAC_IN_CODING_SEQ	MAC_IN_UTR	MAC_IN_INTRON	MAC_target_gene	MAC_veg_endogenous_sRNA_region	IES_COUNTS	IES_FORWARD	IES_REVERSE	IES_TNG	IES_CNA	MIC_COUNTS	MIC_FORWARD	MIC_REVERSE	MIC_TNG	MIC_CNA	CONCAT_IES_COUNTS		SIZE	Total nb reads	MAC	Vector	IES	MIC
[truncated: 65 more rows]

[truncated: 8 more sheets: Fig 5 SPT16-1, Fig 5 Histogram, Fig 7 S9 Fig- ICL7 fluo quantif, Fig 7 S9 Fig SPT16 fluo quantif, Fig 7 histogram, S3 Fig, S5 Fig, S7 Fig]
